# Supplementary material for: Psychometric validation of the Young Parenting Inventory - Revised (YPI-R2): Replication and Extension of a commonly used parenting scale in Schema Therapy (ST) research and practice
Source: PLoS One. 2018 Nov 7;13(11):e0205605. doi: 10.1371/journal.pone.0205605 (PMC6221272; doi:10.1371/journal.pone.0205605)
Supplement: S1 Supporting Information — (ZIP) [file pone.0205605.s011.zip]

Archive with 116 entries (95 files):
- S1_Supporting_Information/
- S1_Supporting_Information/.DS_Store
- __MACOSX/
- __MACOSX/S1_Supporting_Information/
- __MACOSX/S1_Supporting_Information/._.DS_Store
- S1_Supporting_Information/Dataset on Jakarta/
- S1_Supporting_Information/Dataset on Jakarta/.DS_Store
- __MACOSX/S1_Supporting_Information/Dataset on Jakarta/
- __MACOSX/S1_Supporting_Information/Dataset on Jakarta/._.DS_Store
- S1_Supporting_Information/Dataset on Jakarta/CFA - Jakarta Fathers/
- S1_Supporting_Information/Dataset on Jakarta/CFA - Jakarta Fathers/.DS_Store
- __MACOSX/S1_Supporting_Information/Dataset on Jakarta/CFA - Jakarta Fathers/
- __MACOSX/S1_Supporting_Information/Dataset on Jakarta/CFA - Jakarta Fathers/._.DS_Store
- S1_Supporting_Information/Dataset on Jakarta/CFA - Jakarta Fathers/Jak-Fath_RQ52it.dat
- __MACOSX/S1_Supporting_Information/Dataset on Jakarta/CFA - Jakarta Fathers/._Jak-Fath_RQ52it.dat
- S1_Supporting_Information/Dataset on Jakarta/CFA - Jakarta Fathers/Jakarta_Fathers_5_factors__witout_IE_UI_DA.inp
- __MACOSX/S1_Supporting_Information/Dataset on Jakarta/CFA - Jakarta Fathers/._Jakarta_Fathers_5_factors__witout_IE_UI_DA.inp
- S1_Supporting_Information/Dataset on Jakarta/CFA - Jakarta Fathers/Jakarta_Fathers_5_factors__witout_ie_ui_da.out
- __MACOSX/S1_Supporting_Information/Dataset on Jakarta/CFA - Jakarta Fathers/._Jakarta_Fathers_5_factors__witout_ie_ui_da.out
- S1_Supporting_Information/Dataset on Jakarta/CFA - Jakarta Fathers/Jakarta_Fathers_6_factors__witout_IE_DA.inp
- __MACOSX/S1_Supporting_Information/Dataset on Jakarta/CFA - Jakarta Fathers/._Jakarta_Fathers_6_factors__witout_IE_DA.inp
- S1_Supporting_Information/Dataset on Jakarta/CFA - Jakarta Fathers/Jakarta_Fathers_6_factors__witout_ie_da.out
- __MACOSX/S1_Supporting_Information/Dataset on Jakarta/CFA - Jakarta Fathers/._Jakarta_Fathers_6_factors__witout_ie_da.out
- S1_Supporting_Information/Dataset on Jakarta/CFA - Jakarta Fathers/Jakarta_Fathers_6_factors__witout_IE_UI.inp
- __MACOSX/S1_Supporting_Information/Dataset on Jakarta/CFA - Jakarta Fathers/._Jakarta_Fathers_6_factors__witout_IE_UI.inp
- S1_Supporting_Information/Dataset on Jakarta/CFA - Jakarta Fathers/Jakarta_Fathers_6_factors__witout_ie_ui.out
- __MACOSX/S1_Supporting_Information/Dataset on Jakarta/CFA - Jakarta Fathers/._Jakarta_Fathers_6_factors__witout_ie_ui.out
- S1_Supporting_Information/Dataset on Jakarta/CFA - Jakarta Fathers/Jakarta_Fathers_7_factors__witout_da.out
- __MACOSX/S1_Supporting_Information/Dataset on Jakarta/CFA - Jakarta Fathers/._Jakarta_Fathers_7_factors__witout_da.out
- S1_Supporting_Information/Dataset on Jakarta/CFA - Jakarta Mothers/
- S1_Supporting_Information/Dataset on Jakarta/CFA - Jakarta Mothers/Jak_Moth_RQ49it.dat
- __MACOSX/S1_Supporting_Information/Dataset on Jakarta/CFA - Jakarta Mothers/
- __MACOSX/S1_Supporting_Information/Dataset on Jakarta/CFA - Jakarta Mothers/._Jak_Moth_RQ49it.dat
- S1_Supporting_Information/Dataset on Jakarta/CFA - Jakarta Mothers/Jak_Mothers_5_factors_rem_UI_FHI_CTR.inp
- __MACOSX/S1_Supporting_Information/Dataset on Jakarta/CFA - Jakarta Mothers/._Jak_Mothers_5_factors_rem_UI_FHI_CTR.inp
- S1_Supporting_Information/Dataset on Jakarta/CFA - Jakarta Mothers/Jak_Mothers_5_factors_rem_ui_fhi_ctr.out
- __MACOSX/S1_Supporting_Information/Dataset on Jakarta/CFA - Jakarta Mothers/._Jak_Mothers_5_factors_rem_ui_fhi_ctr.out
- S1_Supporting_Information/Dataset on Jakarta/CFA - Jakarta Mothers/Jak_Mothers_6_factors_rem_UI_CTR.inp
- __MACOSX/S1_Supporting_Information/Dataset on Jakarta/CFA - Jakarta Mothers/._Jak_Mothers_6_factors_rem_UI_CTR.inp
- S1_Supporting_Information/Dataset on Jakarta/CFA - Jakarta Mothers/Jak_Mothers_6_factors_rem_ui_ctr.out
- __MACOSX/S1_Supporting_Information/Dataset on Jakarta/CFA - Jakarta Mothers/._Jak_Mothers_6_factors_rem_ui_ctr.out
- S1_Supporting_Information/Dataset on Jakarta/CFA - Jakarta Mothers/Jak_Mothers_6_factors_rem_UI_FHI.inp
- __MACOSX/S1_Supporting_Information/Dataset on Jakarta/CFA - Jakarta Mothers/._Jak_Mothers_6_factors_rem_UI_FHI.inp
- S1_Supporting_Information/Dataset on Jakarta/CFA - Jakarta Mothers/Jak_Mothers_6_factors_rem_ui_fhi.out
- __MACOSX/S1_Supporting_Information/Dataset on Jakarta/CFA - Jakarta Mothers/._Jak_Mothers_6_factors_rem_ui_fhi.out
- S1_Supporting_Information/Dataset on Jakarta/CFA - Jakarta Mothers/Jak_Mothers_7_factors_rem_UI.inp
- __MACOSX/S1_Supporting_Information/Dataset on Jakarta/CFA - Jakarta Mothers/._Jak_Mothers_7_factors_rem_UI.inp
- S1_Supporting_Information/Dataset on Jakarta/CFA - Jakarta Mothers/Jak_Mothers_7_factors_rem_ui.out
- __MACOSX/S1_Supporting_Information/Dataset on Jakarta/CFA - Jakarta Mothers/._Jak_Mothers_7_factors_rem_ui.out
- S1_Supporting_Information/Dataset on Jakarta/Jakarta - Fathers YPI-R2 for CFA, Reliability Analysis.sav
- S1_Supporting_Information/Dataset on Jakarta/Jakarta - Mothers YPI-R2 for CFA, Reliability Analysis.sav
- S1_Supporting_Information/Dataset on Manila/
- S1_Supporting_Information/Dataset on Manila/.DS_Store
- __MACOSX/S1_Supporting_Information/Dataset on Manila/
- __MACOSX/S1_Supporting_Information/Dataset on Manila/._.DS_Store
- S1_Supporting_Information/Dataset on Manila/Manila - Fathers YPI-R2 for Incremental, EFA, Correlations and Relibility Analysis.sav
- S1_Supporting_Information/Dataset on Manila/Manila - Mothers YPI-R2 for Incremental, EFA, Correlations, and Relibility Analysis.sav
- S1_Supporting_Information/Dataset on Manila/Syntax Fathers Manila YPI-R2 (5 factors and 20 Items) 2.sps
- S1_Supporting_Information/Dataset on Manila/Syntax Mothers Manila YPI-R2 (6 factors and 33).sps
- S1_Supporting_Information/Dataset on Singapore/
- S1_Supporting_Information/Dataset on Singapore/.DS_Store
- __MACOSX/S1_Supporting_Information/Dataset on Singapore/
- __MACOSX/S1_Supporting_Information/Dataset on Singapore/._.DS_Store
- S1_Supporting_Information/Dataset on Singapore/Sheffield Singapore/
- S1_Supporting_Information/Dataset on Singapore/Sheffield Singapore/Sheffield_Father_Singapore.inp
- __MACOSX/S1_Supporting_Information/Dataset on Singapore/Sheffield Singapore/
- __MACOSX/S1_Supporting_Information/Dataset on Singapore/Sheffield Singapore/._Sheffield_Father_Singapore.inp
- S1_Supporting_Information/Dataset on Singapore/Sheffield Singapore/Sheffield_Father_Singapore.out
- __MACOSX/S1_Supporting_Information/Dataset on Singapore/Sheffield Singapore/._Sheffield_Father_Singapore.out
- S1_Supporting_Information/Dataset on Singapore/Sheffield Singapore/Sheffield_Mother_Singapore.inp
- __MACOSX/S1_Supporting_Information/Dataset on Singapore/Sheffield Singapore/._Sheffield_Mother_Singapore.inp
- S1_Supporting_Information/Dataset on Singapore/Sheffield Singapore/Sheffield_Mother_Singapore.out
- __MACOSX/S1_Supporting_Information/Dataset on Singapore/Sheffield Singapore/._Sheffield_Mother_Singapore.out
- S1_Supporting_Information/Dataset on Singapore/Singapore 2011 Fathers and Mothers of Original YPI.sav
- S1_Supporting_Information/Dataset on Singapore/Singapore 2011 Fathers with EFA and Reliability Values.spv
- S1_Supporting_Information/Dataset on Singapore/Singapore 2011 Mothers with EFA and Reliability Values.spv
- S1_Supporting_Information/Dataset on Singapore/Singapore Sample 2011 Output on Missing Data Analysis and Patterns.spv
- S1_Supporting_Information/Dataset on Singapore/Young Singapore/
- S1_Supporting_Information/Dataset on Singapore/Young Singapore/.DS_Store
- __MACOSX/S1_Supporting_Information/Dataset on Singapore/Young Singapore/
- __MACOSX/S1_Supporting_Information/Dataset on Singapore/Young Singapore/._.DS_Store
- S1_Supporting_Information/Dataset on Singapore/Young Singapore/Singapore_Father_Young_Mplus.dat
- __MACOSX/S1_Supporting_Information/Dataset on Singapore/Young Singapore/._Singapore_Father_Young_Mplus.dat
- S1_Supporting_Information/Dataset on Singapore/Young Singapore/Singapore_Mother_Young.dat
- __MACOSX/S1_Supporting_Information/Dataset on Singapore/Young Singapore/._Singapore_Mother_Young.dat
- S1_Supporting_Information/Dataset on Singapore/Young Singapore/Young_Father_Singapore.inp
- __MACOSX/S1_Supporting_Information/Dataset on Singapore/Young Singapore/._Young_Father_Singapore.inp
- S1_Supporting_Information/Dataset on Singapore/Young Singapore/Young_Father_singapore.out
- __MACOSX/S1_Supporting_Information/Dataset on Singapore/Young Singapore/._Young_Father_singapore.out
- S1_Supporting_Information/Dataset on Singapore/Young Singapore/Young_Mother_Singapore.inp
- __MACOSX/S1_Supporting_Information/Dataset on Singapore/Young Singapore/._Young_Mother_Singapore.inp
- S1_Supporting_Information/Dataset on Singapore/Young Singapore/Young_Mother_singapore.out
- __MACOSX/S1_Supporting_Information/Dataset on Singapore/Young Singapore/._Young_Mother_singapore.out
- S1_Supporting_Information/Dataset on USA/
- S1_Supporting_Information/Dataset on USA/.DS_Store
- __MACOSX/S1_Supporting_Information/Dataset on USA/
- __MACOSX/S1_Supporting_Information/Dataset on USA/._.DS_Store
- S1_Supporting_Information/Dataset on USA/CFA - US Fathers and Mothers/
- S1_Supporting_Information/Dataset on USA/CFA - US Fathers and Mothers/US-Fathers_fin.dat
- __MACOSX/S1_Supporting_Information/Dataset on USA/CFA - US Fathers and Mothers/
- __MACOSX/S1_Supporting_Information/Dataset on USA/CFA - US Fathers and Mothers/._US-Fathers_fin.dat
- S1_Supporting_Information/Dataset on USA/CFA - US Fathers and Mothers/US-Mothers_fin.dat
- __MACOSX/S1_Supporting_Information/Dataset on USA/CFA - US Fathers and Mothers/._US-Mothers_fin.dat
- S1_Supporting_Information/Dataset on USA/CFA - US Fathers and Mothers/US_Fathers_5_factors__removal_IE_DA_UI.inp
- __MACOSX/S1_Supporting_Information/Dataset on USA/CFA - US Fathers and Mothers/._US_Fathers_5_factors__removal_IE_DA_UI.inp
- S1_Supporting_Information/Dataset on USA/CFA - US Fathers and Mothers/US_Fathers_5_factors__removal_ie_da_ui.out
- __MACOSX/S1_Supporting_Information/Dataset on USA/CFA - US Fathers and Mothers/._US_Fathers_5_factors__removal_ie_da_ui.out
- S1_Supporting_Information/Dataset on USA/CFA - US Fathers and Mothers/US_Mothers_6_factors_without_UI_FHI.inp
- __MACOSX/S1_Supporting_Information/Dataset on USA/CFA - US Fathers and Mothers/._US_Mothers_6_factors_without_UI_FHI.inp
- S1_Supporting_Information/Dataset on USA/CFA - US Fathers and Mothers/US_Mothers_6_factors_without_ui_fhi.out
- __MACOSX/S1_Supporting_Information/Dataset on USA/CFA - US Fathers and Mothers/._US_Mothers_6_factors_without_ui_fhi.out
- S1_Supporting_Information/Dataset on USA/Syntax Fathers USA YPI-R2 (5 factors and 20 Items).sps
- S1_Supporting_Information/Dataset on USA/Syntax Mothers USA YPI-R2 (6 factors and 33 Items).sps
- S1_Supporting_Information/Dataset on USA/USA - Fathers YPI-R2 for Correlations and Relibility Analysis.sav
- S1_Supporting_Information/Dataset on USA/USA - Mothers YPI-R2 for Correlations and Relibility Analysis.sav
- S1_Supporting_Information/Dataset on USA/USA Output correlations of Fathers and Mothers YPI-R2 and Negative Schemas.spv
