# Supplementary material for: Psychometric validation of the Young Parenting Inventory - Revised (YPI-R2): Replication and Extension of a commonly used parenting scale in Schema Therapy (ST) research and practice
Source: PLoS One. 2018 Nov 7;13(11):e0205605. doi: 10.1371/journal.pone.0205605 (PMC6221272; doi:10.1371/journal.pone.0205605)
Supplement: S1 Supporting Information — (ZIP) [file pone.0205605.s011.zip › S1_Supporting_Information/Dataset on Jakarta/CFA - Jakarta Fathers/Jakarta_Fathers_6_factors__witout_IE_DA.inp]

TITLE:Jakarta_FATHER 6 factor without IE DA
DATA: FILE IS D:\Negative_Parenting\datesets\Jak-fath_RQ52it.dat;
VARIABLE: 
NAMES ARE  
RQ275
RQ290
RQ313
RQ331
RQ384
RQ284
RQ307
RQ386
RQ98
RQ64
RQ63
RQ110
RQ52
RQ225
RQ121
RQ273
RQ302
RQ16
RQ131
RQ319
RQ271
RQ170
RQ187
RQ12
RQ392
RQ104
RQ221
RQ53
RQ283
RQ9
RQ123
RQ95
RQ4
RQ48
RQ371
RQ305
RQ203
RQ215
RQ148
RQ3
RQ46
RQ129
RQ156
RQ70
RQ256
RQ74
RQ8
RQ214
RQ293
RQ99
RQ130
RQ5;
USEVARIABLES ARE 
!  
!DR by
RQ275
!RQ290
RQ313
!RQ331
RQ384
RQ284
! 
!CUS BY
RQ98
RQ64
RQ63
!RQ110
RQ52
!RQ225
!RQ121
! 
!EID BY
RQ273
RQ302
!RQ16
RQ131
!RQ319
RQ271
!RQ170
! 
!UI by
RQ187
RQ12
RQ392
!RQ104
RQ221
! 
!OO by
!RQ283
RQ9
RQ123
!RQ95
RQ4
RQ48
! 
! P by
RQ203
RQ215
!RQ148
RQ3
RQ46
!RQ129
! 
!
;
Categorical are
!  
!DR by
RQ275
!RQ290
RQ313
!RQ331
RQ384
RQ284
! 
!CUS BY
RQ98
RQ64
RQ63
!RQ110
RQ52
!RQ225
!RQ121
! 
!EID BY
RQ273
RQ302
!RQ16
RQ131
!RQ319
RQ271
!RQ170
! 
!UI by
RQ187
RQ12
RQ392
!RQ104
RQ221
! 
!OO by
!RQ283
RQ9
RQ123
!RQ95
RQ4
RQ48
! 
! P by
RQ203
RQ215
!RQ148
RQ3
RQ46
!RQ129
! 
!
;
ANALYSIS: TYPE=general;
ESTIMATOR=WLSMV;
MODEL:
!  
DR by
RQ275
!RQ290
RQ313
!RQ331
RQ384
RQ284;
! 
CUS BY
RQ98
RQ64
RQ63
!RQ110
RQ52;
!RQ225
!RQ121
! 
EID BY
RQ273
RQ302
!RQ16
RQ131
!RQ319
RQ271;
!RQ170
! 
UI by
RQ187
RQ12
RQ392
!RQ104
RQ221;
! 
OO by
!RQ283
RQ9
RQ123
!RQ95
RQ4
RQ48;
! 
P by
RQ203
RQ215
!RQ148
RQ3
RQ46;
!RQ129
! 
