# Supplementary material for: Psychometric validation of the Young Parenting Inventory - Revised (YPI-R2): Replication and Extension of a commonly used parenting scale in Schema Therapy (ST) research and practice
Source: PLoS One. 2018 Nov 7;13(11):e0205605. doi: 10.1371/journal.pone.0205605 (PMC6221272; doi:10.1371/journal.pone.0205605)
Supplement: S1 Supporting Information — (ZIP) [file pone.0205605.s011.zip › S1_Supporting_Information/Dataset on Jakarta/CFA - Jakarta Fathers/Jakarta_Fathers_6_factors__witout_ie_ui.out]

Mplus VERSION 7
MUTHEN & MUTHEN
10/29/2017   5:09 PM

INPUT INSTRUCTIONS

  TITLE:Jakarta_FATHER 6 factor without IE UI
  DATA: FILE IS D:\Negative_Parenting\datesets\Jak-fath_RQ52it.dat;
  VARIABLE:
  NAMES ARE
  RQ275
  RQ290
  RQ313
  RQ331
  RQ384
  RQ284
  RQ307
  RQ386
  RQ98
  RQ64
  RQ63
  RQ110
  RQ52
  RQ225
  RQ121
  RQ273
  RQ302
  RQ16
  RQ131
  RQ319
  RQ271
  RQ170
  RQ187
  RQ12
  RQ392
  RQ104
  RQ221
  RQ53
  RQ283
  RQ9
  RQ123
  RQ95
  RQ4
  RQ48
  RQ371
  RQ305
  RQ203
  RQ215
  RQ148
  RQ3
  RQ46
  RQ129
  RQ156
  RQ70
  RQ256
  RQ74
  RQ8
  RQ214
  RQ293
  RQ99
  RQ130
  RQ5;
  USEVARIABLES ARE
  !
  !DR by
  RQ275
  !RQ290
  RQ313
  !RQ331
  RQ384
  RQ284
  !
  !CUS BY
  RQ98
  RQ64
  RQ63
  !RQ110
  RQ52
  !RQ225
  !RQ121
  !
  !EID BY
  RQ273
  RQ302
  !RQ16
  RQ131
  !RQ319
  RQ271
  !RQ170
  !
  !
  !OO by
  !RQ283
  RQ9
  RQ123
  !RQ95
  RQ4
  RQ48
  !
  ! P by
  RQ203
  RQ215
  !RQ148
  RQ3
  RQ46
  !RQ129
  !
  !
  !DA by
  !RQ8
  !RQ214
  RQ293
  RQ99
  RQ130
  RQ5;
  Categorical are
  !
  !DR by
  RQ275
  !RQ290
  RQ313
  !RQ331
  RQ384
  RQ284
  !
  !CUS BY
  RQ98
  RQ64
  RQ63
  !RQ110
  RQ52
  !RQ225
  !RQ121
  !
  !EID BY
  RQ273
  RQ302
  !RQ16
  RQ131
  !RQ319
  RQ271
  !RQ170
  !
  !
  !OO by
  !RQ283
  RQ9
  RQ123
  !RQ95
  RQ4
  RQ48
  !
  ! P by
  RQ203
  RQ215
  !RQ148
  RQ3
  RQ46
  !RQ129
  !
  !
  !DA by
  !RQ8
  !RQ214
  RQ293
  RQ99
  RQ130
  RQ5;
  ANALYSIS: TYPE=general;
  ESTIMATOR=WLSMV;
  MODEL:
  !
  DR by
  RQ275
  !RQ290
  RQ313
  !RQ331
  RQ384
  RQ284;
  !
  CUS BY
  RQ98
  RQ64
  RQ63
  !RQ110
  RQ52;
  !RQ225
  !RQ121
  !
  EID BY
  RQ273
  RQ302
  !RQ16
  RQ131
  !RQ319
  RQ271;
  !RQ170
  !

  !
  OO by
  !RQ283
  RQ9
  RQ123
  !RQ95
  RQ4
  RQ48;
  !
  P by
  RQ203
  RQ215
  !RQ148
  RQ3
  RQ46;
  !RQ129
  !
  !
  DA by
  !RQ8
  !RQ214
  RQ293
  RQ99
  RQ130
  RQ5;


INPUT READING TERMINATED NORMALLY


Jakarta_FATHER 6 factor without IE UI

SUMMARY OF ANALYSIS

Number of groups                                                 1
Number of observations                                         366

Number of dependent variables                                   24
Number of independent variables                                  0
Number of continuous latent variables                            6

Observed dependent variables

  Binary and ordered categorical (ordinal)
   RQ275       RQ313       RQ384       RQ284       RQ98        RQ64
   RQ63        RQ52        RQ273       RQ302       RQ131       RQ271
   RQ9         RQ123       RQ4         RQ48        RQ203       RQ215
   RQ3         RQ46        RQ293       RQ99        RQ130       RQ5

Continuous latent variables
   DR          CUS         EID         OO          P           DA


Estimator                                                    WLSMV
Maximum number of iterations                                  1000
Convergence criterion                                    0.500D-04
Maximum number of steepest descent iterations                   20
Parameterization                                             DELTA

Input data file(s)
  D:\Negative_Parenting\datesets\Jak-fath_RQ52it.dat

Input data format  FREE


UNIVARIATE PROPORTIONS AND COUNTS FOR CATEGORICAL VARIABLES

    RQ275
      Category 1    0.522      191.000
      Category 2    0.273      100.000
      Category 3    0.098       36.000
      Category 4    0.049       18.000
      Category 5    0.041       15.000
      Category 6    0.016        6.000
    RQ313
      Category 1    0.281      103.000
      Category 2    0.432      158.000
      Category 3    0.156       57.000
      Category 4    0.066       24.000
      Category 5    0.049       18.000
      Category 6    0.016        6.000
    RQ384
      Category 1    0.246       90.000
      Category 2    0.311      114.000
      Category 3    0.230       84.000
      Category 4    0.134       49.000
      Category 5    0.066       24.000
      Category 6    0.014        5.000
    RQ284
      Category 1    0.486      178.000
      Category 2    0.292      107.000
      Category 3    0.117       43.000
      Category 4    0.063       23.000
      Category 5    0.025        9.000
      Category 6    0.016        6.000
    RQ98
      Category 1    0.098       36.000
      Category 2    0.161       59.000
      Category 3    0.230       84.000
      Category 4    0.246       90.000
      Category 5    0.167       61.000
      Category 6    0.098       36.000
    RQ64
      Category 1    0.161       59.000
      Category 2    0.227       83.000
      Category 3    0.205       75.000
      Category 4    0.178       65.000
      Category 5    0.161       59.000
      Category 6    0.068       25.000
    RQ63
      Category 1    0.107       39.000
      Category 2    0.191       70.000
      Category 3    0.230       84.000
      Category 4    0.194       71.000
      Category 5    0.202       74.000
      Category 6    0.077       28.000
    RQ52
      Category 1    0.216       79.000
      Category 2    0.246       90.000
      Category 3    0.172       63.000
      Category 4    0.139       51.000
      Category 5    0.128       47.000
      Category 6    0.098       36.000
    RQ273
      Category 1    0.126       46.000
      Category 2    0.202       74.000
      Category 3    0.227       83.000
      Category 4    0.126       46.000
      Category 5    0.216       79.000
      Category 6    0.104       38.000
    RQ302
      Category 1    0.090       33.000
      Category 2    0.183       67.000
      Category 3    0.164       60.000
      Category 4    0.191       70.000
      Category 5    0.213       78.000
      Category 6    0.158       58.000
    RQ131
      Category 1    0.161       59.000
      Category 2    0.199       73.000
      Category 3    0.205       75.000
      Category 4    0.142       52.000
      Category 5    0.197       72.000
      Category 6    0.096       35.000
    RQ271
      Category 1    0.131       48.000
      Category 2    0.246       90.000
      Category 3    0.172       63.000
      Category 4    0.153       56.000
      Category 5    0.183       67.000
      Category 6    0.115       42.000
    RQ9
      Category 1    0.268       98.000
      Category 2    0.276      101.000
      Category 3    0.189       69.000
      Category 4    0.150       55.000
      Category 5    0.101       37.000
      Category 6    0.016        6.000
    RQ123
      Category 1    0.268       98.000
      Category 2    0.309      113.000
      Category 3    0.148       54.000
      Category 4    0.150       55.000
      Category 5    0.082       30.000
      Category 6    0.044       16.000
    RQ4
      Category 1    0.180       66.000
      Category 2    0.232       85.000
      Category 3    0.175       64.000
      Category 4    0.194       71.000
      Category 5    0.134       49.000
      Category 6    0.085       31.000
    RQ48
      Category 1    0.164       60.000
      Category 2    0.191       70.000
      Category 3    0.232       85.000
      Category 4    0.175       64.000
      Category 5    0.167       61.000
      Category 6    0.071       26.000
    RQ203
      Category 1    0.137       50.000
      Category 2    0.208       76.000
      Category 3    0.238       87.000
      Category 4    0.175       64.000
      Category 5    0.172       63.000
      Category 6    0.071       26.000
    RQ215
      Category 1    0.303      111.000
      Category 2    0.303      111.000
      Category 3    0.167       61.000
      Category 4    0.085       31.000
      Category 5    0.109       40.000
      Category 6    0.033       12.000
    RQ3
      Category 1    0.533      195.000
      Category 2    0.197       72.000
      Category 3    0.090       33.000
      Category 4    0.079       29.000
      Category 5    0.063       23.000
      Category 6    0.038       14.000
    RQ46
      Category 1    0.508      186.000
      Category 2    0.219       80.000
      Category 3    0.142       52.000
      Category 4    0.038       14.000
      Category 5    0.066       24.000
      Category 6    0.027       10.000
    RQ293
      Category 1    0.254       93.000
      Category 2    0.391      143.000
      Category 3    0.186       68.000
      Category 4    0.093       34.000
      Category 5    0.046       17.000
      Category 6    0.030       11.000
    RQ99
      Category 1    0.281      103.000
      Category 2    0.295      108.000
      Category 3    0.227       83.000
      Category 4    0.117       43.000
      Category 5    0.052       19.000
      Category 6    0.027       10.000
    RQ130
      Category 1    0.628      230.000
      Category 2    0.249       91.000
      Category 3    0.055       20.000
      Category 4    0.022        8.000
      Category 5    0.027       10.000
      Category 6    0.019        7.000
    RQ5
      Category 1    0.391      143.000
      Category 2    0.249       91.000
      Category 3    0.150       55.000
      Category 4    0.115       42.000
      Category 5    0.071       26.000
      Category 6    0.025        9.000


THE MODEL ESTIMATION TERMINATED NORMALLY


MODEL FIT INFORMATION

Number of Free Parameters                      159

Chi-Square Test of Model Fit

          Value                            617.052*
          Degrees of Freedom                   237
          P-Value                           0.0000

*   The chi-square value for MLM, MLMV, MLR, ULSMV, WLSM and WLSMV cannot be used
    for chi-square difference testing in the regular way.  MLM, MLR and WLSM
    chi-square difference testing is described on the Mplus website.  MLMV, WLSMV,
    and ULSMV difference testing is done using the DIFFTEST option.

RMSEA (Root Mean Square Error Of Approximation)

          Estimate                           0.066
          90 Percent C.I.                    0.060  0.073
          Probability RMSEA <= .05           0.000

CFI/TLI

          CFI                                0.886
          TLI                                0.868

Chi-Square Test of Model Fit for the Baseline Model

          Value                           3616.397
          Degrees of Freedom                   276
          P-Value                           0.0000

WRMR (Weighted Root Mean Square Residual)

          Value                              1.240


MODEL RESULTS

                                                    Two-Tailed
                    Estimate       S.E.  Est./S.E.    P-Value

 DR       BY
    RQ275              1.000      0.000    999.000    999.000
    RQ313              0.780      0.047     16.632      0.000
    RQ384              0.746      0.046     16.229      0.000
    RQ284              0.923      0.049     18.886      0.000

 CUS      BY
    RQ98               1.000      0.000    999.000    999.000
    RQ64               0.629      0.084      7.498      0.000
    RQ63               0.772      0.078      9.853      0.000
    RQ52               0.815      0.095      8.582      0.000

 EID      BY
    RQ273              1.000      0.000    999.000    999.000
    RQ302              0.684      0.113      6.057      0.000
    RQ131              0.796      0.109      7.274      0.000
    RQ271              0.856      0.115      7.463      0.000

 OO       BY
    RQ9                1.000      0.000    999.000    999.000
    RQ123              0.840      0.094      8.973      0.000
    RQ4                1.124      0.093     12.070      0.000
    RQ48               1.149      0.102     11.224      0.000

 P        BY
    RQ203              1.000      0.000    999.000    999.000
    RQ215              1.189      0.077     15.448      0.000
    RQ3                0.967      0.067     14.420      0.000
    RQ46               1.097      0.073     14.930      0.000

 DA       BY
    RQ293              1.000      0.000    999.000    999.000
    RQ99               0.711      0.078      9.065      0.000
    RQ130              0.938      0.087     10.814      0.000
    RQ5                0.577      0.091      6.326      0.000

 CUS      WITH
    DR                 0.147      0.039      3.732      0.000

 EID      WITH
    DR                 0.251      0.041      6.187      0.000
    CUS                0.037      0.036      1.029      0.303

 OO       WITH
    DR                 0.089      0.032      2.813      0.005
    CUS                0.168      0.034      5.024      0.000
    EID                0.000      0.029      0.010      0.992

 P        WITH
    DR                 0.394      0.035     11.118      0.000
    CUS                0.188      0.034      5.478      0.000
    EID                0.167      0.033      5.101      0.000
    OO                 0.032      0.027      1.167      0.243

 DA       WITH
    DR                 0.449      0.040     11.326      0.000
    CUS                0.275      0.036      7.597      0.000
    EID                0.103      0.033      3.120      0.002
    OO                 0.241      0.032      7.572      0.000
    P                  0.267      0.034      7.968      0.000

 Thresholds
    RQ275$1            0.055      0.066      0.836      0.403
    RQ275$2            0.824      0.074     11.096      0.000
    RQ275$3            1.245      0.088     14.187      0.000
    RQ275$4            1.577      0.106     14.922      0.000
    RQ275$5            2.135      0.162     13.144      0.000
    RQ313$1           -0.579      0.070     -8.307      0.000
    RQ313$2            0.563      0.069      8.103      0.000
    RQ313$3            1.121      0.083     13.522      0.000
    RQ313$4            1.510      0.101     14.894      0.000
    RQ313$5            2.135      0.162     13.144      0.000
    RQ384$1           -0.687      0.071     -9.620      0.000
    RQ384$2            0.144      0.066      2.195      0.028
    RQ384$3            0.796      0.074     10.806      0.000
    RQ384$4            1.410      0.096     14.742      0.000
    RQ384$5            2.207      0.174     12.709      0.000
    RQ284$1           -0.034      0.066     -0.523      0.601
    RQ284$2            0.768      0.073     10.512      0.000
    RQ284$3            1.260      0.088     14.253      0.000
    RQ284$4            1.739      0.118     14.752      0.000
    RQ284$5            2.135      0.162     13.144      0.000
    RQ98$1            -1.291      0.090    -14.380      0.000
    RQ98$2            -0.645      0.071     -9.118      0.000
    RQ98$3            -0.027      0.066     -0.418      0.676
    RQ98$4             0.628      0.070      8.916      0.000
    RQ98$5             1.291      0.090     14.380      0.000
    RQ64$1            -0.990      0.079    -12.588      0.000
    RQ64$2            -0.285      0.066     -4.281      0.000
    RQ64$3             0.235      0.066      3.551      0.000
    RQ64$4             0.740      0.072     10.217      0.000
    RQ64$5             1.489      0.100     14.873      0.000
    RQ63$1            -1.245      0.088    -14.187      0.000
    RQ63$2            -0.531      0.069     -7.694      0.000
    RQ63$3             0.069      0.066      1.045      0.296
    RQ63$4             0.587      0.070      8.409      0.000
    RQ63$5             1.429      0.097     14.781      0.000
    RQ52$1            -0.786      0.073    -10.708      0.000
    RQ52$2            -0.096      0.066     -1.463      0.143
    RQ52$3             0.342      0.067      5.112      0.000
    RQ52$4             0.750      0.073     10.315      0.000
    RQ52$5             1.291      0.090     14.380      0.000
    RQ273$1           -1.147      0.084    -13.679      0.000
    RQ273$2           -0.446      0.068     -6.562      0.000
    RQ273$3            0.137      0.066      2.090      0.037
    RQ273$4            0.469      0.068      6.872      0.000
    RQ273$5            1.260      0.088     14.253      0.000
    RQ302$1           -1.340      0.092    -14.552      0.000
    RQ302$2           -0.603      0.070     -8.612      0.000
    RQ302$3           -0.158      0.066     -2.404      0.016
    RQ302$4            0.328      0.067      4.905      0.000
    RQ302$5            1.001      0.079     12.676      0.000
    RQ131$1           -0.990      0.079    -12.588      0.000
    RQ131$2           -0.357      0.067     -5.320      0.000
    RQ131$3            0.165      0.066      2.508      0.012
    RQ131$4            0.547      0.069      7.899      0.000
    RQ131$5            1.307      0.091     14.439      0.000
    RQ271$1           -1.121      0.083    -13.522      0.000
    RQ271$2           -0.313      0.067     -4.697      0.000
    RQ271$3            0.124      0.066      1.881      0.060
    RQ271$4            0.531      0.069      7.694      0.000
    RQ271$5            1.202      0.086     13.979      0.000
    RQ9$1             -0.620      0.070     -8.815      0.000
    RQ9$2              0.110      0.066      1.672      0.094
    RQ9$3              0.620      0.070      8.815      0.000
    RQ9$4              1.188      0.085     13.906      0.000
    RQ9$5              2.135      0.162     13.144      0.000
    RQ123$1           -0.620      0.070     -8.815      0.000
    RQ123$2            0.193      0.066      2.925      0.003
    RQ123$3            0.595      0.070      8.510      0.000
    RQ123$4            1.147      0.084     13.679      0.000
    RQ123$5            1.709      0.115     14.809      0.000
    RQ4$1             -0.914      0.076    -11.950      0.000
    RQ4$2             -0.221      0.066     -3.343      0.001
    RQ4$3              0.221      0.066      3.343      0.001
    RQ4$4              0.777      0.073     10.610      0.000
    RQ4$5              1.374      0.094     14.653      0.000
    RQ48$1            -0.978      0.078    -12.498      0.000
    RQ48$2            -0.371      0.067     -5.528      0.000
    RQ48$3             0.221      0.066      3.343      0.001
    RQ48$4             0.714      0.072      9.919      0.000
    RQ48$5             1.468      0.099     14.847      0.000
    RQ203$1           -1.096      0.082    -13.360      0.000
    RQ203$2           -0.401      0.067     -5.942      0.000
    RQ203$3            0.207      0.066      3.134      0.002
    RQ203$4            0.696      0.072      9.720      0.000
    RQ203$5            1.468      0.099     14.847      0.000
    RQ215$1           -0.515      0.069     -7.489      0.000
    RQ215$2            0.270      0.066      4.072      0.000
    RQ215$3            0.750      0.073     10.315      0.000
    RQ215$4            1.071      0.081     13.194      0.000
    RQ215$5            1.841      0.127     14.486      0.000
    RQ3$1              0.082      0.066      1.254      0.210
    RQ3$2              0.611      0.070      8.713      0.000
    RQ3$3              0.914      0.076     11.950      0.000
    RQ3$4              1.275      0.089     14.318      0.000
    RQ3$5              1.771      0.121     14.681      0.000
    RQ46$1             0.021      0.066      0.314      0.754
    RQ46$2             0.603      0.070      8.612      0.000
    RQ46$3             1.121      0.083     13.522      0.000
    RQ46$4             1.323      0.091     14.497      0.000
    RQ46$5             1.922      0.135     14.197      0.000
    RQ293$1           -0.662      0.071     -9.319      0.000
    RQ293$2            0.371      0.067      5.528      0.000
    RQ293$3            0.957      0.078     12.317      0.000
    RQ293$4            1.429      0.097     14.781      0.000
    RQ293$5            1.880      0.131     14.355      0.000
    RQ99$1            -0.579      0.070     -8.307      0.000
    RQ99$2             0.193      0.066      2.925      0.003
    RQ99$3             0.853      0.075     11.384      0.000
    RQ99$4             1.410      0.096     14.742      0.000
    RQ99$5             1.922      0.135     14.197      0.000
    RQ130$1            0.328      0.067      4.905      0.000
    RQ130$2            1.160      0.084     13.756      0.000
    RQ130$3            1.489      0.100     14.873      0.000
    RQ130$4            1.680      0.113     14.852      0.000
    RQ130$5            2.072      0.154     13.492      0.000
    RQ5$1             -0.277      0.066     -4.176      0.000
    RQ5$2              0.357      0.067      5.320      0.000
    RQ5$3              0.805      0.074     10.903      0.000
    RQ5$4              1.307      0.091     14.439      0.000
    RQ5$5              1.967      0.140     14.006      0.000

 Variances
    DR                 0.705      0.049     14.389      0.000
    CUS                0.546      0.066      8.294      0.000
    EID                0.432      0.069      6.266      0.000
    OO                 0.380      0.053      7.183      0.000
    P                  0.476      0.046     10.261      0.000
    DA                 0.423      0.056      7.555      0.000


R-SQUARE

    Observed                   Residual
    Variable        Estimate   Variance

    RQ275              0.705      0.295
    RQ313              0.428      0.572
    RQ384              0.392      0.608
    RQ284              0.601      0.399
    RQ98               0.546      0.454
    RQ64               0.216      0.784
    RQ63               0.326      0.674
    RQ52               0.363      0.637
    RQ273              0.432      0.568
    RQ302              0.202      0.798
    RQ131              0.274      0.726
    RQ271              0.317      0.683
    RQ9                0.380      0.620
    RQ123              0.269      0.731
    RQ4                0.481      0.519
    RQ48               0.502      0.498
    RQ203              0.476      0.524
    RQ215              0.673      0.327
    RQ3                0.445      0.555
    RQ46               0.573      0.427
    RQ293              0.423      0.577
    RQ99               0.214      0.786
    RQ130              0.373      0.627
    RQ5                0.141      0.859


QUALITY OF NUMERICAL RESULTS

     Condition Number for the Information Matrix              0.606E-02
       (ratio of smallest to largest eigenvalue)


DIAGRAM INFORMATION

  Use View Diagram under the Diagram menu in the Mplus Editor to view the diagram.
  If running Mplus from the Mplus Diagrammer, the diagram opens automatically.

  Diagram output
    d:\negative_parenting\final_models2\father\jakarta\jakarta_fathers_7_factors__witout_ie_ui.dgm

     Beginning Time:  17:09:41
        Ending Time:  17:09:42
       Elapsed Time:  00:00:01


MUTHEN & MUTHEN
3463 Stoner Ave.
Los Angeles, CA  90066

Tel: (310) 391-9971
Fax: (310) 391-8971
Web: www.StatModel.com
Support: Support@StatModel.com

Copyright (c) 1998-2012 Muthen & Muthen
