# Supplementary material for: Psychometric validation of the Young Parenting Inventory - Revised (YPI-R2): Replication and Extension of a commonly used parenting scale in Schema Therapy (ST) research and practice
Source: PLoS One. 2018 Nov 7;13(11):e0205605. doi: 10.1371/journal.pone.0205605 (PMC6221272; doi:10.1371/journal.pone.0205605)
Supplement: S1 Supporting Information — (ZIP) [file pone.0205605.s011.zip › S1_Supporting_Information/Dataset on Jakarta/CFA - Jakarta Mothers/Jak_Mothers_5_factors_rem_UI_FHI_CTR.inp]

TITLE:Jak Mother 8 factor 42 items -initial model from EFA
DATA: FILE IS D:\Negative_Parenting\datesets\Jak_Moth_RQ49it.dat;
VARIABLE: 
NAMES ARE  
! 
RQ275
RQ284
RQ290
RQ384
RQ331
RQ313
RQ307
RQ386
RQ63
RQ64
RQ98
RQ110
RQ225
RQ52
RQ121
RQ16
RQ271
RQ273
RQ302
RQ319
RQ131
RQ170
RQ9
RQ283
RQ123
RQ305
RQ371
RQ95
RQ3
RQ46
RQ203
RQ215
RQ148
RQ129
RQ388
RQ349
RQ394
RQ389
RQ178
RQ229
RQ248
RQ257
RQ179
RQ187
RQ12
RQ392
RQ104
RQ221
RQ53;
USEVARIABLES ARE 
RQ275
  RQ284
  RQ290
  RQ384
  RQ331
  RQ313
  RQ307
  RQ386
  RQ63
  RQ64
  RQ98
  !RQ110
  RQ225
  !RQ52;
  RQ16
  RQ271
  RQ273
  RQ302
  !RQ319
  RQ131
  RQ170
  RQ9
  RQ283
  RQ123
  RQ305
  RQ371
  RQ95
  RQ3
  RQ46
  RQ203
  RQ215
  RQ148
  ;


Categorical are
  RQ275
  RQ284
  RQ290
  RQ384
  RQ331
  RQ313
  RQ307
  RQ386
  RQ63
  RQ64
  RQ98
  !RQ110
  RQ225
  !RQ52;
  RQ16
  RQ271
  RQ273
  RQ302
  !RQ319
  RQ131
  RQ170
  RQ9
  RQ283
  RQ123
  RQ305
  RQ371
  RQ95
  RQ3
  RQ46
  RQ203
  RQ215
  RQ148
   ;


ANALYSIS: TYPE=general;
ESTIMATOR=WLSMV;
MODEL:
!
  DR  by
  RQ275
  RQ284
  RQ290
  RQ384
  RQ331
  RQ313
  RQ307
  RQ386;
  !
   CSS by
  RQ63
  RQ64
  RQ98
  !RQ110
  RQ225;
  !RQ52;
  !
   EID BY
  RQ16
  RQ271
  RQ273
  RQ302
  !RQ319
  RQ131
  RQ170;
  !
  OO BY
   !
  RQ9
  RQ283
  RQ123
  RQ305
  RQ371
  RQ95;
  !
   P  by
  RQ3
  RQ46
  RQ203
  RQ215
  RQ148;
  !
 
  !
 ! 
