# Supplementary material for: Psychometric validation of the Young Parenting Inventory - Revised (YPI-R2): Replication and Extension of a commonly used parenting scale in Schema Therapy (ST) research and practice
Source: PLoS One. 2018 Nov 7;13(11):e0205605. doi: 10.1371/journal.pone.0205605 (PMC6221272; doi:10.1371/journal.pone.0205605)
Supplement: S1 Supporting Information — (ZIP) [file pone.0205605.s011.zip › S1_Supporting_Information/Dataset on Jakarta/CFA - Jakarta Mothers/Jak_Mothers_6_factors_rem_ui_ctr.out]

Mplus VERSION 7
MUTHEN & MUTHEN
11/17/2017   3:18 PM

INPUT INSTRUCTIONS

  TITLE:Jak_Mother 8 factor 42 items -initial model from EFA
  DATA: FILE IS D:\Negative_Parenting\datesets\Jak_Moth_RQ49it.dat;
  VARIABLE:
  NAMES ARE
  !
  RQ275
  RQ284
  RQ290
  RQ384
  RQ331
  RQ313
  RQ307
  RQ386
  RQ63
  RQ64
  RQ98
  RQ110
  RQ225
  RQ52
  RQ121
  RQ16
  RQ271
  RQ273
  RQ302
  RQ319
  RQ131
  RQ170
  RQ9
  RQ283
  RQ123
  RQ305
  RQ371
  RQ95
  RQ3
  RQ46
  RQ203
  RQ215
  RQ148
  RQ129
  RQ388
  RQ349
  RQ394
  RQ389
  RQ178
  RQ229
  RQ248
  RQ257
  RQ179
  RQ187
  RQ12
  RQ392
  RQ104
  RQ221
  RQ53;
  USEVARIABLES ARE
  RQ275
    RQ284
    RQ290
    RQ384
    RQ331
    RQ313
    RQ307
    RQ386
    RQ63
    RQ64
    RQ98
    !RQ110
    RQ225
    !RQ52;
    RQ16
    RQ271
    RQ273
    RQ302
    !RQ319
    RQ131
    RQ170
    RQ9
    RQ283
    RQ123
    RQ305
    RQ371
    RQ95
    RQ3
    RQ46
    RQ203
    RQ215
    RQ148
    RQ178
    RQ229
    RQ248
    RQ257
    RQ179;


  Categorical are
    RQ275
    RQ284
    RQ290
    RQ384
    RQ331
    RQ313
    RQ307
    RQ386
    RQ63
    RQ64
    RQ98
    !RQ110
    RQ225
    !RQ52;
    RQ16
    RQ271
    RQ273
    RQ302
    !RQ319
    RQ131
    RQ170
    RQ9
    RQ283
    RQ123
    RQ305
    RQ371
    RQ95
    RQ3
    RQ46
    RQ203
    RQ215
    RQ148
     RQ178
    RQ229
    RQ248
    RQ257
    RQ179;


  ANALYSIS: TYPE=general;
  ESTIMATOR=WLSMV;
  MODEL:
  !
    DR  by
    RQ275
    RQ284
    RQ290
    RQ384
    RQ331
    RQ313
    RQ307
    RQ386;
    !
     CSS by
    RQ63
    RQ64
    RQ98
    !RQ110
    RQ225;
    !RQ52;
    !
     EID BY
    RQ16
    RQ271
    RQ273
    RQ302
    !RQ319
    RQ131
    RQ170;
    !
    OO BY
     !
    RQ9
    RQ283
    RQ123
    RQ305
    RQ371
    RQ95;
    !
     P  by
    RQ3
    RQ46
    RQ203
    RQ215
    RQ148;
    !
     !
    FHI  by
    RQ178
    RQ229
    RQ248
    RQ257
    RQ179;
  !


INPUT READING TERMINATED NORMALLY


Jak_Mother 8 factor 42 items -initial model from EFA

SUMMARY OF ANALYSIS

Number of groups                                                 1
Number of observations                                         383

Number of dependent variables                                   34
Number of independent variables                                  0
Number of continuous latent variables                            6

Observed dependent variables

  Binary and ordered categorical (ordinal)
   RQ275       RQ284       RQ290       RQ384       RQ331       RQ313
   RQ307       RQ386       RQ63        RQ64        RQ98        RQ225
   RQ16        RQ271       RQ273       RQ302       RQ131       RQ170
   RQ9         RQ283       RQ123       RQ305       RQ371       RQ95
   RQ3         RQ46        RQ203       RQ215       RQ148       RQ178
   RQ229       RQ248       RQ257       RQ179

Continuous latent variables
   DR          CSS         EID         OO          P           FHI


Estimator                                                    WLSMV
Maximum number of iterations                                  1000
Convergence criterion                                    0.500D-04
Maximum number of steepest descent iterations                   20
Parameterization                                             DELTA

Input data file(s)
  D:\Negative_Parenting\datesets\Jak_Moth_RQ49it.dat

Input data format  FREE


UNIVARIATE PROPORTIONS AND COUNTS FOR CATEGORICAL VARIABLES

    RQ275
      Category 1    0.480      184.000
      Category 2    0.274      105.000
      Category 3    0.104       40.000
      Category 4    0.063       24.000
      Category 5    0.050       19.000
      Category 6    0.029       11.000
    RQ284
      Category 1    0.473      181.000
      Category 2    0.311      119.000
      Category 3    0.084       32.000
      Category 4    0.060       23.000
      Category 5    0.050       19.000
      Category 6    0.023        9.000
    RQ290
      Category 1    0.465      178.000
      Category 2    0.227       87.000
      Category 3    0.117       45.000
      Category 4    0.086       33.000
      Category 5    0.070       27.000
      Category 6    0.034       13.000
    RQ384
      Category 1    0.219       84.000
      Category 2    0.342      131.000
      Category 3    0.217       83.000
      Category 4    0.136       52.000
      Category 5    0.070       27.000
      Category 6    0.016        6.000
    RQ331
      Category 1    0.311      119.000
      Category 2    0.334      128.000
      Category 3    0.164       63.000
      Category 4    0.081       31.000
      Category 5    0.089       34.000
      Category 6    0.021        8.000
    RQ313
      Category 1    0.282      108.000
      Category 2    0.397      152.000
      Category 3    0.178       68.000
      Category 4    0.078       30.000
      Category 5    0.057       22.000
      Category 6    0.008        3.000
    RQ307
      Category 1    0.496      190.000
      Category 2    0.261      100.000
      Category 3    0.112       43.000
      Category 4    0.055       21.000
      Category 5    0.055       21.000
      Category 6    0.021        8.000
    RQ386
      Category 1    0.198       76.000
      Category 2    0.303      116.000
      Category 3    0.204       78.000
      Category 4    0.128       49.000
      Category 5    0.110       42.000
      Category 6    0.057       22.000
    RQ63
      Category 1    0.070       27.000
      Category 2    0.146       56.000
      Category 3    0.209       80.000
      Category 4    0.279      107.000
      Category 5    0.219       84.000
      Category 6    0.076       29.000
    RQ64
      Category 1    0.123       47.000
      Category 2    0.183       70.000
      Category 3    0.245       94.000
      Category 4    0.185       71.000
      Category 5    0.198       76.000
      Category 6    0.065       25.000
    RQ98
      Category 1    0.065       25.000
      Category 2    0.164       63.000
      Category 3    0.225       86.000
      Category 4    0.222       85.000
      Category 5    0.201       77.000
      Category 6    0.123       47.000
    RQ225
      Category 1    0.031       12.000
      Category 2    0.099       38.000
      Category 3    0.167       64.000
      Category 4    0.261      100.000
      Category 5    0.277      106.000
      Category 6    0.164       63.000
    RQ16
      Category 1    0.099       38.000
      Category 2    0.258       99.000
      Category 3    0.227       87.000
      Category 4    0.170       65.000
      Category 5    0.178       68.000
      Category 6    0.068       26.000
    RQ271
      Category 1    0.099       38.000
      Category 2    0.251       96.000
      Category 3    0.206       79.000
      Category 4    0.185       71.000
      Category 5    0.188       72.000
      Category 6    0.070       27.000
    RQ273
      Category 1    0.146       56.000
      Category 2    0.253       97.000
      Category 3    0.235       90.000
      Category 4    0.159       61.000
      Category 5    0.159       61.000
      Category 6    0.047       18.000
    RQ302
      Category 1    0.131       50.000
      Category 2    0.253       97.000
      Category 3    0.204       78.000
      Category 4    0.196       75.000
      Category 5    0.149       57.000
      Category 6    0.068       26.000
    RQ131
      Category 1    0.191       73.000
      Category 2    0.248       95.000
      Category 3    0.209       80.000
      Category 4    0.149       57.000
      Category 5    0.159       61.000
      Category 6    0.044       17.000
    RQ170
      Category 1    0.238       91.000
      Category 2    0.311      119.000
      Category 3    0.222       85.000
      Category 4    0.102       39.000
      Category 5    0.094       36.000
      Category 6    0.034       13.000
    RQ9
      Category 1    0.183       70.000
      Category 2    0.222       85.000
      Category 3    0.172       66.000
      Category 4    0.193       74.000
      Category 5    0.183       70.000
      Category 6    0.047       18.000
    RQ283
      Category 1    0.073       28.000
      Category 2    0.136       52.000
      Category 3    0.201       77.000
      Category 4    0.253       97.000
      Category 5    0.225       86.000
      Category 6    0.112       43.000
    RQ123
      Category 1    0.211       81.000
      Category 2    0.251       96.000
      Category 3    0.178       68.000
      Category 4    0.141       54.000
      Category 5    0.151       58.000
      Category 6    0.068       26.000
    RQ305
      Category 1    0.269      103.000
      Category 2    0.339      130.000
      Category 3    0.172       66.000
      Category 4    0.112       43.000
      Category 5    0.073       28.000
      Category 6    0.034       13.000
    RQ371
      Category 1    0.243       93.000
      Category 2    0.295      113.000
      Category 3    0.185       71.000
      Category 4    0.149       57.000
      Category 5    0.102       39.000
      Category 6    0.026       10.000
    RQ95
      Category 1    0.266      102.000
      Category 2    0.282      108.000
      Category 3    0.198       76.000
      Category 4    0.125       48.000
      Category 5    0.104       40.000
      Category 6    0.023        9.000
    RQ3
      Category 1    0.569      218.000
      Category 2    0.172       66.000
      Category 3    0.094       36.000
      Category 4    0.076       29.000
      Category 5    0.060       23.000
      Category 6    0.029       11.000
    RQ46
      Category 1    0.501      192.000
      Category 2    0.178       68.000
      Category 3    0.141       54.000
      Category 4    0.073       28.000
      Category 5    0.073       28.000
      Category 6    0.034       13.000
    RQ203
      Category 1    0.131       50.000
      Category 2    0.222       85.000
      Category 3    0.232       89.000
      Category 4    0.183       70.000
      Category 5    0.149       57.000
      Category 6    0.084       32.000
    RQ215
      Category 1    0.300      115.000
      Category 2    0.282      108.000
      Category 3    0.185       71.000
      Category 4    0.120       46.000
      Category 5    0.081       31.000
      Category 6    0.031       12.000
    RQ148
      Category 1    0.201       77.000
      Category 2    0.277      106.000
      Category 3    0.238       91.000
      Category 4    0.133       51.000
      Category 5    0.102       39.000
      Category 6    0.050       19.000
    RQ178
      Category 1    0.112       43.000
      Category 2    0.217       83.000
      Category 3    0.206       79.000
      Category 4    0.188       72.000
      Category 5    0.204       78.000
      Category 6    0.073       28.000
    RQ229
      Category 1    0.068       26.000
      Category 2    0.172       66.000
      Category 3    0.292      112.000
      Category 4    0.235       90.000
      Category 5    0.183       70.000
      Category 6    0.050       19.000
    RQ248
      Category 1    0.023        9.000
      Category 2    0.157       60.000
      Category 3    0.198       76.000
      Category 4    0.292      112.000
      Category 5    0.245       94.000
      Category 6    0.084       32.000
    RQ257
      Category 1    0.269      103.000
      Category 2    0.230       88.000
      Category 3    0.138       53.000
      Category 4    0.172       66.000
      Category 5    0.136       52.000
      Category 6    0.055       21.000
    RQ179
      Category 1    0.238       91.000
      Category 2    0.324      124.000
      Category 3    0.172       66.000
      Category 4    0.136       52.000
      Category 5    0.104       40.000
      Category 6    0.026       10.000


THE MODEL ESTIMATION TERMINATED NORMALLY


MODEL FIT INFORMATION

Number of Free Parameters                      219

Chi-Square Test of Model Fit

          Value                           1321.947*
          Degrees of Freedom                   512
          P-Value                           0.0000

*   The chi-square value for MLM, MLMV, MLR, ULSMV, WLSM and WLSMV cannot be used
    for chi-square difference testing in the regular way.  MLM, MLR and WLSM
    chi-square difference testing is described on the Mplus website.  MLMV, WLSMV,
    and ULSMV difference testing is done using the DIFFTEST option.

RMSEA (Root Mean Square Error Of Approximation)

          Estimate                           0.064
          90 Percent C.I.                    0.060  0.069
          Probability RMSEA <= .05           0.000

CFI/TLI

          CFI                                0.881
          TLI                                0.870

Chi-Square Test of Model Fit for the Baseline Model

          Value                           7392.142
          Degrees of Freedom                   561
          P-Value                           0.0000

WRMR (Weighted Root Mean Square Residual)

          Value                              1.453


MODEL RESULTS

                                                    Two-Tailed
                    Estimate       S.E.  Est./S.E.    P-Value

 DR       BY
    RQ275              1.000      0.000    999.000    999.000
    RQ284              1.025      0.040     25.936      0.000
    RQ290              0.921      0.038     24.019      0.000
    RQ384              0.795      0.038     20.698      0.000
    RQ331              0.962      0.039     24.861      0.000
    RQ313              0.830      0.043     19.517      0.000
    RQ307              0.973      0.040     24.461      0.000
    RQ386              0.885      0.041     21.753      0.000

 CSS      BY
    RQ63               1.000      0.000    999.000    999.000
    RQ64               0.961      0.136      7.043      0.000
    RQ98               1.346      0.162      8.305      0.000
    RQ225              0.943      0.130      7.253      0.000

 EID      BY
    RQ16               1.000      0.000    999.000    999.000
    RQ271              0.884      0.107      8.257      0.000
    RQ273              1.249      0.146      8.538      0.000
    RQ302              0.893      0.139      6.419      0.000
    RQ131              1.078      0.137      7.851      0.000
    RQ170              1.333      0.156      8.537      0.000

 OO       BY
    RQ9                1.000      0.000    999.000    999.000
    RQ283              0.376      0.137      2.752      0.006
    RQ123              1.409      0.218      6.471      0.000
    RQ305              1.698      0.268      6.331      0.000
    RQ371              1.007      0.190      5.300      0.000
    RQ95               0.591      0.154      3.831      0.000

 P        BY
    RQ3                1.000      0.000    999.000    999.000
    RQ46               1.282      0.089     14.439      0.000
    RQ203              1.079      0.082     13.122      0.000
    RQ215              1.355      0.097     14.006      0.000
    RQ148              1.285      0.091     14.166      0.000

 FHI      BY
    RQ178              1.000      0.000    999.000    999.000
    RQ229              0.859      0.114      7.561      0.000
    RQ248              0.741      0.107      6.897      0.000
    RQ257              0.989      0.120      8.260      0.000
    RQ179              1.543      0.153     10.070      0.000

 CSS      WITH
    DR                 0.068      0.027      2.545      0.011

 EID      WITH
    DR                 0.268      0.034      7.855      0.000
    CSS                0.022      0.020      1.076      0.282

 OO       WITH
    DR                 0.152      0.026      5.806      0.000
    CSS                0.089      0.021      4.317      0.000
    EID                0.044      0.016      2.714      0.007

 P        WITH
    DR                 0.393      0.035     11.297      0.000
    CSS                0.112      0.023      4.890      0.000
    EID                0.175      0.027      6.565      0.000
    OO                 0.068      0.019      3.531      0.000

 FHI      WITH
    DR                 0.226      0.030      7.442      0.000
    CSS                0.123      0.023      5.407      0.000
    EID                0.065      0.020      3.201      0.001
    OO                 0.169      0.031      5.469      0.000
    P                  0.133      0.024      5.447      0.000

 Thresholds
    RQ275$1           -0.049      0.064     -0.766      0.443
    RQ275$2            0.689      0.070      9.858      0.000
    RQ275$3            1.076      0.080     13.531      0.000
    RQ275$4            1.416      0.094     15.094      0.000
    RQ275$5            1.900      0.130     14.609      0.000
    RQ284$1           -0.069      0.064     -1.073      0.283
    RQ284$2            0.783      0.072     10.922      0.000
    RQ284$3            1.112      0.081     13.772      0.000
    RQ284$4            1.453      0.096     15.164      0.000
    RQ284$5            1.986      0.140     14.238      0.000
    RQ290$1           -0.088      0.064     -1.379      0.168
    RQ290$2            0.501      0.067      7.476      0.000
    RQ290$3            0.876      0.074     11.863      0.000
    RQ290$4            1.257      0.086     14.566      0.000
    RQ290$5            1.826      0.123     14.867      0.000
    RQ384$1           -0.774      0.072    -10.827      0.000
    RQ384$2            0.154      0.064      2.401      0.016
    RQ384$3            0.766      0.071     10.731      0.000
    RQ384$4            1.365      0.091     14.963      0.000
    RQ384$5            2.153      0.161     13.337      0.000
    RQ331$1           -0.494      0.067     -7.375      0.000
    RQ331$2            0.372      0.066      5.658      0.000
    RQ331$3            0.876      0.074     11.863      0.000
    RQ331$4            1.228      0.085     14.434      0.000
    RQ331$5            2.036      0.145     13.994      0.000
    RQ313$1           -0.577      0.068     -8.476      0.000
    RQ313$2            0.464      0.067      6.973      0.000
    RQ313$3            1.064      0.079     13.449      0.000
    RQ313$4            1.512      0.099     15.238      0.000
    RQ313$5            2.417      0.209     11.543      0.000
    RQ307$1           -0.010      0.064     -0.153      0.878
    RQ307$2            0.697      0.070      9.956      0.000
    RQ307$3            1.124      0.081     13.850      0.000
    RQ307$4            1.434      0.095     15.131      0.000
    RQ307$5            2.036      0.145     13.994      0.000
    RQ386$1           -0.847      0.073    -11.584      0.000
    RQ386$2            0.003      0.064      0.051      0.959
    RQ386$3            0.539      0.068      7.977      0.000
    RQ386$4            0.966      0.076     12.678      0.000
    RQ386$5            1.577      0.103     15.265      0.000
    RQ63$1            -1.472      0.097    -15.194      0.000
    RQ63$2            -0.783      0.072    -10.922      0.000
    RQ63$3            -0.188      0.064     -2.911      0.004
    RQ63$4             0.539      0.068      7.977      0.000
    RQ63$5             1.434      0.095     15.131      0.000
    RQ64$1            -1.162      0.083    -14.079      0.000
    RQ64$2            -0.509      0.067     -7.576      0.000
    RQ64$3             0.128      0.064      1.992      0.046
    RQ64$4             0.632      0.069      9.170      0.000
    RQ64$5             1.512      0.099     15.238      0.000
    RQ98$1            -1.512      0.099    -15.238      0.000
    RQ98$2            -0.740      0.071    -10.442      0.000
    RQ98$3            -0.115      0.064     -1.788      0.074
    RQ98$4             0.457      0.067      6.872      0.000
    RQ98$5             1.162      0.083     14.079      0.000
    RQ225$1           -1.862      0.126    -14.750      0.000
    RQ225$2           -1.124      0.081    -13.850      0.000
    RQ225$3           -0.531      0.067     -7.877      0.000
    RQ225$4            0.148      0.064      2.299      0.022
    RQ225$5            0.976      0.076     12.766      0.000
    RQ16$1            -1.286      0.088    -14.690      0.000
    RQ16$2            -0.365      0.066     -5.557      0.000
    RQ16$3             0.214      0.065      3.319      0.001
    RQ16$4             0.689      0.070      9.858      0.000
    RQ16$5             1.492      0.098     15.218      0.000
    RQ271$1           -1.286      0.088    -14.690      0.000
    RQ271$2           -0.386      0.066     -5.861      0.000
    RQ271$3            0.141      0.064      2.197      0.028
    RQ271$4            0.648      0.069      9.368      0.000
    RQ271$5            1.472      0.097     15.194      0.000
    RQ273$1           -1.053      0.079    -13.366      0.000
    RQ273$2           -0.255      0.065     -3.930      0.000
    RQ273$3            0.344      0.065      5.253      0.000
    RQ273$4            0.819      0.073     11.302      0.000
    RQ273$5            1.675      0.110     15.200      0.000
    RQ302$1           -1.124      0.081    -13.850      0.000
    RQ302$2           -0.295      0.065     -4.541      0.000
    RQ302$3            0.221      0.065      3.421      0.001
    RQ302$4            0.783      0.072     10.922      0.000
    RQ302$5            1.492      0.098     15.218      0.000
    RQ131$1           -0.876      0.074    -11.863      0.000
    RQ131$2           -0.154      0.064     -2.401      0.016
    RQ131$3            0.379      0.066      5.760      0.000
    RQ131$4            0.829      0.073     11.397      0.000
    RQ131$5            1.702      0.112     15.161      0.000
    RQ170$1           -0.714      0.070    -10.151      0.000
    RQ170$2            0.121      0.064      1.890      0.059
    RQ170$3            0.740      0.071     10.442      0.000
    RQ170$4            1.136      0.082     13.927      0.000
    RQ170$5            1.826      0.123     14.867      0.000
    RQ9$1             -0.905      0.075    -12.139      0.000
    RQ9$2             -0.241      0.065     -3.727      0.000
    RQ9$3              0.194      0.064      3.013      0.003
    RQ9$4              0.740      0.071     10.442      0.000
    RQ9$5              1.675      0.110     15.200      0.000
    RQ283$1           -1.453      0.096    -15.164      0.000
    RQ283$2           -0.810      0.072    -11.208      0.000
    RQ283$3           -0.228      0.065     -3.523      0.000
    RQ283$4            0.421      0.066      6.367      0.000
    RQ283$5            1.215      0.085     14.366      0.000
    RQ123$1           -0.801      0.072    -11.113      0.000
    RQ123$2           -0.095      0.064     -1.482      0.138
    RQ123$3            0.358      0.066      5.456      0.000
    RQ123$4            0.774      0.072     10.827      0.000
    RQ123$5            1.492      0.098     15.218      0.000
    RQ305$1           -0.616      0.069     -8.973      0.000
    RQ305$2            0.275      0.065      4.236      0.000
    RQ305$3            0.774      0.072     10.827      0.000
    RQ305$4            1.242      0.086     14.501      0.000
    RQ305$5            1.826      0.123     14.867      0.000
    RQ371$1           -0.697      0.070     -9.956      0.000
    RQ371$2            0.095      0.064      1.482      0.138
    RQ371$3            0.592      0.068      8.675      0.000
    RQ371$4            1.136      0.082     13.927      0.000
    RQ371$5            1.941      0.134     14.441      0.000
    RQ95$1            -0.624      0.069     -9.072      0.000
    RQ95$2             0.121      0.064      1.890      0.059
    RQ95$3             0.664      0.069      9.564      0.000
    RQ95$4             1.136      0.082     13.927      0.000
    RQ95$5             1.986      0.140     14.238      0.000
    RQ3$1              0.174      0.064      2.707      0.007
    RQ3$2              0.648      0.069      9.368      0.000
    RQ3$3              0.976      0.076     12.766      0.000
    RQ3$4              1.348      0.090     14.913      0.000
    RQ3$5              1.900      0.130     14.609      0.000
    RQ46$1             0.003      0.064      0.051      0.959
    RQ46$2             0.464      0.067      6.973      0.000
    RQ46$3             0.915      0.075     12.230      0.000
    RQ46$4             1.242      0.086     14.501      0.000
    RQ46$5             1.826      0.123     14.867      0.000
    RQ203$1           -1.124      0.081    -13.850      0.000
    RQ203$2           -0.379      0.066     -5.760      0.000
    RQ203$3            0.214      0.065      3.319      0.001
    RQ203$4            0.731      0.071     10.345      0.000
    RQ203$5            1.382      0.092     15.010      0.000
    RQ215$1           -0.524      0.067     -7.777      0.000
    RQ215$2            0.208      0.065      3.217      0.001
    RQ215$3            0.731      0.071     10.345      0.000
    RQ215$4            1.215      0.085     14.366      0.000
    RQ215$5            1.862      0.126     14.750      0.000
    RQ148$1           -0.838      0.073    -11.491      0.000
    RQ148$2           -0.056      0.064     -0.869      0.385
    RQ148$3            0.569      0.068      8.376      0.000
    RQ148$4            1.030      0.078     13.198      0.000
    RQ148$5            1.649      0.108     15.230      0.000
    RQ178$1           -1.215      0.085    -14.366      0.000
    RQ178$2           -0.443      0.066     -6.670      0.000
    RQ178$3            0.088      0.064      1.379      0.168
    RQ178$4            0.592      0.068      8.675      0.000
    RQ178$5            1.453      0.096     15.164      0.000
    RQ229$1           -1.492      0.098    -15.218      0.000
    RQ229$2           -0.706      0.070    -10.054      0.000
    RQ229$3            0.082      0.064      1.277      0.201
    RQ229$4            0.731      0.071     10.345      0.000
    RQ229$5            1.649      0.108     15.230      0.000
    RQ248$1           -1.986      0.140    -14.238      0.000
    RQ248$2           -0.915      0.075    -12.230      0.000
    RQ248$3           -0.309      0.065     -4.745      0.000
    RQ248$4            0.443      0.066      6.670      0.000
    RQ248$5            1.382      0.092     15.010      0.000
    RQ257$1           -0.616      0.069     -8.973      0.000
    RQ257$2           -0.003      0.064     -0.051      0.959
    RQ257$3            0.351      0.065      5.354      0.000
    RQ257$4            0.876      0.074     11.863      0.000
    RQ257$5            1.600      0.105     15.261      0.000
    RQ179$1           -0.714      0.070    -10.151      0.000
    RQ179$2            0.154      0.064      2.401      0.016
    RQ179$3            0.624      0.069      9.072      0.000
    RQ179$4            1.124      0.081     13.850      0.000
    RQ179$5            1.941      0.134     14.441      0.000

 Variances
    DR                 0.635      0.041     15.383      0.000
    CSS                0.332      0.059      5.608      0.000
    EID                0.263      0.050      5.282      0.000
    OO                 0.193      0.051      3.779      0.000
    P                  0.381      0.051      7.429      0.000
    FHI                0.272      0.044      6.151      0.000


R-SQUARE

    Observed                   Residual
    Variable        Estimate   Variance

    RQ275              0.635      0.365
    RQ284              0.667      0.333
    RQ290              0.539      0.461
    RQ384              0.402      0.598
    RQ331              0.588      0.412
    RQ313              0.437      0.563
    RQ307              0.601      0.399
    RQ386              0.497      0.503
    RQ63               0.332      0.668
    RQ64               0.306      0.694
    RQ98               0.602      0.398
    RQ225              0.296      0.704
    RQ16               0.263      0.737
    RQ271              0.205      0.795
    RQ273              0.409      0.591
    RQ302              0.210      0.790
    RQ131              0.305      0.695
    RQ170              0.467      0.533
    RQ9                0.193      0.807
    RQ283              0.027      0.973
    RQ123              0.382      0.618
    RQ305              0.555      0.445
    RQ371              0.195      0.805
    RQ95               0.067      0.933
    RQ3                0.381      0.619
    RQ46               0.627      0.373
    RQ203              0.444      0.556
    RQ215              0.701      0.299
    RQ148              0.630      0.370
    RQ178              0.272      0.728
    RQ229              0.201      0.799
    RQ248              0.149      0.851
    RQ257              0.266      0.734
    RQ179              0.648      0.352


QUALITY OF NUMERICAL RESULTS

     Condition Number for the Information Matrix              0.116E-02
       (ratio of smallest to largest eigenvalue)


DIAGRAM INFORMATION

  Use View Diagram under the Diagram menu in the Mplus Editor to view the diagram.
  If running Mplus from the Mplus Diagrammer, the diagram opens automatically.

  Diagram output
    d:\negative_parenting\final_model_4\mothers\jakarta\jak_mothers_6_factors_rem_ui_ctr.dgm

     Beginning Time:  15:18:32
        Ending Time:  15:18:37
       Elapsed Time:  00:00:05


MUTHEN & MUTHEN
3463 Stoner Ave.
Los Angeles, CA  90066

Tel: (310) 391-9971
Fax: (310) 391-8971
Web: www.StatModel.com
Support: Support@StatModel.com

Copyright (c) 1998-2012 Muthen & Muthen
