# Supplementary material for: Psychometric validation of the Young Parenting Inventory - Revised (YPI-R2): Replication and Extension of a commonly used parenting scale in Schema Therapy (ST) research and practice
Source: PLoS One. 2018 Nov 7;13(11):e0205605. doi: 10.1371/journal.pone.0205605 (PMC6221272; doi:10.1371/journal.pone.0205605)
Supplement: S1 Supporting Information — (ZIP) [file pone.0205605.s011.zip › S1_Supporting_Information/Dataset on Manila/Syntax Fathers Manila YPI-R2 (5 factors and 20 Items) 2.sps]

* Encoding: UTF-8.

*For PAQ and PARQ scales, an SPSS data file was created with the scoring reversed for all items in PAQ and PARQ  since the scoring system. 
*used for participants were opposite to what was recommended. The item values for PAQ and PARD were all reversed in SPSS data file using "recode into same variable".  
*This SPSS data file be must be used to  generate the PAQ and PARQ.  
*values in Pearson's correlation tables with proper direction of the positive and negative signs.
 
*Scales for sEMBU.

RECODE FatherRQ417_1 (4=1) (3=2) (2=3) (1=4) INTO ReversesEMBU17Overprotection.
EXECUTE.

COMPUTE sEMBURejection=FatherRQ41_1 + FatherRQ44_1 + FatherRQ47_1 + FatherRQ413_1 + FatherRQ415_1 + 
    FatherRQ416_1 + FatherRQ421_1.
EXECUTE.

COMPUTE sEMBUEmotionalwarmth=FatherRQ42_1 + FatherRQ46_1 + FatherRQ412_1 + FatherRQ414_1 + 
    FatherRQ419_1 + FatherRQ423_1.
EXECUTE.

COMPUTE sEMBUOverprotection=FatherRQ43_1 + FatherRQ45_1 + FatherRQ48_1 + FatherRQ410_1 + 
    FatherRQ411_1 + ReversesEMBU17Overprotection + FatherRQ418_1 + FatherRQ420_1 + FatherRQ422_1.
EXECUTE.

*Scales for CTQ.

RECODE RQ55_1 (1=5) (2=4) (3=3) (4=2) (5=1) INTO ReverseCTQ5Emotionalneglect.
VARIABLE LABELS  ReverseCTQ5Emotionalneglect 'ReverseCTQ5'.
EXECUTE.

RECODE RQ57_1 (1=5) (2=4) (3=3) (4=2) (5=1) INTO ReverseCTQ7Emotionalneglect.
VARIABLE LABELS  ReverseCTQ7Emotionalneglect 'ReverseCTQ7'.
EXECUTE.

RECODE RQ513_1 (1=5) (2=4) (3=3) (4=2) (5=1) INTO ReverseCTQ13Emotionalneglect.
VARIABLE LABELS  ReverseCTQ13Emotionalneglect 'ReverseCTQ13'.
EXECUTE.

RECODE RQ519_1 (1=5) (2=4) (3=3) (4=2) (5=1) INTO ReverseCTQ19Emotionalneglect.
VARIABLE LABELS  ReverseCTQ19Emotionalneglect 'ReverseCTQ19'.
EXECUTE.

RECODE RQ528_1 (1=5) (2=4) (3=3) (4=2) (5=1) INTO ReverseCTQ28Emotionalneglect.
VARIABLE LABELS  ReverseCTQ28Emotionalneglect 'ReverseCTQ28'.
EXECUTE.

RECODE RQ52_1 (1=5) (2=4) (3=3) (4=2) (5=1) INTO ReverseCTQ2Physicalneglect.
VARIABLE LABELS  ReverseCTQ2Physicalneglect 'ReverseCTQ2'.
EXECUTE.

RECODE RQ526_1 (1=5) (2=4) (3=3) (4=2) (5=1) INTO ReverseCTQ26Physicalneglect.
VARIABLE LABELS  ReverseCTQ26Physicalneglect 'ReverseCTQ26'.
EXECUTE.

RECODE RQ510_1 (5=1) (4=0) (3=0) (2=0) (1=0) INTO ReverseCTQ10Minimizationdenial.
VARIABLE LABELS  ReverseCTQ10Minimizationdenial 'ReverseCTQ10'.
EXECUTE.

RECODE RQ516_1 (5=1) (4=0) (3=0) (2=0) (1=0) INTO ReverseCTQ16Minimizationdenial.
VARIABLE LABELS  ReverseCTQ16Minimizationdenial 'ReverseCTQ16'.
EXECUTE.

RECODE RQ522_1 (5=1) (4=0) (3=0) (2=0) (1=0) INTO ReverseCTQ22Minimizationdenial.
VARIABLE LABELS  ReverseCTQ22Minimizationdenial 'ReverseCTQ22'.
EXECUTE.

COMPUTE CTQEmotionalabuse=RQ53_1 + RQ58_1 + RQ514_1 + RQ518_1 + RQ525_1.
EXECUTE.

COMPUTE CTQPhysicalabuse=RQ59_1 + RQ511_1 + RQ512_1 + RQ515_1 + RQ517_1.
EXECUTE.

COMPUTE CTQSexualabuse=RQ520_1 + RQ521_1 + RQ523_1 + RQ524_1 + RQ527_1.
EXECUTE.

COMPUTE CTQEmotionalneglect=ReverseCTQ5Emotionalneglect + ReverseCTQ7Emotionalneglect + 
    ReverseCTQ13Emotionalneglect + ReverseCTQ19Emotionalneglect + ReverseCTQ28Emotionalneglect.
EXECUTE.

COMPUTE CTQPhysicalneglect=RQ51_1 + ReverseCTQ2Physicalneglect + RQ54_1 + RQ56_1 + 
    ReverseCTQ26Physicalneglect.
EXECUTE.


*Scale for Gratitude. 

RECODE RQ73_1 (1=7) (2=6) (3=5) (4=4) (5=3) (6=2) (7=1) INTO ReverseGratitude3.
VARIABLE LABELS  ReverseGratitude3 'ReverseGratitude3'.
EXECUTE.

RECODE RQ76_1 (1=7) (2=6) (3=5) (4=4) (5=3) (6=2) (7=1) INTO ReverseGratitude6.
VARIABLE LABELS  ReverseGratitude6 'ReverseGratitude6'.
EXECUTE.

COMPUTE Gratitude=RQ71_1 + RQ72_1 + ReverseGratitude3 + RQ74_1 + RQ75_1 + ReverseGratitude6.
EXECUTE.


*Scales for DAS. 

COMPUTE DASAnxiety=RQ82_1 + RQ84_1 + RQ87_1 + RQ89_1 + RQ815_1 + RQ819_1 + RQ820_1.
EXECUTE.

COMPUTE DASDepression=RQ83_1 + RQ85_1 + RQ810_1 + RQ813_1 + RQ816_1 + RQ817_1 + RQ821_1.
EXECUTE.

COMPUTE DASStress=RQ81_1 + RQ86_1 + RQ88_1 + RQ811_1 + RQ812_1 + RQ814_1 + RQ818_1.
EXECUTE.

*Scales for Fathers Negative based on CFA on Manila, Jakarta and USA Sample with five factors and 20 items. 

COMPUTE CSSnew=FatherRQ164_1 + FatherRQ198_1 + FatherRQ152_1 + FatherRQ163_1.
EXECUTE.

COMPUTE DRnew=FatherRQ1313_1 + FatherRQ1384_1 + FatherRQ1284_1 + FatherRQ1275_1.
EXECUTE.

COMPUTE EIDnew=FatherRQ1273_1 + FatherRQ1302_1 + FatherRQ1131_1 + FatherRQ1271_1.
EXECUTE.

COMPUTE OOnew=FatherRQ19_1 + FatherRQ1123_1 + FatherRQ14_1 + FatherRQ148_1.
EXECUTE.

COMPUTE PUNnew=FatherRQ1215_1 + FatherRQ1203_1 + FatherRQ13_1 + FatherRQ146_1.
EXECUTE.

*Scales for PARQ. 
*Important for Pearson's correlations  - Scales for PARQ and PAQ. Need to use data base. 
*Sample 1 RQ1 to RQ8 -Manila - Fathers with Mean Series PAQ, PARQ Reversed.
*as the scores in this database were already reversed.

RECODE FatherRQ313_1 (4=1) (3=2) (2=3) (1=4) INTO ReverseRQ313.
EXECUTE.

RECODE FatherRQ31_1 (4=1) (3=2) (2=3) (1=4) INTO ReverseRQ31.
EXECUTE.

RECODE FatherRQ33_1 (4=1) (3=2) (2=3) (1=4) INTO ReverseRQ33.
EXECUTE.

RECODE FatherRQ39_1 (4=1) (3=2) (2=3) (1=4) INTO ReverseRQ39.
EXECUTE.

RECODE FatherRQ312_1 (4=1) (3=2) (2=3) (1=4) INTO ReverseRQ312.
EXECUTE.

RECODE FatherRQ317_1 (4=1) (3=2) (2=3) (1=4) INTO ReverseRQ317.
EXECUTE.

RECODE FatherRQ319_1 (4=1) (3=2) (2=3) (1=4) INTO ReverseRQ319.
EXECUTE.

RECODE FatherRQ322_1 (4=1) (3=2) (2=3) (1=4) INTO ReverseRQ322.
EXECUTE.

RECODE FatherRQ324_1 (4=1) (3=2) (2=3) (1=4) INTO ReverseRQ324.
EXECUTE.

COMPUTE PARQHostilityaggression=FatherRQ34_1 + FatherRQ36_1 + FatherRQ310_1 + FatherRQ314_1 + 
    FatherRQ318_1 + FatherRQ320_1.
EXECUTE.

COMPUTE PARQIndifferentneglect=FatherRQ32_1 + FatherRQ37_1 + FatherRQ311_1 + FatherRQ315_1 + 
    FatherRQ323_1 + ReverseRQ313.
EXECUTE.

COMPUTE PARQUndifferentialrejection=FatherRQ35_1 + FatherRQ38_1 + FatherRQ316_1 + FatherRQ321_1.
EXECUTE.

COMPUTE PARQWarmthaffection=ReverseRQ31 + ReverseRQ33 + ReverseRQ39 + ReverseRQ312 + ReverseRQ317 + 
    ReverseRQ319 + ReverseRQ322 + ReverseRQ324.
EXECUTE.


*Scales for PAQ.

RECODE RQ216_1 (4=1) (3=2) (2=3) (1=4) INTO ReverseRQ216dependency.
EXECUTE.

RECODE RQ210_1 (4=1) (3=2) (2=3) (1=4) INTO ReverseRQ210negativeselfesteem.
EXECUTE.

RECODE RQ224_1 (4=1) (3=2) (2=3) (1=4) INTO ReverseRQ224negativeselfesteem.
EXECUTE.

RECODE RQ238_1 (4=1) (3=2) (2=3) (1=4) INTO ReverseRQ238negativeselfesteem.
EXECUTE.

RECODE RQ211_1 (4=1) (3=2) (2=3) (1=4) INTO ReverseRQ211negativeselfadequacy.
EXECUTE.

RECODE RQ225_1 (4=1) (3=2) (2=3) (1=4) INTO ReverseRQ225negativeselfadequacy.
EXECUTE.

RECODE RQ239_1 (4=1) (3=2) (2=3) (1=4) INTO ReverseRQ239negativeselfadequacy.
EXECUTE.

RECODE RQ253_1 (4=1) (3=2) (2=3) (1=4) INTO ReverseRQ253negativeselfadequacy.
EXECUTE.

RECODE RQ219_1 (4=1) (3=2) (2=3) (1=4) INTO ReverseRQ219emotionalunresponsive.
EXECUTE.

RECODE RQ233_1 (4=1) (3=2) (2=3) (1=4) INTO ReverseRQ233emotionalunresponsive.
EXECUTE.

RECODE RQ254_1 (4=1) (3=2) (2=3) (1=4) INTO ReverseRQ254emotionalunresponsive.
EXECUTE.

RECODE RQ220_1 (4=1) (3=2) (2=3) (1=4) INTO ReverseRQ220emotionalinstability.
EXECUTE.

RECODE RQ241_1 (4=1) (3=2) (2=3) (1=4) INTO ReverseRQ241emotionalinstability.
EXECUTE.

RECODE RQ262_1 (4=1) (3=2) (2=3) (1=4) INTO ReverseRQ262emotionalinstability.
EXECUTE.

RECODE RQ214_1 (4=1) (3=2) (2=3) (1=4) INTO ReverseRQ214negativeworldview.
EXECUTE.

RECODE RQ228_1 (4=1) (3=2) (2=3) (1=4) INTO ReverseRQ228negativeworldview.
EXECUTE.

RECODE RQ242_1 (4=1) (3=2) (2=3) (1=4) INTO ReverseRQ242negativeworldview.
EXECUTE.

RECODE RQ256_1 (4=1) (3=2) (2=3) (1=4) INTO ReverseRQ256negativeworldview.
EXECUTE.

RECODE RQ263_1 (4=1) (3=2) (2=3) (1=4) INTO ReverseRQ263negativeworldview.
EXECUTE.

RECODE RQ244_1 (4=1) (3=2) (2=3) (1=4) INTO ReverseRQ244dependency.
EXECUTE.

COMPUTE PAQHostility=RQ21_1 + RQ28_1 + RQ215_1 + RQ222_1 + RQ229_1 + RQ236_1 + RQ243_1 + RQ250_1 + 
    RQ257_1.
EXECUTE.

COMPUTE PAQDependency=RQ22_1 + RQ29_1 + ReverseRQ216dependency + RQ223_1 + RQ230_1 + RQ237_1 + 
    ReverseRQ244dependency + RQ251_1 + RQ258_1.
EXECUTE.

COMPUTE PAQNegativeselfesteem=RQ23_1 + ReverseRQ210negativeselfesteem + RQ217_1 + 
    ReverseRQ224negativeselfesteem + RQ231_1 + ReverseRQ238negativeselfesteem + RQ245_1 + RQ252_1 + 
    RQ259_1.
EXECUTE.

COMPUTE PAQNegativeselfadequacy=RQ24_1 + ReverseRQ211negativeselfadequacy + RQ218_1 + RQ232_1 + 
    RQ246_1 + RQ260_1 + ReverseRQ225negativeselfadequacy + ReverseRQ239negativeselfadequacy + 
    ReverseRQ253negativeselfadequacy.
EXECUTE.

COMPUTE PAQEmotionalunresponsive=RQ25_1 + RQ212_1 + RQ226_1 + RQ240_1 + RQ247_1 + RQ261_1 + 
    ReverseRQ219emotionalunresponsive + ReverseRQ233emotionalunresponsive + 
    ReverseRQ254emotionalunresponsive.
EXECUTE.

COMPUTE PAQEmotionalinstability=RQ26_1 + RQ213_1 + RQ227_1 + RQ234_1 +  RQ248_1 + RQ255_1 + 
    ReverseRQ220emotionalinstability + ReverseRQ241emotionalinstability + 
    ReverseRQ262emotionalinstability.
EXECUTE.

COMPUTE PAQNegativeworldview=RQ27_1 + RQ221_1 + RQ235_1 + RQ249_1 + ReverseRQ214negativeworldview + 
    ReverseRQ228negativeworldview + ReverseRQ242negativeworldview + ReverseRQ256negativeworldview + 
    ReverseRQ263negativeworldview.
EXECUTE.

*Scales for Ryff Well Being. 


RECODE RQ61_1 (1=5) (2=4) (3=3) (4=2) (5=1) INTO ReverseRQ61Autonomy.
EXECUTE.

RECODE RQ64_1 (1=5) (2=4) (3=3) (4=2) (5=1) INTO ReverseRQ64Positiverln.
EXECUTE.

RECODE RQ65_1 (1=5) (2=4) (3=3) (4=2) (5=1) INTO ReverseRQ65Purpose.
EXECUTE.

RECODE RQ68_1 (1=5) (2=4) (3=3) (4=2) (5=1) INTO ReverseRQ68Environmental.
EXECUTE.

RECODE RQ615_1 (1=5) (2=4) (3=3) (4=2) (5=1) INTO ReverseRQ615Personal.
EXECUTE.

RECODE RQ616_1 (1=5) (2=4) (3=3) (4=2) (5=1) INTO ReverseRQ616Positiverln.
EXECUTE.

RECODE RQ617_1 (1=5) (2=4) (3=3) (4=2) (5=1) INTO ReverseRQ617Purpose.
EXECUTE.

RECODE RQ618_1 (1=5) (2=4) (3=3) (4=2) (5=1) INTO ReverseRQ618Selfacceptance.
EXECUTE.

COMPUTE Ryffwellbeingautonomy=ReverseRQ61Autonomy + RQ67_1 + RQ613_1.
EXECUTE.

COMPUTE Ryffwellbeingenvironmental=RQ62_1 + ReverseRQ68Environmental + RQ614_1.
EXECUTE.

COMPUTE Ryffwellbeingpersonal=RQ63_1 + RQ69_1 + ReverseRQ615Personal.
EXECUTE.

COMPUTE Ryffwellbeingpositiverln=ReverseRQ64Positiverln + RQ610_1 + ReverseRQ616Positiverln.
EXECUTE.

COMPUTE Ryffwellbeingpurpose=ReverseRQ65Purpose + RQ611_1 
+ ReverseRQ617Purpose.
EXECUTE.

COMPUTE Ryffwellbeingselfacceptance=RQ66_1 + RQ612_1 + ReverseRQ618Selfacceptance.
EXECUTE.
