# Supplementary material for: Psychometric validation of the Young Parenting Inventory - Revised (YPI-R2): Replication and Extension of a commonly used parenting scale in Schema Therapy (ST) research and practice
Source: PLoS One. 2018 Nov 7;13(11):e0205605. doi: 10.1371/journal.pone.0205605 (PMC6221272; doi:10.1371/journal.pone.0205605)
Supplement: S1 Supporting Information — (ZIP) [file pone.0205605.s011.zip › S1_Supporting_Information/Dataset on Singapore/Young Singapore/Singapore_Mother_Young.dat]

           4           1           1           5           4           1           1           5           3           5           5           1           2           5           3           4           4           2           5           5           6           4           3           3           5           5           2           2           3           1           1           4           4           1           5           2           5           6           5           4           5           5           3           4           1           3           1           1           3           5           1           5           5           4           2           6           4           5           1           2           5           4           2           2           5           3           5           5           2           5           5           5
           2           1           1           1           6           3           2           5           5           4           1           1           1           2           4           2           1           2           4           3           4           2           1           1           2           2           3           4           6           1           1           1           2           2           4           4           2           2           2           1           3           3           2           2           2           2           2           1           3           2           1           4           2           2           1           3           4           3           2           1           3           1           1           4           1           2           2           2           3           4           4           2
           2           1           1           1           6           1           2           2           4           1           1           2           3           1           5           1           1           4           4           4           1           1           1           1           1           1           1           5           3           1           1           1           1           1           3           3           1           1           1           1           3           4           1           1           1           1           1           1           1           1           1           4           1           1           1           5           1           1           1           1           5           1           1           1           1           1           1           1           2           1           3           5
           4           1           1           3           1           1           3           2           3           3           3           3           6           3           3           1           1           1           3           3           5           1           1           1           1           1           1           5           5           1           1           1           1           1           3           3           1           1           3           3           1           5           1           1           5           1           1           1           2           2           1           4           1           3           1           4           3           6           1           1           4           1           1           3           1           1           1           3           5           3           5           5
           1           1           1           2           6           4           4           3           2           5           1           1           2           1           2           1           4           4           2           2           4           4           1           1           3           5           2           1           2           1           1           4           2           1           4           5           4           1           2           1           1           3           1           2           1           1           1           1           1           1           1           4           1           1           4           1           5           3           1           1           1           1           1           2           1           2           1           3           3           1           2           2
           2           2           2           4           4           2           3           5           5           6           6           4           2           5           4           3           4           5           6           4           5           3           2           1           6           3           3           3           3           3           4           4           6           3           3           4           5           3           4           4           2           6           3           4           2           3           3           3           4           5           3           4           3           3           5           2           6           4           2           3           4           2           2           5           2           2           2           5           2           4           3           3
           1           1           1           1           6           4           3           6           5           6           1           1           1           5           4           6           6           2           6           3           5           4           1           1           3           3           5           6           5           1           1           1           3           2           2           6           6           2           1           1           1           2           3           4           1           1           1           1           1           2           4           5           5           4           2           1           4           3           1           1           1           1           1           1           1           1           2           4           2           3           1           4
           5           2           1           4           5           1           1           2           3           4           5           3           3           4           3           3           2           5           6           5           3           5           3           3           3           1           3           6           3           3           1           2           3           2           4           2           2           6           5           6           5           3           1           5           5           5           1           2           2           2           1           6           4           2           1           6           1           6           4           2           6           3           2           5           6           2           5           3           1           4           5           6
           2           1           1           5           5           4           4           3           3           6           2           2           2           2           4           2           2           5           2           1           6           2           1           1           1           2           2           3           3           1           1           2           2           1           3           5           2           1           1           2           1           3           1           1           4           1           1           1           2           1           2           4           2           2           2           2           4           2           2           2           1           2           1           4           4           2           1           4           3           2           3           3
           4           1           1           4           5           1           2           5           4           3           4           2           2           5           4           2           4           2           3           5           2           2           2           3           3           2           2           5           4           5           5           2           5           2           3           2           4           5           5           4           5           5           2           4           2           2           2           2           5           6           1           5           4           4           2           6           1           5           2           2           6           3           2           2           4           2           4           4           1           5           2           6
           5           4           6           5           4           5           2           2           2           3           3           5           5           5           2           2           2           5           3           4           5           5           4           5           2           5           3           2           2           1           1           1           1           2           1           2           5           5           5           2           6           2           2           2           1           1           1           1           1           1           5           3           2           3           3           5           2           4           4           1           6           1           1           1           4           4           4           2           2           2           2           3
           6           3           5           2           1           4           1           1           1           3           5           5           5           3           1           5           5           1           2           6           2           2           2           2           2           2           2           2           2           2           1           2           2           5           2           1           1           6           2           6           5           2           1           5           5           5           1           2           2           2           5           2           5           2           1           6           1           3           6           1           6           1           1           1           2           5           5           2           1           3           5           1
           2           1           1           2           6           4           1           4           5           6           1           6           5           2           1           1           3           5           1           6           6           3           2           1           1           3           3           4           1           1           1           2           1           1           1           1           1           5           1           1           4           4           1           1           2           1           1           1           1           1           2           4           3           3           2           6           2           2           1           5           1           1           1           3           1           1           3           4           5           1           4           5
           4           2           1           2           5           1           2           2           2           2           2           2           3           2           2           2           3           4           3           4           3           2           1           1           1           2           2           6           2           1           1           2           2           2           2           3           2           3           2           1           4           1           1           1           1           1           1           2           1           1           4           5           2           4           4           3           2           4           2           1           2           2           1           3           2           3           2           3           5           2           2           2
           4           3           2           5           2           2           1           6           4           1           6           4           2           6           5           6           6           2           4           5           1           4           2           6           5           1           1           2           3           6           1           1           6           4           6           1           1           6           5           6           6           6           1           1           6           6           1           1           6           6           1           6           6           6           1           6           1           1           6           6           6           5           6           1           5           4           1           6           1           6           6           5
           1           1           1           1           5           3           5           4           1           3           1           1           1           4           2           1           1           1           5           2           3           1           1           1           1           1           1           4           1           1           1           1           1           3           4           3           1           2           1           1           3           1           1           1           1           1           1           1           1           1           1           4           1           1           1           4           2           1           1           1           4           1           1           3           1           1           1           4           2           2           2           3
           5           3           1           3           6           4           1           2           6           2           3           5           5           4           4           2           1           2           2           5           2           2           2           3           2           3           3           4           3           2           1           2           2           1           2           1           2           6           2           2           5           5           1           1           6           1           2           2           2           2           2           3           5           3           1           6           3           6           5           1           6           2           1           1           2           3           6           2           5           2           6           6
           2           2           1           2           3           2           3           2           2           2           4           3           3           3           2           2           2           4           3           2           3           2           2           2           2           2           3           5           2           3           2           3           2           2           3           2           2           2           2           4           4           3           2           4           1           2           2           4           2           2           2           4           3           4           3           4           3           5           2           1           3           3           2           2           2           5           5           2           2           3           3           5
           3           3           1           5           3           2           1           4           6           2           5           5           5           4           3           5           2           2           3           5           2           5           5           5           4           2           5           5           5           4           4           4           4           5           4           2           5           5           5           5           6           5           4           3           3           1           1           2           5           3           4           2           4           4           5           5           2           4           3           2           5           3           2           2           5           5           5           2           3           3           4           2
           2           3           4           3           5           4           2           2           2           3           1           4           3           3           5           2           2           2           4           4           2           2           1           1           2           2           5           4           2           4           1           3           2           2           2           3           2           6           2           1           5           2           1           6           1           1           1           5           2           2           2           5           2           3           1           5           2           5           6           1           4           1           2           2           2           5           4           2           5           5           4           4
           2           2           1           2           5           4           3           3           3           3           3           5           5           6           1           3           1           5           3           5           3           2           1           2           1           1           5           6           3           1           1           1           1           1           5           5           1           5           5           6           4           4           3           3           2           1           1           2           3           5           3           2           5           5           1           5           1           5           2           1           5           2           2           2           2           2           6           2           1           6           5           5
           2           4           1           2           6           5           2           2           4           2           4           6           6           2           1           2           2           6           2           6           2           2           1           2           1           1           5           2           1           1           1           2           2           3           2           4           2           6           2           1           6           2           2           1           1           1           1           2           1           1           2           2           5           2           2           6           2           2           5           2           6           2           1           4           2           6           5           1           1           3           6           5
           1           1           1           1           6           1           5           4           1           2           1           1           1           1           2           1           1           1           4           2           3           1           1           1           1           1           4           4           1           1           1           1           1           1           2           5           1           1           1           1           1           1           1           1           1           1           1           2           2           2           1           3           2           1           1           1           1           2           1           1           1           1           1           4           1           2           1           2           2           1           1           1
           5           2           1           5           3           2           1           2           2           2           5           2           4           6           2           5           2           2           5           5           2           4           5           5           5           2           2           5           3           6           5           2           4           3           4           2           4           5           5           5           5           4           2           2           5           5           4           2           3           5           2           3           5           3           2           5           2           4           3           3           5           5           5           3           5           2           5           3           1           5           3           5
           2           1           1           1           6           2           5           5           2           3           2           5           5           5           2           3           2           3           4           4           2           1           1           3           2           2           4           4           5           2           5           1           3           5           3           3           1           3           1           1           4           2           1           2           2           1           1           5           3           5           2           3           2           2           2           2           1           1           3           1           6           1           1           5           4           1           2           2           2           5           2           5
           2           2           1           5           6           1           3           2           3           5           3           3           2           3           4           3           4           3           5           3           5           4           2           2           3           5           1           5           4           1           1           3           4           1           5           3           4           2           2           3           3           5           3           1           2           3           1           1           4           4           1           3           1           2           4           4           4           4           1           1           5           2           1           4           4           1           3           3           1           4           4           4
           3           1           1           1           4           1           1           3           2           4           1           2           1           1           3           1           1           3           1           4           2           1           1           2           1           2           2           2           2           1           1           1           1           1           2           2           1           3           2           1           4           3           1           3           1           1           1           1           1           1           1           3           2           4           1           5           2           5           2           1           5           1           1           2           2           2           5           3           5           3           5           5
           2           2           1           2           5           2           2           4           4           3           3           1           1           4           4           1           2           2           3           3           1           3           1           1           2           3           1           5           2           2           1           3           4           1           4           3           2           4           3           4           4           4           2           3           1           1           1           1           3           4           2           5           3           3           1           5           3           2           1           3           5           2           1           4           1           1           2           5           2           5           4           2
           5           3           2           5           2           2           2           4           3           3           2           4           5           5           5           5           3           2           5           6           2           4           3           5           5           4           2           3           3           5           5           2           3           5           3           2           2           5           5           5           5           2           4           2           5           2           2           3           1           1           3           2           5           5           2           5           3           5           5           2           5           5           2           5           4           3           5           2           2           5           5           2
           2           3           4           4           5           3           4           5           3           4           4           2           4           3           4           5           5           4           3           3           6           3           2           2           5           4           3           5           4           4           2           2           5           2           4           5           3           2           5           2           3           4           5           4           4           2           1           1           4           4           2           4           2           2           4           4           1           4           3           2           4           5           1           4           3           1           2           4           3           4           3           5
           3           2           1           4           4           1           3           5           1           5           2           5           5           5           2           3           5           1           5           3           5           3           3           3           2           1           3           5           1           1           1           2           2           1           1           1           1           4           3           2           6           1           3           1           5           1           1           1           1           1           2           3           1           2           3           5           1           4           4           1           4           1           1           2           1           5           1           4           5           1           5           2
           4           6           1           2           5           4           1           2           6           2           2           4           4           2           4           4           2           5           2           4           2           2           2           2           1           1           3           2           5           4           3           1           2           2           3           2           2           5           2           2           5           6           2           2           3           1           1           2           2           2           4           2           3           5           3           4           1           2           2           2           5           2           1           3           2           2           3           2           2           5           3           3
           4           1           1           5           6           1           1           4           1           2           5           5           5           6           5           3           3           3           5           5           1           2           3           3           4           1           1           6           2           1           4           5           5           1           2           1           2           6           4           5           5           3           1           1           6           3           1           2           4           5           1           6           5           3           4           6           1           2           1           1           6           5           2           1           3           3           3           5           4           1           4           6
           4           3           1           4           4           1           4           4           3           4           3           3           2           3           3           5           2           5           4           5           4           2           2           4           3           2           4           3           3           3           3           3           3           2           2           2           2           5           2           5           3           3           3           2           5           2           2           1           1           2           4           3           4           4           2           5           2           2           3           2           4           2           1           3           3           2           3           2           2           5           5           3
           2           2           1           2           5           2           3           5           5           4           2           2           5           4           2           2           2           2           2           6           2           2           2           3           2           2           2           2           3           2           1           3           2           1           4           1           2           5           5           2           5           4           1           1           2           1           1           1           4           5           2           6           5           5           2           5           2           4           2           1           6           2           1           4           2           1           2           5           2           5           6           5
           3           1           1           4           5           2           2           3           2           3           3           2           2           2           3           2           2           2           3           3           5           4           2           2           2           2           2           5           5           2           1           2           3           2           5           3           2           5           3           3           3           5           3           5           4           3           2           2           2           2           2           3           2           3           2           5           2           5           2           1           5           2           2           4           2           2           5           4           3           4           5           5
           2           1           1           3           5           1           2           3           1           1           3           1           1           5           5           1           2           5           5           3           2           1           3           1           2           1           3           5           3           1           1           1           4           1           5           3           4           4           4           2           3           5           1           1           3           1           1           1           4           4           1           5           3           5           1           5           3           2           1           1           4           3           1           5           4           1           3           4           1           3           5           5
           5           4           1           5           5           2           1           6           4           1           5           5           4           5           5           5           2           2           6           5           1           2           5           5           5           3           2           6           5           3           1           2           6           4           5           2           5           5           5           4           5           5           2           2           6           4           2           6           5           6           1           5           4           4           2           5           5           3           5           1           6           4           2           5           6           2           4           4           1           5           5           5
           2           3           1           2           5           2           3           6           3           4           4           3           5           3           3           3           1           4           2           5           3           1           1           1           6           3           2           6           5           2           1           3           3           2           1           3           3           1           1           3           4           5           2           1           2           1           1           2           2           3           3           2           3           3           2           4           4           4           3           1           4           2           1           5           1           3           2           3           2           3           3           4
           2           2           1           3           5           2           5           2           2           2           2           2           2           2           2           2           3           4           4           4           2           2           2           2           2           2           2           2           2           2           1           2           2           2           4           3           2           3           2           1           4           4           2           4           2           2           1           2           2           2           2           4           2           2           2           5           2           2           2           1           5           2           1           4           2           2           2           2           3           2           2           3
           3           1           1           2           5           1           4           4           3           1           1           1           1           1           2           2           1           2           5           3           1           2           1           1           1           1           2           5           2           1           1           2           2           1           2           2           2           4           1           1           4           3           2           1           1           1           1           2           2           3           2           3           2           2           4           5           4           2           1           1           3           1           1           5           2           1           1           1           3           3           5           4
           3           1           1           3           6           2           3           4           2           2           2           5           5           2           4           2           2           1           5           5           3           2           2           2           2           2           3           2           1           2           2           2           2           1           2           2           4           5           2           2           5           2           2           2           4           2           2           2           2           2           2           2           2           2           5           3           3           3           3           1           5           2           1           5           2           2           3           2           5           2           5           5
           1           1           1           2           6           5           4           2           1           6           1           1           2           2           2           1           1           2           2           3           5           1           1           1           1           3           2           5           3           1           1           3           1           1           1           5           1           2           1           1           3           2           1           1           1           1           1           1           1           1           1           5           1           2           5           4           5           2           1           1           4           1           1           3           3           1           1           2           5           1           5           6
           2           2           1           2           2           1           2           5           3           2           4           5           5           3           4           3           5           3           6           4           2           5           3           5           2           2           3           1           4           2           1           3           4           1           5           3           4           6           5           5           3           5           4           3           2           2           1           1           1           4           2           4           4           4           4           2           5           4           1           4           3           4           3           5           5           4           5           6           5           5           4           3
           2           1           1           4           6           2           5           5           3           5           2           3           3           4           3           3           2           4           5           5           5           3           1           3           4           3           3           5           2           2           1           2           4           2           3           3           3           6           3           1           4           3           1           3           3           2           1           3           2           3           2           4           3           2           3           5           2           3           2           1           4           2           1           3           2           3           3           2           3           4           2           5
           2           1           1           1           5           3           4           2           1           3           2           1           1           2           1           1           1           1           3           5           2           3           1           1           4           5           2           5           1           1           1           6           1           1           2           2           1           1           1           1           4           1           1           1           1           2           1           1           1           1           1           3           1           1           1           5           4           1           1           1           2           1           1           1           1           1           1           1           4           1           4           4
           3           1           1           3           6           2           2           3           2           2           2           6           5           5           2           5           1           3           5           5           2           3           1           3           1           1           2           5           3           1           1           1           1           1           2           1           1           6           1           1           6           3           1           4           4           1           1           1           1           1           5           2           2           2           1           6           1           3           1           1           6           1           1           1           2           4           3           2           1           6           5           4
           1           1           1           4           1           2           3           5           4           4           4           1           2           4           3           2           5           4           2           4           5           4           1           1           5           4           2           6           6           2           2           5           4           3           4           3           5           2           4           1           3           4           4           4           1           1           1           6           4           4           2           4           6           2           6           4           4           6           1           2           5           6           1           2           3           2           6           3           2           5           1           2
           2           2           1           2           5           2           3           3           3           3           3           2           2           3           2           2           2           2           3           3           4           4           1           1           1           2           2           4           4           1           1           3           2           2           4           3           2           5           3           1           2           3           2           3           2           1           1           2           2           2           2           4           2           3           3           4           3           3           1           1           5           2           1           3           2           2           3           3           5           2           5           5
           3           1           1           2           5           3           3           3           3           1           1           5           4           2           3           1           1           4           3           3           1           1           1           1           1           4           4           5           4           1           1           2           2           1           3           4           1           4           2           1           2           3           1           3           2           1           1           2           2           1           1           6           6           2           5           3           2           6           1           1           2           1           1           1           2           2           6           4           4           4           4           3
           2           1           1           2           5           3           5           3           4           3           2           3           2           4           4           2           2           2           5           2           5           3           2           2           2           2           2           5           4           1           1           3           2           1           4           3           2           3           3           3           3           5           1           2           1           1           1           1           3           3           1           4           2           5           2           3           2           2           3           1           4           2           1           3           2           2           2           2           3           3           3           4
           4           1           1           2           4           1           2           4           2           2           4           4           4           4           5           5           3           3           3           5           2           2           2           4           3           1           2           6           3           2           1           1           3           3           2           3           2           4           2           4           5           2           2           3           2           1           1           3           2           2           3           4           4           2           2           5           1           2           5           1           5           2           2           6           2           2           3           2           2           2           4           4
           4           2           1           4           5           1           1           3           5           5           5           5           3           5           5           3           1           1           4           6           5           5           5           4           2           3           4           6           6           5           2           3           3           3           6           1           2           6           6           5           5           6           3           5           6           5           2           5           5           4           3           4           2           4           1           6           2           6           3           1           6           5           4           5           6           1           6           4           1           5           6           6
           1           1           1           1           6           6           6           1           1           6           1           6           6           4           6           6           6           6           1           6           6           1           1           1           1           1           1           6           1           1           1           6           1           6           6           6           1           1           1           1           1           6           6           6           1           1           1           1           6           6           1           6           6           6           6           6           6           6           1           1           1           1           1           6           1           6           6           1           1           6           6           6
           5           1           1           5           5           2           1           5           5           3           4           2           1           5           4           5           2           5           5           5           4           4           3           4           4           3           2           2           4           2           4           3           3           1           5           2           4           6           4           4           5           5           2           2           1           1           1           1           4           4           2           5           4           2           1           6           3           4           1           1           6           5           3           1           4           3           4           5           4           2           6           5
           1           1           1           4           6           5           5           6           5           6           5           2           4           6           3           3           5           5           3           4           6           6           4           3           5           5           5           6           5           2           3           5           5           3           5           4           4           5           3           6           3           4           1           2           1           3           1           1           3           4           3           4           6           5           5           2           6           4           2           3           3           4           1           4           4           2           3           3           2           3           3           3
           5           1           1           3           4           3           1           6           1           4           6           1           2           6           3           3           5           6           6           3           3           6           4           4           6           1           1           6           1           1           1           1           5           1           5           3           6           3           3           2           1           6           1           1           5           1           5           1           5           5           1           5           2           5           1           6           5           5           3           1           3           5           4           1           6           5           6           6           4           6           5           4
           2           1           1           2           5           4           3           5           2           5           4           4           3           5           4           2           4           2           4           5           5           5           4           3           5           6           2           2           6           1           1           6           6           4           6           2           5           6           5           5           5           5           5           1           5           4           1           1           5           5           2           3           4           6           3           6           6           5           4           1           5           5           1           4           4           4           5           5           6           6           6           6
           5           5           6           5           4           2           2           5           3           3           5           2           2           5           5           5           4           6           3           5           2           3           2           5           3           3           2           4           4           2           2           2           2           5           6           4           6           5           3           2           4           5           4           2           2           3           2           4           5           4           1           5           2           5           3           5           2           2           3           1           5           2           1           1           1           2           1           1           3           2           3           3
           1           1           1           1           6           1           4           3           2           4           2           2           2           2           5           1           1           4           4           3           4           4           2           1           2           2           1           6           3           1           1           2           3           1           4           5           1           3           2           1           2           2           1           4           1           1           1           1           1           1           2           5           1           1           6           5           3           4           1           1           3           1           1           3           4           3           1           1           2           2           5           5
           6           4           5           6           5           1           1           3           2           1           5           6           6           4           2           6           5           5           4           6           1           3           5           6           6           1           2           5           1           4           2           3           3           3           2           1           5           6           5           4           6           3           5           5           5           5           5           6           3           3           3           2           2           1           3           6           1           3           6           3           6           4           6           1           6           6           5           2           4           4           6           3
           3           1           1           3           5           3           1           2           2           2           2           3           3           4           2           3           2           2           1           5           2           2           1           1           2           2           2           5           1           1           1           4           2           2           2           3           1           3           1           1           4           3           1           1           3           1           1           1           1           1           2           3           2           2           3           6           2           4           1           1           5           1           1           2           2           3           3           1           2           3           5           3
           1           1           1           3           6           3           4           4           4           4           2           1           2           3           3           2           2           2           3           3           6           2           2           2           2           2           2           3           2           1           1           3           2           2           2           3           2           2           2           2           3           2           1           2           2           1           1           1           2           1           1           4           2           2           5           3           3           3           2           1           2           2           1           3           3           1           2           3           5           3           3           3
           1           1           1           1           6           6           4           5           3           5           2           1           2           2           3           2           2           5           2           3           6           5           2           2           1           2           2           6           3           1           1           2           2           2           4           5           2           4           1           2           2           5           1           2           2           1           1           1           2           2           1           4           4           2           2           2           2           4           2           2           4           2           1           3           2           3           3           3           3           3           3           4
           4           1           1           5           6           1           1           3           1           2           5           3           5           6           4           2           3           2           6           5           3           4           4           2           3           4           2           3           4           1           1           3           3           1           4           1           3           6           4           4           5           6           1           1           4           3           1           1           3           3           1           3           3           5           1           6           2           2           1           1           6           4           1           1           5           5           6           4           1           3           6           6
           3           1           1           3           5           4           2           3           3           3           4           4           2           4           2           3           2           4           5           3           2           2           2           2           2           2           2           4           2           2           2           2           2           2           3           3           3           5           2           3           4           2           2           2           4           2           2           2           2           3           2           3           2           2           2           5           2           2           2           2           5           2           2           2           2           4           2           2           3           4           5           2
           5           2           1           3           3           1           1           5           5           3           5           3           3           4           2           4           2           2           5           5           3           4           3           5           5           2           2           2           2           4           3           2           4           4           2           1           3           6           4           4           5           5           4           4           5           6           2           3           3           5           5           1           3           3           3           6           2           4           4           2           5           4           4           2           5           3           3           2           2           4           5           5
           1           1           1           1           6           3           4           3           2           1           1           5           6           3           4           4           2           5           2           3           3           3           1           1           3           2           1           2           3           2           2           4           1           2           3           6           2           3           1           2           4           4           3           4           1           1           2           1           1           3           1           2           3           2           1           2           2           1           1           1           4           1           1           1           1           3           1           2           1           3           2           4
           6           2           1           5           6           1           1           2           3           2           2           5           6           4           3           2           1           5           2           6           1           1           2           4           1           2           5           3           1           1           1           1           2           1           1           1           1           6           1           2           6           2           1           2           5           1           2           2           1           1           2           5           2           1           1           6           1           4           3           1           6           2           2           5           2           5           3           2           3           2           5           5
           5           3           1           5           5           2           3           2           2           1           3           5           5           2           2           4           2           2           2           4           2           1           2           5           1           1           3           4           2           1           2           1           2           4           3           2           1           5           2           2           5           2           2           1           4           2           3           2           2           2           2           2           6           3           4           4           2           3           5           3           5           4           2           4           2           3           5           2           3           4           3           2
           1           1           1           2           6           6           3           1           4           6           2           1           5           3           3           3           3           2           4           6           6           3           3           2           2           1           5           6           2           2           1           3           2           4           3           2           2           6           5           2           4           3           3           5           5           3           1           3           2           2           4           4           3           3           4           5           6           6           1           2           4           1           1           4           2           3           5           3           6           3           6           2
           1           1           1           2           6           2           4           3           4           5           1           1           2           3           4           1           3           4           4           4           4           2           1           1           2           4           2           4           2           1           1           3           3           1           4           5           4           3           1           2           2           4           1           1           1           1           1           2           3           3           2           4           2           2           1           3           3           2           1           1           4           1           1           1           1           3           2           3           2           4           2           2
           2           1           1           3           6           2           2           4           1           5           1           1           1           1           1           1           1           5           6           5           5           1           1           1           1           1           1           6           1           2           1           1           1           1           1           4           3           1           6           1           6           3           1           1           1           4           1           1           1           1           3           3           3           1           1           6           1           1           1           1           6           1           1           1           1           1           1           1           1           1           6           1
           3           2           1           4           3           2           1           4           4           2           4           5           5           5           2           3           2           5           5           5           3           4           3           3           2           2           2           4           3           3           2           2           4           2           3           2           2           5           3           3           5           4           2           3           2           2           2           2           2           2           3           2           3           3           3           5           2           3           3           2           5           2           2           3           3           2           2           3           3           3           4           4
           4           3           1           5           5           1           1           1           4           2           5           6           5           5           4           4           2           3           4           6           3           5           4           4           4           1           1           4           4           4           3           4           4           4           4           1           4           5           4           4           6           5           2           1           3           3           2           1           4           4           3           3           4           1           1           6           1           4           2           2           6           4           4           2           4           4           4           2           1           5           5           4
           5           1           1           5           6           1           1           5           2           1           2           6           6           5           5           6           2           5           3           6           2           5           1           5           3           2           2           6           3           3           5           1           6           2           3           1           5           6           5           2           5           3           6           5           6           2           2           2           5           6           2           3           4           2           2           5           1           2           2           1           6           4           2           2           3           5           5           2           2           6           5           6
           1           1           1           1           6           1           2           2           2           2           2           2           1           4           2           2           1           6           4           3           4           1           1           2           1           1           2           2           1           1           1           2           2           2           6           4           2           2           2           1           2           3           2           2           2           2           2           2           4           2           2           3           2           2           2           2           2           2           1           2           1           1           1           1           4           2           2           2           5           2           4           3
           2           2           1           3           6           1           4           4           5           3           2           4           5           5           5           2           5           4           5           4           4           3           4           2           4           1           1           2           3           1           1           3           4           1           5           2           5           5           5           2           4           4           4           1           4           3           2           1           2           2           4           3           5           2           4           4           2           4           5           1           3           2           2           1           3           3           5           5           4           3           5           5
           1           1           3           6           6           1           1           2           2           5           1           5           5           1           1           4           5           2           1           6           6           4           5           3           4           2           1           6           2           1           1           5           2           2           2           1           2           3           1           1           4           2           1           1           1           1           2           3           2           2           2           4           1           1           5           4           5           2           5           1           4           1           5           3           2           4           2           5           2           4           2           2
           2           1           1           2           6           1           4           5           2           2           1           1           4           2           2           3           4           2           2           3           2           3           1           1           1           2           2           5           2           1           1           2           1           1           3           3           4           4           3           1           2           2           1           1           2           1           1           2           2           1           1           3           2           1           5           3           2           5           1           1           2           1           1           4           1           1           3           1           5           1           3           3
           1           1           1           1           6           2           5           2           1           4           2           1           1           2           3           2           1           1           4           2           5           4           4           1           2           4           2           3           4           3           1           1           2           2           4           4           2           5           4           2           2           5           2           1           2           4           1           2           1           3           3           3           4           4           3           4           4           5           4           1           3           1           3           3           2           4           5           5           3           5           4           5
           3           3           1           2           5           2           1           1           1           1           1           6           6           2           1           1           5           6           2           6           1           2           1           1           1           1           3           2           1           1           1           1           1           3           2           3           1           6           1           1           6           1           1           1           1           1           1           2           1           1           3           3           1           1           1           6           1           2           5           1           6           1           1           4           1           5           2           2           6           1           6           2
           2           1           1           2           6           2           3           2           2           4           2           1           2           4           3           2           3           5           3           4           4           2           1           1           1           3           2           6           5           1           1           1           2           2           1           4           2           2           2           2           3           5           2           1           2           1           1           1           1           2           2           5           2           4           5           3           2           3           3           1           2           2           2           4           2           2           2           3           4           2           3           5
           2           2           1           3           6           1           5           2           1           6           2           2           2           4           2           2           2           1           4           5           5           2           2           1           2           2           4           2           3           1           1           1           3           2           5           4           1           6           1           2           4           6           4           3           1           4           1           1           2           2           2           3           2           3           4           2           3           4           1           2           1           2           1           5           1           1           2           1           3           4           2           4
           4           1           1           4           4           2           1           5           3           2           3           3           2           3           2           4           5           3           5           5           2           4           2           3           4           3           3           6           3           1           1           4           5           4           2           2           3           6           5           3           5           5           2           2           3           2           2           2           3           4           2           5           3           3           2           5           3           4           2           1           5           3           2           2           3           5           3           3           2           5           5           5
           1           1           1           1           6           2           2           2           1           2           1           2           2           1           2           1           1           4           5           2           1           1           1           1           1           2           5           5           2           1           1           1           1           2           4           6           1           2           1           1           2           1           1           1           1           1           1           1           1           1           1           3           1           1           1           3           1           1           1           1           1           1           1           1           1           1           1           1           3           1           4           1
           3           1           3           1           5           1           1           1           2           1           1           5           5           3           2           2           1           5           1           4           1           5           3           3           2           2           2           2           5           5           2           2           2           1           2           1           2           5           2           1           5           4           2           2           5           4           1           1           1           2           2           4           5           2           1           6           1           4           6           1           3           2           1           4           2           5           4           2           1           6           6           3
           2           1           1           2           6           2           5           5           5           5           2           1           1           2           2           2           4           4           4           2           3           3           2           2           3           2           2           5           5           2           1           2           3           2           4           3           2           4           3           2           2           2           1           1           1           2           1           1           3           4           2           4           5           5           2           4           4           5           1           2           3           2           1           3           1           3           4           2           2           4           3           5
           3           2           1           2           4           1           4           1           3           3           4           3           4           5           3           2           3           3           5           5           2           4           5           5           4           2           2           4           5           1           1           1           2           1           4           5           3           5           4           5           5           4           2           3           5           4           4           3           4           4           2           3           4           5           4           5           4           2           3           1           5           4           3           2           4           5           4           4           1           5           4           5
           3           1           1           2           6           2           3           4           2           4           1           4           3           1           3           2           2           4           1           4           1           2           1           1           4           2           3           2           2           2           1           2           4           1           4           4           1           5           1           1           4           2           2           2           2           1           1           1           1           1           1           6           2           1           1           6           1           1           1           1           3           1           1           1           1           5           2           3           5           1           5           5
           2           1           1           3           5           2           1           1           5           5           1           1           4           5           4           1           2           4           6           4           5           1           1           3           6           1           2           5           6           5           2           2           6           4           6           4           1           3           2           1           3           4           3           1           3           1           1           4           1           5           1           4           2           6           2           3           1           6           6           1           3           1           1           6           6           1           3           5           1           5           2           4
           3           5           1           5           5           1           1           5           5           1           3           2           1           6           5           4           2           2           6           5           1           2           1           2           5           4           3           6           5           1           4           4           5           3           6           2           1           1           6           1           4           5           1           5           4           1           1           2           4           5           4           4           5           3           1           6           1           5           6           2           6           1           1           1           6           5           5           5           1           6           6           5
           1           1           1           5           6           1           1           5           1           5           3           1           1           5           5           2           5           2           5           3           6           2           4           3           5           4           1           6           6           3           1           4           5           1           6           2           5           6           5           6           5           5           5           5           2           4           1           4           5           5           1           2           4           4           2           6           4           2           1           1           5           3           1           2           5           2           5           5           1           2           5           5
           1           1           1           1           3           2           2           1           1           1           1           2           1           1           2           1           1           1           3           2           1           1           1           1           1           1           1           1           1           1           1           1           1           1           1           2           1           3           1           1           2           2           1           1           1           1           1           1           1           1           4           2           1           2           1           2           1           1           1           1           2           1           1           2           1           1           1           2           4           1           4           1
           5           2           1           4           4           1           1           4           3           1           3           2           2           5           4           2           2           2           5           6           1           2           2           3           3           2           2           5           5           1           4           1           5           4           5           3           4           5           4           2           5           4           4           2           2           2           1           1           4           5           1           4           2           5           2           6           2           2           5           2           6           2           1           4           2           2           3           5           2           5           2           5
           1           1           1           5           6           4           5           5           5           6           1           3           4           3           4           1           1           3           2           3           4           3           1           1           5           3           3           4           5           1           1           3           3           2           3           5           2           2           2           1           4           2           1           3           1           2           1           4           3           3           2           5           3           2           2           3           4           3           5           1           4           1           1           3           1           2           3           3           3           3           2           5
           3           1           1           2           4           2           3           5           2           3           5           4           2           5           2           4           3           4           5           4           3           3           4           4           2           2           2           5           2           1           2           2           3           2           4           2           2           4           3           4           4           4           2           5           4           4           2           5           2           4           2           3           2           4           2           5           2           5           2           2           5           4           2           2           3           5           3           2           5           5           3           2
           2           4           2           4           2           2           2           4           4           2           4           2           2           4           2           5           1           4           4           5           2           2           3           3           3           1           3           4           2           4           2           1           1           1           2           3           2           4           2           1           3           4           4           1           4           5           1           2           1           4           4           3           4           4           3           6           1           3           4           1           6           1           1           2           3           5           3           1           3           2           4           2
           3           2           1           2           5           2           3           3           4           4           4           2           2           4           3           3           2           2           4           4           4           3           3           2           3           3           3           3           5           1           1           2           3           2           4           3           2           4           2           2           3           5           3           3           3           2           1           2           3           3           2           4           4           4           2           5           3           3           2           1           4           3           2           3           2           1           2           3           3           3           4           4
           4           1           1           2           5           2           1           4           2           2           1           2           4           2           2           2           3           2           4           6           2           3           2           2           1           1           3           2           1           1           1           1           1           2           1           2           3           4           3           1           5           1           1           1           1           1           1           1           1           1           3           2           2           2           2           5           2           2           1           1           5           1           1           2           2           3           1           2           3           1           5           4
           2           1           5           4           5           2           3           4           2           5           1           2           1           5           4           2           2           5           5           4           4           4           3           2           5           3           2           1           1           1           1           1           2           1           1           4           2           2           4           4           3           3           1           1           1           2           1           1           1           1           1           5           1           4           1           2           1           2           1           1           3           3           2           2           4           2           2           4           5           4           4           5
           2           1           1           2           6           2           4           3           2           4           3           2           1           3           3           1           2           3           4           5           5           2           2           1           2           2           1           3           5           2           1           2           4           1           5           5           3           5           4           2           3           3           1           2           1           1           1           1           2           4           1           4           2           2           2           4           3           2           1           1           4           2           1           2           2           1           3           2           3           3           5           4
           2           1           1           1           5           3           4           2           2           2           2           2           2           2           3           1           2           2           5           3           2           2           1           1           1           3           1           2           3           1           1           1           2           1           3           4           2           4           2           1           2           2           1           1           2           1           1           2           1           1           2           4           2           3           2           4           1           2           1           1           4           1           1           3           1           2           2           2           5           2           4           4
           2           1           1           4           5           2           2           3           2           2           3           2           1           3           3           3           2           3           5           5           2           3           2           2           2           3           1           3           5           1           1           4           3           1           2           2           3           2           2           3           3           4           1           1           2           2           1           1           2           2           2           5           1           5           3           5           2           2           2           1           4           2           1           2           2           2           2           5           2           5           5           5
           3           1           1           1           4           1           2           1           1           5           2           4           2           2           2           2           4           2           5           4           2           3           2           2           5           2           4           1           3           2           1           3           4           1           4           2           4           2           2           1           4           2           3           2           5           4           1           1           1           2           2           3           2           2           2           5           4           2           2           1           5           3           1           2           4           4           5           4           4           2           5           2
           2           1           1           1           5           2           5           3           3           3           1           1           1           3           3           1           1           3           4           2           5           4           3           1           3           3           2           6           4           1           1           2           3           2           3           3           2           2           1           1           4           2           2           1           2           2           1           2           1           3           2           2           2           4           4           4           1           3           1           1           4           1           1           1           2           1           2           3           4           2           3           3
           1           1           1           2           6           2           3           2           1           6           2           1           2           4           2           1           1           5           6           3           6           1           1           1           1           1           1           3           1           1           1           1           2           1           5           4           1           4           2           4           3           2           1           1           1           1           1           1           1           1           1           2           2           4           5           3           1           3           1           1           5           1           1           3           3           1           2           4           5           2           4           4
           2           2           1           2           2           4           3           3           2           4           2           3           4           3           6           1           1           5           4           2           4           2           1           2           1           1           5           5           4           2           1           2           2           1           2           5           2           4           2           2           3           3           2           3           1           1           1           2           2           3           1           2           2           2           2           3           2           2           5           1           3           3           2           3           1           3           2           2           2           3           4           3
           1           1           1           2           6           6           6           6           6           6           6           5           1           5           5           4           6           1           2           2           6           6           6           1           6           6           5           6           6           1           1           6           6           1           3           5           5           2           6           2           6           5           2           5           1           4           1           1           3           3           2           5           5           5           5           3           6           6           1           1           3           2           5           1           6           4           6           4           3           3           3           5
           4           3           3           5           4           3           3           3           3           5           6           6           4           5           3           4           3           3           4           5           3           3           4           4           3           4           2           4           3           3           3           4           4           3           3           2           3           3           3           4           5           2           3           3           3           3           3           3           2           3           4           3           3           2           3           5           3           3           3           3           5           4           5           4           3           4           6           3           2           4           2           3
           2           2           1           3           5           1           1           2           4           4           4           4           1           4           3           2           5           3           6           3           2           4           2           3           2           2           2           6           3           4           1           2           3           2           2           2           2           6           2           2           3           5           3           2           6           2           2           5           2           4           2           1           6           4           4           5           1           1           2           1           6           3           1           1           5           2           6           2           1           4           4           4
           1           1           1           2           6           1           5           5           5           6           5           1           1           6           6           1           2           1           5           1           6           5           2           1           2           5           2           6           6           1           1           6           3           1           6           4           6           1           5           2           1           6           1           2           1           1           1           1           3           3           1           5           3           2           1           1           6           6           1           1           2           3           1           4           3           1           3           5           2           3           2           5
           4           5           6           5           5           1           4           4           4           1           2           4           2           5           3           5           4           5           6           5           3           2           5           5           5           5           2           5           2           5           3           3           5           5           5           2           2           5           5           5           5           5           3           5           1           5           2           5           5           5           4           3           3           2           3           5           5           3           5           4           5           5           2           5           2           2           5           5           2           4           5           5
           3           1           6           4           6           1           2           5           5           3           4           1           1           6           1           1           2           2           5           3           1           5           3           1           4           2           4           6           6           3           2           5           6           1           5           3           6           2           5           4           4           5           1           1           1           1           1           4           5           6           1           4           6           3           1           5           2           5           1           4           5           4           1           2           4           1           5           5           1           6           2           6
           3           1           1           1           6           1           3           2           1           1           2           3           4           2           1           1           1           4           6           4           2           1           1           1           1           1           1           2           1           1           1           1           1           1           1           5           1           5           2           1           4           3           1           1           3           1           1           1           1           1           1           6           2           3           1           4           1           1           1           1           5           1           1           2           1           3           1           3           3           3           6           3
           1           1           1           1           6           1           4           1           1           1           4           2           1           2           1           1           1           5           6           3           1           1           1           1           1           1           5           1           1           1           1           1           1           1           5           4           1           5           1           1           4           1           1           1           1           1           1           1           1           4           1           4           1           1           1           3           1           1           1           1           3           1           4           1           1           4           1           1           4           1           6           6
           1           1           1           2           5           5           4           6           1           5           1           2           1           5           2           5           2           2           4           3           6           1           1           1           1           1           2           5           2           1           1           1           1           1           5           5           1           1           1           1           2           5           1           4           1           1           1           4           4           4           2           5           5           5           1           2           5           2           1           1           2           2           1           5           2           1           2           4           4           2           1           4
           1           1           1           3           6           3           3           2           1           6           1           5           4           2           1           2           4           5           5           5           4           6           3           1           2           5           6           5           1           1           1           5           3           1           3           2           1           4           3           1           5           1           1           5           3           1           1           2           1           1           2           5           1           3           2           3           5           4           3           1           5           1           2           2           4           5           5           5           5           2           4           2
           2           2           2           3           6           2           3           3           2           2           2           4           4           2           4           3           2           2           3           5           2           2           2           2           2           2           2           5           2           2           2           2           3           3           2           2           2           4           2           2           5           2           2           2           2           2           2           3           2           2           2           3           2           3           2           4           2           2           3           2           4           2           2           2           3           3           2           2           2           2           2           3
           6           2           1           6           4           1           1           4           4           4           6           4           1           5           2           6           1           1           5           6           1           4           5           6           6           2           1           5           2           2           5           5           6           6           5           1           4           6           6           6           5           5           5           1           6           5           5           3           2           6           2           3           3           1           1           6           4           2           5           2           6           5           5           2           5           5           3           5           5           5           6           5
           5           1           1           5           5           1           1           5           4           2           6           5           2           5           5           4           1           2           5           5           4           1           6           5           4           2           1           5           5           1           5           2           5           2           3           2           5           5           5           5           5           6           4           1           4           4           2           1           5           5           1           5           3           4           1           6           1           1           1           1           5           5           4           2           5           2           5           5           1           5           4           5
           1           1           1           1           6           1           6           4           1           5           1           1           1           1           4           1           1           5           5           1           5           1           1           1           2           2           2           1           1           1           1           1           1           1           5           5           1           1           1           1           1           5           1           1           1           1           1           1           1           1           1           3           1           5           4           1           5           1           1           1           2           1           1           3           1           1           1           1           2           2           1           5
           3           1           1           4           6           1           2           4           5           3           3           1           2           5           4           2           2           2           5           5           2           3           1           2           2           5           3           5           6           2           1           2           2           1           4           2           2           6           2           5           5           6           1           1           2           1           1           1           1           2           1           4           4           6           1           6           3           2           1           1           6           2           1           1           4           2           1           2           1           3           5           4
           4           1           1           5           4           2           2           4           2           4           4           2           2           5           2           3           4           4           4           5           4           3           3           3           5           3           2           6           3           5           1           4           4           3           2           2           3           6           3           3           5           3           2           6           5           2           2           3           2           4           2           4           5           4           2           5           4           5           2           2           5           3           2           2           2           2           4           3           2           5           5           5
           5           1           1           1           5           2           3           4           2           2           4           4           4           2           3           2           1           4           4           5           1           3           1           2           2           1           2           2           3           1           1           3           2           1           2           2           2           4           3           2           3           3           1           1           4           2           1           1           2           2           2           3           3           2           2           3           2           2           2           1           4           2           2           2           2           3           3           4           4           2           2           3
           3           1           1           2           5           2           4           3           2           4           1           3           5           2           3           3           3           4           3           5           2           5           2           2           2           2           2           3           2           1           1           1           1           1           1           3           2           4           2           1           3           4           2           3           5           2           1           1           2           2           2           3           3           3           4           4           1           2           5           2           4           2           1           5           4           2           4           4           3           3           4           3
           4           2           1           5           6           1           1           1           1           4           2           4           5           6           1           1           1           3           5           4           2           1           1           3           3           1           3           5           3           1           1           4           4           3           2           2           1           5           3           5           6           1           1           2           5           1           1           1           1           1           1           5           1           1           1           6           1           3           1           1           6           1           1           4           1           2           2           2           3           2           4           4
           5           2           1           4           5           2           2           4           5           4           5           3           3           5           2           4           1           3           4           5           2           5           5           4           2           1           3           4           5           1           1           3           3           2           4           2           2           5           4           4           5           5           2           4           4           4           2           4           4           3           3           3           4           4           2           6           1           5           2           1           5           5           4           1           5           3           5           2           2           5           2           4
           3           1           1           1           5           2           3           2           2           1           6           2           3           2           2           1           1           3           3           4           1           1           3           3           2           1           3           1           2           1           1           1           2           2           2           2           2           2           3           5           5           4           4           2           6           4           1           2           2           2           2           3           2           2           2           5           2           6           1           1           5           3           3           5           5           2           4           2           2           2           2           2
           3           5           1           3           4           3           2           4           3           2           5           5           5           5           2           4           2           4           5           4           3           3           3           2           2           3           5           5           4           3           4           5           4           2           4           3           3           5           5           5           4           5           3           3           2           2           2           2           3           3           3           5           5           5           2           5           3           3           1           3           6           3           1           3           4           4           4           4           2           5           4           4
           5           4           1           6           4           1           1           6           6           1           6           5           3           6           2           6           1           1           6           6           1           6           1           6           6           1           1           4           2           6           6           1           6           4           6           1           5           6           6           6           6           6           1           1           6           6           4           1           5           6           1           4           6           5           1           6           1           5           1           6           6           5           1           5           6           2           5           5           1           6           5           6
           3           3           1           2           5           4           4           2           3           2           2           4           4           4           2           1           4           5           3           4           2           2           1           4           2           4           5           5           2           1           1           4           2           2           2           3           2           4           2           2           4           2           2           4           4           1           1           2           1           2           5           2           4           2           4           4           4           2           1           1           4           1           1           2           1           4           2           2           2           2           3           4
           5           2           2           4           5           2           2           2           2           3           4           4           5           4           2           2           4           2           3           5           1           3           3           4           2           1           5           6           3           4           4           2           2           4           3           2           3           5           4           4           6           3           3           3           5           2           2           2           2           2           4           3           4           4           2           6           2           5           3           1           5           4           4           4           2           3           5           2           2           3           4           5
           1           1           1           3           6           3           3           3           2           5           2           3           3           3           3           2           2           4           2           3           4           2           2           1           1           2           2           6           3           1           1           1           3           1           2           5           1           5           1           1           3           2           1           2           1           1           1           3           2           2           1           4           1           3           3           4           3           3           1           1           4           1           2           1           1           4           2           3           5           4           5           5
           4           1           1           3           6           2           2           2           1           2           2           4           3           5           1           1           4           5           5           5           2           2           2           3           2           2           4           6           2           4           1           2           2           2           2           2           1           6           4           3           6           2           1           1           2           1           1           2           1           1           2           4           3           3           2           5           1           4           2           1           5           1           1           1           1           5           4           2           3           2           6           5
           3           1           1           2           5           2           2           3           2           2           2           2           2           2           4           2           2           2           5           2           6           2           1           1           1           1           2           5           2           1           1           1           1           1           2           2           2           2           2           3           2           2           1           1           3           1           1           1           1           1           1           4           2           2           2           2           2           3           3           1           5           2           1           2           2           2           2           2           2           3           3           2
           5           1           1           5           5           1           1           3           1           3           5           6           6           4           2           2           1           6           2           6           2           2           2           4           2           3           3           3           1           2           1           4           2           2           1           2           2           6           2           2           6           2           1           3           3           2           2           2           3           2           4           2           2           2           2           5           5           2           2           3           6           2           2           2           4           5           4           2           3           2           6           2
           2           1           1           1           5           2           3           3           2           1           1           5           5           5           2           4           2           3           6           5           1           2           1           2           1           2           2           5           2           1           1           1           2           2           2           2           1           5           2           2           5           2           1           1           2           1           2           2           2           1           2           2           3           2           2           5           2           3           2           1           6           1           1           3           2           3           3           2           2           5           5           5
           2           1           1           5           6           4           4           5           6           5           5           2           2           5           6           5           4           2           5           2           6           5           5           2           2           3           5           6           6           2           1           3           5           2           6           4           5           3           6           6           3           6           4           5           5           1           1           5           6           6           2           5           6           5           4           2           6           6           2           1           1           2           2           2           6           2           6           5           2           6           1           6
           3           1           1           4           6           2           1           1           1           3           1           6           4           4           1           3           3           4           5           2           3           3           3           1           2           5           2           3           1           1           1           3           2           1           1           4           4           5           1           3           3           4           1           1           1           1           1           1           3           4           1           6           3           1           2           4           4           2           1           1           4           1           1           1           2           2           2           6           2           6           4           6
           2           2           1           2           6           3           5           3           2           3           2           5           5           4           2           2           2           3           2           5           3           2           1           1           1           1           5           6           3           1           1           1           2           1           4           5           1           5           2           2           5           4           2           4           2           1           1           2           2           3           2           5           4           5           3           2           4           5           2           1           4           2           1           4           2           2           4           4           3           3           4           4
           2           4           1           4           5           5           4           6           6           6           3           1           1           3           4           4           6           4           4           1           4           5           5           2           5           6           4           4           5           2           4           5           5           1           5           5           5           2           5           2           2           5           5           5           2           2           1           1           6           5           2           5           5           4           2           2           6           5           1           1           3           2           2           3           6           1           5           5           2           3           2           4
           5           1           1           6           4           1           1           6           3           2           5           2           2           6           2           5           3           1           6           6           2           5           3           5           6           1           1           6           6           1           5           3           6           2           6           1           5           6           6           6           4           6           6           5           6           2           1           1           4           6           6           6           6           1           1           6           1           5           3           1           5           3           1           1           5           2           5           6           1           6           6           6
           3           2           1           5           5           1           2           4           3           2           2           2           5           2           3           3           4           2           2           5           2           5           2           2           3           2           2           6           2           3           1           2           4           3           3           3           2           2           2           2           5           3           3           4           5           2           2           4           3           2           2           3           3           3           2           4           2           5           3           1           4           2           2           4           2           2           3           2           4           2           2           3
           2           2           1           1           5           2           1           2           2           2           1           2           2           2           2           1           1           5           5           3           1           3           1           1           1           2           4           2           3           1           1           1           2           3           4           2           3           6           4           1           4           3           3           1           4           1           1           1           1           1           4           2           4           4           4           5           1           1           1           1           3           2           1           6           2           2           1           3           4           2           5           4
           4           2           1           2           5           1           4           4           4           2           4           3           2           5           4           4           4           2           5           5           1           1           4           4           2           1           3           6           5           4           3           1           4           4           4           2           4           5           5           1           3           5           4           5           5           5           2           5           5           4           2           5           5           3           5           5           3           4           4           4           6           5           3           4           4           2           5           5           2           5           5           5
           2           1           1           4           6           3           3           6           3           6           3           3           3           5           4           4           2           2           6           4           6           5           4           2           2           2           4           6           3           3           1           2           3           2           3           3           5           6           3           3           3           3           2           2           3           2           2           2           5           6           3           3           6           4           4           5           3           3           3           2           3           3           1           3           4           5           5           3           5           5           5           5
           1           1           1           2           6           1           6           5           5           6           1           3           2           2           2           2           1           5           5           2           6           2           1           1           1           4           1           5           3           1           1           6           4           1           2           6           1           1           1           1           1           6           1           1           1           1           1           1           1           1           1           4           2           1           6           1           6           1           1           1           1           1           1           5           2           1           1           6           5           2           1           1
           2           2           1           1           6           4           5           4           4           4           1           1           1           3           5           2           1           2           4           1           4           2           1           1           1           2           2           5           3           1           1           1           4           1           3           5           1           1           1           1           2           1           1           1           1           1           1           1           1           1           1           4           3           1           1           2           2           3           1           1           2           2           1           5           1           1           2           2           3           3           3           3
           2           1           1           4           5           3           2           3           3           1           2           3           1           2           3           2           1           2           1           4           1           2           1           1           2           5           1           6           3           2           2           2           2           1           2           3           2           4           3           2           4           2           1           2           2           2           1           1           2           2           3           3           4           2           2           6           3           4           3           2           3           2           1           1           2           1           5           5           5           2           3           3
           1           4           1           3           6           6           5           4           4           5           2           3           6           2           3           3           4           2           1           3           3           5           3           3           3           6           5           6           4           1           1           4           5           1           4           4           2           6           2           1           3           3           2           6           1           1           1           2           1           2           1           2           1           1           1           4           4           5           1           1           1           3           1           6           4           5           3           3           6           1           6           6
           2           4           1           2           4           5           4           5           4           5           3           2           3           4           4           4           3           3           3           2           6           3           2           1           2           6           4           2           4           2           1           5           5           3           4           5           3           3           3           1           3           5           2           1           2           1           1           1           4           3           3           4           4           5           4           2           3           2           3           1           2           1           1           4           1           3           3           3           4           3           3           3
           2           1           1           2           6           2           5           5           2           5           2           1           1           5           2           1           4           1           5           1           6           1           1           1           2           2           4           4           4           1           1           4           4           1           4           6           3           2           2           1           1           5           1           3           1           1           1           1           3           1           1           2           3           4           2           3           3           2           1           1           6           4           1           1           2           1           1           3           5           2           2           2
           4           1           6           6           3           1           1           1           2           1           3           5           5           6           4           3           1           5           6           6           3           2           2           3           1           1           1           2           1           6           3           3           4           4           2           1           1           6           5           4           4           4           2           1           5           2           4           1           2           5           6           1           2           2           1           6           1           1           6           1           5           1           3           2           3           2           2           3           3           5           6           4
           3           2           1           2           6           3           2           5           4           4           2           2           2           2           5           5           2           2           3           5           3           3           2           2           3           2           2           4           5           3           3           2           4           2           5           3           3           4           2           2           4           3           2           1           5           1           1           1           4           4           2           5           2           4           2           5           5           2           1           1           5           2           1           2           2           2           1           3           3           3           6           6
           2           1           1           2           5           1           4           4           2           2           1           4           4           1           2           3           5           5           3           4           2           5           2           1           5           6           4           3           2           1           1           5           5           2           3           4           5           5           2           1           3           2           1           2           3           2           1           1           2           2           1           2           1           3           3           5           2           2           4           1           3           2           1           2           3           4           2           4           4           3           5           5
           1           1           1           1           1           2           5           2           2           2           1           2           2           2           4           1           1           2           2           2           3           2           1           1           2           2           4           5           4           1           1           1           1           1           4           5           2           1           1           1           1           2           1           2           1           1           1           1           2           2           2           2           2           1           4           2           3           2           2           1           1           1           1           5           1           2           2           5           2           3           2           3
           2           2           1           2           5           3           4           3           3           4           2           2           2           4           3           3           3           3           4           4           4           2           2           2           3           3           3           4           3           2           2           3           3           3           4           4           3           3           2           2           4           2           2           2           3           2           2           3           2           3           2           3           4           4           2           4           3           2           3           1           3           4           1           3           3           2           4           3           4           3           4           3
           2           2           1           2           3           3           4           4           4           4           1           2           2           4           4           3           2           4           3           3           5           4           2           2           2           3           2           5           5           3           1           3           2           2           2           3           2           3           3           2           4           5           2           4           2           2           3           5           5           4           2           3           4           2           5           3           4           3           2           2           5           2           2           3           2           2           3           4           4           4           4           4
           1           1           1           1           6           2           5           2           1           4           1           3           4           2           2           1           1           3           3           5           5           1           1           1           1           1           2           5           2           1           1           1           1           1           3           5           2           1           1           1           2           3           1           2           1           1           1           1           1           1           1           3           1           2           2           2           2           1           1           1           1           1           1           5           1           2           2           2           6           2           1           3
           1           1           1           1           6           2           6           4           2           4           1           1           2           1           3           1           2           2           5           1           5           1           1           1           1           2           2           3           3           1           1           2           2           2           4           4           2           2           1           1           1           2           1           1           1           1           1           1           2           1           1           5           2           2           1           1           4           1           1           1           3           1           1           5           1           1           1           5           3           2           1           2
           3           4           3           3           2           3           2           5           6           3           2           2           2           4           3           2           2           4           4           4           3           2           1           2           5           2           2           2           5           4           3           2           5           2           3           4           3           6           3           2           4           5           3           2           2           2           2           2           2           3           2           3           3           4           2           5           2           2           4           2           5           2           2           3           3           3           2           4           3           3           3           4
           1           1           4           4           6           1           3           5           3           6           1           1           1           5           2           1           1           3           4           4           6           1           1           1           3           5           2           5           6           4           4           1           5           1           6           6           4           5           1           1           4           4           1           5           1           1           1           1           6           5           1           6           5           1           2           4           6           6           5           1           4           2           1           5           4           1           5           5           1           5           4           6
           2           1           4           2           2           1           5           4           6           5           3           2           2           5           4           1           4           5           5           2           5           4           2           1           4           2           2           4           4           4           1           2           4           1           5           4           3           4           4           4           3           4           2           2           2           2           1           1           3           3           3           4           5           4           2           3           3           4           2           1           2           4           1           3           2           1           2           5           4           3           4           4
           2           1           1           2           6           2           3           3           1           3           1           2           2           3           2           1           1           5           5           2           4           2           1           1           1           1           2           4           3           1           1           1           2           1           5           3           1           1           1           1           1           5           1           1           1           1           1           1           2           1           2           4           2           2           2           2           3           4           1           1           3           1           1           3           1           1           2           3           5           2           1           3
           1           1           1           2           2           2           4           6           5           5           2           2           1           3           2           1           1           6           6           1           6           1           1           1           1           1           1           2           2           1           1           1           3           1           6           6           2           1           2           4           1           6           1           1           1           1           1           1           2           2           1           6           2           2           1           3           5           2           2           1           2           2           1           6           1           1           1           5           6           2           2           2
           1           1           1           1           6           3           5           5           3           4           2           3           4           3           1           2           1           4           1           3           3           1           1           1           1           4           1           4           2           1           1           3           1           1           1           4           1           4           1           1           2           4           1           1           1           1           1           1           1           1           1           4           1           1           1           3           3           1           1           1           2           1           1           4           1           1           1           1           3           3           3           1
           3           1           1           3           4           1           4           2           2           4           4           1           1           2           1           1           2           4           1           3           4           5           5           3           2           2           2           2           2           1           1           1           3           5           5           2           2           3           4           2           4           4           1           1           2           3           2           4           2           2           1           4           2           3           4           3           4           2           3           1           3           4           1           6           3           5           1           3           4           4           4           5
           1           1           1           1           6           4           6           5           3           1           1           1           1           1           4           1           2           4           4           1           6           2           1           1           1           1           2           5           3           1           1           2           2           1           5           6           2           1           1           1           1           2           1           1           1           1           1           1           2           2           1           6           1           2           1           1           2           1           1           1           1           1           1           5           1           1           1           3           3           2           2           2
           3           1           1           5           5           2           3           5           4           3           4           2           2           4           5           4           5           4           4           5           3           4           3           2           3           3           2           4           5           3           1           4           3           2           5           3           4           3           2           4           2           2           3           2           5           4           2           2           5           4           2           4           2           4           2           3           5           3           3           1           3           3           2           2           3           3           3           4           1           4           3           4
           5           4           1           5           6           1           1           6           1           1           6           2           2           6           6           5           1           1           6           5           1           6           4           6           5           3           2           6           6           6           6           2           4           1           6           1           6           6           6           6           4           5           1           1           6           4           2           1           5           6           2           5           6           3           1           6           1           2           5           1           5           4           5           1           6           1           1           6           1           6           6           6
           1           1           1           1           6           1           6           2           1           2           1           1           1           1           1           1           1           1           6           1           1           1           1           1           1           1           3           1           1           1           1           1           1           1           3           6           1           1           1           1           1           1           1           1           1           1           1           1           1           1           4           1           1           1           1           1           1           1           3           1           1           1           1           2           1           1           1           1           4           1           3           1
           2           1           1           1           5           2           3           4           3           5           1           2           2           2           1           1           1           4           5           3           6           2           1           1           1           1           1           6           1           1           1           1           1           3           4           2           1           2           3           1           2           2           1           5           2           1           1           1           1           1           3           4           1           2           5           2           1           1           1           2           3           2           1           4           1           2           1           1           2           1           3           2
           1           1           1           1           6           2           6           1           2           3           1           2           5           4           2           2           1           5           6           1           1           1           1           1           1           1           4           5           1           2           1           1           2           1           2           3           1           2           1           2           4           2           1           2           1           1           1           2           1           2           2           5           2           2           1           2           1           3           1           1           4           2           1           3           1           3           3           2           3           3           2           3
           2           2           1           4           6           4           5           3           3           4           4           1           1           3           4           2           1           4           6           2           3           2           4           4           2           2           3           3           2           1           2           3           4           1           5           4           3           6           5           4           3           5           1           1           3           2           1           2           4           4           2           5           2           3           3           3           4           3           4           1           1           2           1           3           2           1           3           4           2           2           4           4
           2           2           1           3           5           2           2           4           3           3           3           2           2           5           2           2           2           5           4           5           2           2           1           1           1           1           2           3           1           1           1           3           2           2           2           2           4           5           1           2           5           3           1           2           1           1           1           2           1           2           3           4           4           2           2           4           1           2           1           3           5           2           1           4           1           2           2           2           1           3           4           3
           3           1           1           1           5           2           1           1           1           1           1           3           4           3           2           1           1           5           4           5           2           1           1           4           1           2           4           6           4           5           1           1           1           1           2           3           1           6           1           1           3           2           1           1           2           1           1           1           1           1           1           5           3           1           1           6           1           4           1           1           6           1           1           1           1           3           1           1           6           4           6           5
           5           1           1           1           5           5           4           3           6           4           1           2           2           2           4           2           1           3           2           3           3           1           1           1           2           2           5           4           5           2           1           2           2           1           2           3           2           5           2           1           4           6           4           4           1           1           1           3           2           2           1           5           2           1           5           3           4           2           1           1           3           1           1           3           1           2           2           3           3           6           2           5
           4           2           1           2           5           1           1           2           1           4           4           4           5           4           2           4           1           2           4           3           1           1           3           3           1           1           2           3           2           2           1           1           1           4           3           1           1           2           2           2           5           2           2           2           5           2           1           3           1           1           2           1           3           2           1           5           1           4           3           1           6           2           2           2           4           3           4           1           2           5           3           3
           2           1           1           3           5           2           3           5           2           3           2           2           2           3           5           3           2           5           5           5           3           3           2           2           2           1           1           2           2           1           1           2           3           3           2           2           3           5           2           1           2           2           1           1           3           2           1           1           3           4           1           5           2           1           2           5           2           2           2           1           5           2           2           2           2           2           1           3           2           5           5           5
           1           1           1           1           6           2           5           3           1           1           2           2           2           1           1           2           1           4           5           4           1           2           1           1           1           1           2           5           1           1           1           1           2           1           4           4           2           2           2           1           4           4           3           1           3           1           1           1           4           4           1           4           3           2           1           2           4           2           2           1           3           1           1           3           1           4           2           2           6           3           2           3
           5           1           1           3           5           1           2           5           4           3           3           2           4           6           5           2           1           3           3           5           2           2           3           3           2           2           1           6           3           2           1           1           3           1           2           2           3           1           5           3           4           3           1           1           5           2           1           1           5           5           5           6           2           3           1           4           1           3           1           1           6           1           1           1           2           2           5           3           1           6           6           5
           6           3           1           5           1           1           2           5           6           2           6           5           6           5           6           6           1           5           5           6           1           4           6           6           2           2           5           6           6           6           6           2           4           4           5           1           3           5           2           6           6           6           6           1           6           2           2           2           5           6           5           1           6           1           1           6           1           1           5           6           6           6           2           4           2           6           6           4           1           6           5           6
           1           2           6           2           6           2           5           2           1           2           2           2           2           2           2           2           2           2           5           2           2           3           1           1           2           5           2           1           1           1           1           2           2           1           4           4           1           2           2           2           3           2           1           1           2           1           1           1           1           2           1           3           2           1           1           3           2           2           1           1           2           2           1           3           2           2           2           2           6           2           2           5
           2           1           1           2           5           2           4           3           2           4           2           4           3           4           2           2           3           4           5           3           4           4           2           2           2           2           2           3           3           2           2           4           2           4           3           4           2           3           2           2           4           2           2           2           2           2           2           2           2           2           3           2           4           4           4           3           3           2           2           2           5           2           2           3           4           2           2           2           4           4           4           4
           2           2           1           2           5           1           2           3           3           2           2           4           3           2           3           2           2           5           2           3           2           3           3           2           3           2           3           6           3           2           1           2           3           1           2           2           2           5           2           1           4           3           2           2           3           2           1           2           2           2           1           3           3           3           2           4           3           3           1           1           6           1           1           2           2           3           3           2           2           3           4           5
           1           1           1           2           5           2           4           4           3           3           2           2           3           3           5           2           2           5           5           2           5           2           2           2           2           2           2           2           2           2           1           2           3           1           2           3           2           2           3           1           4           3           1           3           1           1           1           2           4           2           2           5           2           2           2           4           2           3           2           1           2           2           1           2           1           2           4           4           3           3           2           2
           3           4           1           1           5           2           4           5           5           4           5           5           1           5           5           4           5           5           4           2           1           5           5           5           5           5           2           5           4           4           1           2           5           2           4           2           5           5           5           5           3           4           4           5           4           4           2           2           4           5           2           2           2           5           2           3           4           4           2           2           3           4           4           4           4           2           5           4           1           4           5           5
           3           3           1           5           5           1           4           6           3           4           4           1           1           5           5           3           4           1           6           3           4           6           5           3           6           6           1           3           3           3           3           4           6           3           5           1           5           5           5           5           4           4           1           4           4           1           1           1           6           6           1           5           3           6           3           5           6           5           1           1           5           3           1           2           3           2           3           4           3           5           5           5
           1           2           6           3           6           3           5           5           1           3           5           1           1           5           5           1           4           1           4           3           3           5           2           2           4           4           3           4           5           2           2           3           3           2           2           4           3           4           4           3           2           5           2           2           1           1           1           1           2           2           1           1           1           2           2           3           5           2           1           1           1           2           1           4           4           1           2           5           5           3           4           5
           6           1           1           2           5           1           2           3           4           2           2           2           1           2           2           2           2           2           2           3           5           3           3           2           2           4           2           4           3           3           1           3           3           2           2           2           3           5           4           4           3           4           1           1           1           1           1           1           1           1           2           4           2           3           2           3           1           2           1           1           3           5           1           3           2           3           3           3           2           3           3           5
           2           2           1           2           5           1           5           2           2           2           2           2           1           3           2           2           2           3           4           2           2           2           2           1           2           2           2           2           1           2           1           1           2           2           2           2           2           1           2           2           3           2           2           2           1           1           1           5           2           2           2           4           2           1           1           3           2           2           2           1           1           2           2           4           1           1           2           2           2           4           1           1
           3           5           1           1           5           1           1           3           4           4           1           1           4           4           4           5           1           1           5           4           3           5           1           1           4           1           1           4           1           1           1           1           1           1           1           1           1           4           1           1           4           2           1           1           4           1           1           4           1           1           2           4           2           4           1           6           1           1           4           1           6           2           1           4           2           2           1           2           2           2           4           4
           1           3           1           2           6           2           3           6           3           4           2           1           2           4           3           2           1           3           4           3           3           1           1           1           1           1           2           6           3           4           2           1           4           1           3           2           3           3           2           5           3           2           1           1           2           1           1           2           2           2           3           3           3           3           3           4           2           2           1           1           3           2           1           2           1           3           4           3           2           5           6           2
           2           1           1           2           6           2           3           5           4           5           5           2           2           5           2           2           2           5           5           2           3           4           3           2           4           5           2           4           4           1           1           1           4           1           4           4           5           3           5           5           2           5           3           5           1           4           3           3           5           5           2           5           3           4           1           4           5           5           1           1           3           3           1           3           3           2           5           5           1           5           2           5
           3           2           1           2           6           1           2           5           3           5           3           1           1           5           4           4           1           2           4           4           4           1           1           1           1           1           3           6           5           1           1           1           5           1           6           3           1           5           2           5           2           2           1           1           4           1           1           2           4           5           1           4           3           5           1           3           2           1           2           1           4           3           1           4           1           1           2           5           1           6           2           5
           1           1           1           1           6           2           4           3           1           5           1           1           1           5           3           3           2           3           3           4           6           1           1           1           1           1           1           5           2           1           1           3           2           1           4           6           2           1           1           1           1           6           1           1           1           1           1           1           1           1           1           3           2           2           3           2           5           1           1           1           1           1           1           4           1           1           1           3           3           3           1           2
           3           1           1           1           6           1           5           4           5           4           2           1           5           1           5           4           1           1           1           3           1           1           1           1           1           1           4           6           4           1           1           1           1           1           4           4           4           1           4           1           2           5           1           1           2           1           1           1           4           4           2           4           5           1           1           6           1           1           1           1           3           1           1           5           1           1           1           4           1           4           6           4
           2           1           1           1           6           5           4           4           2           5           1           1           1           2           1           1           2           2           2           2           5           1           1           1           1           1           4           6           4           1           1           2           1           1           1           4           1           1           1           1           2           5           1           1           1           1           1           1           1           1           2           3           5           2           5           3           4           3           1           1           3           1           1           4           1           1           1           1           4           2           2           1
           4           3           4           5           6           1           1           5           5           1           5           2           2           5           4           4           1           2           6           6           1           4           5           6           2           2           2           6           5           6           5           1           6           2           6           1           1           6           6           3           4           5           1           3           6           4           1           2           4           5           2           2           6           2           2           6           1           6           5           5           6           3           3           4           5           1           6           1           1           5           6           5
           3           4           1           4           6           2           1           5           6           5           4           2           1           5           4           5           3           3           6           4           5           4           1           3           4           4           4           6           6           5           5           5           4           3           5           4           4           4           4           5           2           6           3           1           1           2           1           5           4           4           3           4           6           6           4           5           2           2           4           5           4           1           1           1           2           2           4           4           1           6           3           3
           1           2           1           1           6           4           5           6           6           6           1           1           2           4           6           2           2           5           5           4           5           1           1           3           1           1           1           6           6           1           1           3           1           2           6           6           1           4           6           1           1           6           1           1           5           1           1           1           6           5           1           6           1           2           1           1           5           2           4           1           1           3           1           6           4           1           1           4           3           6           4           6
           2           1           1           1           5           5           3           5           2           2           2           1           2           2           4           2           2           2           3           2           2           2           1           1           2           2           2           2           4           1           1           2           2           2           5           5           2           2           2           2           2           4           2           1           2           2           1           2           2           2           2           2           2           4           5           3           2           2           2           2           3           1           1           5           1           1           1           4           5           2           2           3
           2           1           1           2           6           1           4           3           2           3           1           3           3           3           2           2           4           2           5           5           4           5           2           2           2           3           2           4           2           1           1           3           2           1           4           2           4           5           2           1           3           2           2           2           3           2           1           2           1           2           2           4           2           3           2           5           5           2           1           2           3           2           2           2           2           4           2           3           4           2           5           2
           5           1           1           5           6           1           2           5           1           4           4           1           1           2           5           1           5           5           5           5           4           4           1           4           5           5           1           5           3           1           1           4           2           1           5           2           4           6           4           1           3           2           1           1           1           4           1           1           3           2           1           5           1           2           1           5           5           2           5           1           5           4           1           4           5           1           3           5           5           2           5           4
           2           1           1           2           5           3           4           4           3           4           2           3           3           2           2           3           1           3           4           3           4           2           2           2           2           3           4           5           1           1           1           4           2           1           1           4           2           4           2           2           2           2           1           1           2           2           1           2           1           2           2           3           2           3           2           3           2           4           3           2           3           2           1           3           3           3           2           2           3           3           2           4
           1           1           1           2           6           1           1           3           2           2           1           1           1           3           2           1           1           6           6           4           2           1           1           1           1           1           1           6           4           1           1           1           6           1           5           2           1           3           1           1           2           3           1           1           4           1           1           2           1           2           1           2           1           2           1           5           1           1           1           1           4           1           1           6           2           1           1           5           5           1           4           4
           1           1           1           2           6           1           2           2           2           2           2           3           2           2           3           1           1           2           3           4           2           2           2           1           1           3           3           4           2           1           1           2           3           1           4           4           1           3           2           1           5           3           2           2           2           1           1           1           2           1           1           5           2           1           1           6           1           2           1           1           3           2           1           2           1           1           4           3           2           2           5           3
           2           1           1           3           4           2           1           3           2           1           4           1           1           5           2           5           4           1           5           6           5           5           2           1           6           6           5           6           3           1           1           5           5           2           5           2           5           5           5           4           4           2           2           2           2           2           1           1           1           5           2           5           2           5           1           4           4           2           2           1           4           2           1           1           1           1           4           4           2           5           4           5
           4           2           1           3           5           1           1           2           1           2           2           4           5           3           2           2           1           5           3           5           2           2           2           3           1           1           5           6           2           2           3           2           2           4           2           1           1           6           2           2           6           2           2           3           3           2           2           2           2           3           6           2           2           3           1           6           1           3           2           1           5           2           2           2           2           2           3           3           3           2           5           3
           2           1           1           3           4           3           5           6           1           4           2           3           3           4           1           1           3           5           6           3           2           1           1           1           1           3           1           1           2           4           2           4           5           1           6           4           2           2           1           1           2           2           1           1           4           1           1           1           5           5           4           2           2           5           6           2           2           1           5           1           2           5           1           5           1           4           1           2           1           6           2           1
           4           1           1           4           3           1           1           3           4           2           6           2           1           6           3           4           1           3           5           5           1           5           4           4           2           1           2           5           6           4           4           6           5           2           6           1           1           6           3           4           5           4           4           1           6           4           1           5           4           6           5           5           6           5           1           5           1           4           1           2           5           5           3           2           6           1           6           3           1           3           1           1
           2           1           1           1           5           2           4           2           3           5           1           2           2           1           4           2           2           5           4           1           5           4           1           1           1           1           2           6           2           1           1           1           1           1           1           2           1           3           5           1           1           3           1           1           1           1           1           1           1           1           1           5           3           1           1           2           3           1           1           1           3           1           1           1           1           1           1           1           5           5           4           1
           4           1           1           2           6           5           3           2           2           2           2           2           3           2           2           2           2           4           4           5           2           2           2           2           2           2           5           2           2           4           1           2           2           2           4           1           2           5           3           2           4           2           1           1           3           1           1           4           1           3           1           4           2           3           3           5           2           2           2           1           6           2           1           2           2           4           3           2           1           4           2           2
           2           1           1           4           5           2           4           4           3           5           1           1           1           2           2           2           4           3           3           4           5           2           2           1           1           2           1           5           3           2           1           2           2           2           2           2           2           2           1           2           3           5           2           2           2           3           1           2           2           3           1           2           3           3           5           2           3           3           3           2           4           2           1           2           2           1           2           3           2           5           4           4
           4           4           1           5           2           5           3           1           1           4           6           1           2           3           1           6           1           1           3           6           6           5           6           5           2           1           1           2           1           6           2           5           5           4           5           1           1           6           6           1           6           6           3           3           6           6           4           6           3           4           1           1           1           1           1           6           1           1           5           5           6           4           6           6           6           5           6           3           1           6           6           5
           5           2           2           6           3           1           1           5           5           1           4           2           2           5           3           5           1           4           5           6           1           3           2           5           2           1           2           5           6           2           1           5           5           1           2           1           2           6           2           3           6           2           3           2           6           2           1           1           4           4           2           4           6           2           1           6           1           3           6           6           5           3           1           2           6           2           6           4           1           6           6           6
           4           2           1           3           6           3           2           1           1           1           3           6           6           3           1           3           1           3           3           6           1           1           2           5           1           1           6           3           1           2           3           1           1           2           1           2           1           6           1           1           5           2           2           6           6           1           1           3           1           1           6           1           4           2           2           6           1           2           6           1           5           3           1           2           6           6           6           1           2           6           6           4
           1           1           1           1           4           1           3           5           4           6           2           2           4           1           2           1           1           5           2           1           5           1           1           1           1           6           1           1           1           1           1           1           3           1           3           2           1           1           1           1           5           4           1           1           1           1           1           1           2           4           1           2           1           1           1           3           5           1           1           1           1           2           1           1           1           1           1           6           3           5           1           3
           2           1           3           2           5           2           2           6           3           5           3           3           2           3           4           2           2           5           2           4           2           2           2           2           2           2           4           4           2           3           1           2           2           2           2           4           2           6           2           3           3           6           3           2           2           2           1           2           5           4           2           5           5           2           2           4           5           2           2           1           4           1           1           6           3           1           3           3           2           5           4           4
           3           1           1           3           5           1           2           4           2           2           2           1           1           1           2           1           3           3           4           5           2           3           2           4           3           2           1           4           1           1           1           1           1           1           1           2           1           3           1           1           3           2           1           1           3           1           1           1           1           1           1           3           1           2           2           5           2           1           1           1           5           1           1           3           3           1           1           3           3           1           5           4
           5           1           6           5           4           1           1           3           2           2           3           5           5           4           1           2           1           2           3           6           2           1           3           5           1           1           2           2           2           1           1           3           2           1           1           1           1           6           2           6           6           3           1           1           6           1           1           1           1           2           1           3           3           2           1           6           1           3           1           1           6           3           3           1           5           4           4           2           2           5           4           3
           1           1           1           1           6           1           5           4           2           5           1           1           2           1           1           1           1           4           4           1           6           3           1           1           1           1           2           2           1           1           1           2           1           1           5           5           1           3           1           3           1           2           1           1           1           1           1           1           1           1           1           4           1           2           1           2           4           3           1           1           5           1           1           5           2           2           3           5           5           1           3           4
           2           1           1           1           6           1           5           4           1           2           1           2           2           4           2           2           2           3           5           3           2           3           2           2           3           2           2           2           2           1           1           3           2           1           3           2           2           5           2           2           4           3           2           1           3           1           1           1           1           2           2           4           2           2           1           6           1           1           1           1           2           1           1           2           3           3           2           3           5           4           6           5
           4           1           1           4           3           2           2           4           3           3           6           5           5           5           1           4           2           5           4           5           2           5           6           6           2           1           1           3           5           5           3           5           6           3           2           1           1           1           5           5           6           5           3           3           5           5           3           1           2           5           3           5           5           2           1           6           1           6           6           3           6           3           5           6           6           4           6           5           2           4           6           2
           3           1           1           5           5           1           6           1           4           4           6           6           6           6           6           6           6           1           6           3           4           4           6           6           4           6           2           4           2           1           1           1           4           1           4           1           4           6           1           1           3           4           1           1           6           6           6           1           1           1           1           4           1           1           6           3           6           5           4           4           1           1           6           1           6           1           4           4           6           4           4           4
           5           1           1           2           5           1           1           3           1           1           2           3           3           2           2           2           1           3           3           6           1           1           1           2           2           1           5           4           3           2           1           1           2           1           3           2           1           3           2           2           5           2           2           1           1           1           1           1           2           2           3           3           2           3           5           4           2           2           1           1           6           3           1           3           1           1           2           3           5           2           3           2
           3           1           1           4           5           3           2           5           5           5           4           1           1           3           5           4           3           2           5           3           4           3           2           2           3           5           4           5           5           2           2           4           3           2           4           3           3           2           2           3           4           5           2           3           2           2           1           3           5           3           2           5           2           5           3           4           4           4           2           2           5           3           1           3           5           1           3           2           2           5           2           4
           2           3           1           4           4           2           2           5           2           5           4           1           1           4           4           2           3           1           5           3           5           5           4           3           4           5           2           2           3           2           1           4           3           1           5           2           2           3           4           2           3           4           1           4           1           2           1           1           4           4           2           5           2           4           4           4           5           1           1           2           5           3           3           2           3           2           2           5           2           4           5           5
           4           2           1           3           6           2           2           3           3           2           4           3           3           4           3           3           2           3           3           5           2           3           3           3           2           2           3           4           3           2           2           2           4           2           2           2           2           4           3           5           5           4           2           3           4           3           3           3           4           5           2           4           4           2           3           5           2           4           4           2           5           2           2           3           4           2           4           3           1           5           4           5
           2           1           1           1           6           3           3           3           2           2           1           3           3           2           2           1           1           5           2           5           2           1           1           1           1           2           5           6           1           2           1           3           2           1           1           4           1           3           1           1           6           1           1           1           1           1           1           2           1           1           2           2           2           2           1           4           1           2           3           1           3           1           1           3           1           4           1           2           3           3           4           1
           1           1           1           5           6           6           2           5           4           6           5           1           2           6           5           1           1           1           6           3           6           5           4           2           5           6           2           5           5           1           2           3           3           1           5           5           4           2           5           5           1           6           1           1           1           4           1           1           5           5           1           5           4           3           1           3           6           5           3           1           3           4           1           2           5           3           5           5           2           5           4           3
           3           2           1           3           5           4           3           2           2           1           2           2           2           3           2           2           3           3           3           3           5           2           2           2           4           2           4           4           2           2           1           6           2           2           2           3           4           4           3           2           4           2           2           2           2           2           2           2           2           2           2           3           2           2           3           4           3           2           4           1           4           2           2           3           2           2           2           3           3           2           4           2
           3           6           1           3           3           1           1           4           5           1           6           2           3           6           4           4           6           5           5           1           3           6           4           5           6           1           1           5           4           2           6           5           4           2           5           1           6           5           6           5           5           5           1           1           5           5           2           1           4           5           2           3           6           3           4           6           1           6           3           2           6           4           3           1           6           6           5           5           2           6           6           5
           2           1           1           1           5           1           2           4           3           2           3           2           2           2           3           1           2           5           2           5           2           2           2           2           2           2           2           2           2           2           1           1           1           5           2           3           1           2           2           4           5           3           1           1           1           1           1           1           1           2           1           3           2           4           4           6           2           1           1           1           6           1           1           2           1           2           1           1           1           1           1           2
           4           1           1           3           5           3           3           3           3           3           3           3           3           3           2           1           2           3           3           4           4           1           1           1           1           1           2           3           3           3           3           3           3           3           3           3           3           2           1           3           2           3           2           3           3           3           1           3           3           3           3           3           3           2           2           2           3           3           3           3           5           3           1           4           2           3           3           3           3           3           3           1
           3           1           1           1           4           3           2           3           1           1           3           5           5           3           1           3           5           1           4           3           1           3           5           5           1           1           3           1           4           3           3           5           4           2           3           2           2           4           3           4           5           1           3           3           3           2           2           2           2           3           3           1           2           2           4           5           1           2           4           2           5           4           2           2           3           3           2           2           2           3           5           4
           4           1           1           2           5           2           2           4           3           3           2           2           2           2           3           2           2           2           3           4           3           2           2           2           2           2           2           3           2           1           1           2           2           2           3           2           3           3           2           2           5           3           2           2           3           2           2           2           2           2           2           5           3           2           2           5           2           2           2           2           6           2           2           2           2           2           3           3           2           3           3           3
           3           1           1           2           4           4           3           4           1           1           1           4           4           2           2           2           2           6           1           6           2           1           1           2           2           1           2           1           1           1           1           1           1           2           1           2           1           6           1           1           6           1           1           1           1           1           1           1           1           1           1           1           1           1           1           6           1           1           1           1           6           1           1           1           1           1           1           1           1           1           1           1
           3           1           1           4           6           3           3           3           2           5           2           3           3           3           2           2           5           3           4           3           4           3           3           2           3           3           2           6           2           6           1           3           3           2           2           3           3           4           2           2           5           2           3           4           3           2           5           5           1           2           3           4           4           2           5           5           4           3           2           2           5           3           2           2           2           2           4           5           3           2           3           5
           2           2           1           3           5           2           2           4           2           2           3           4           5           3           2           3           1           5           2           5           2           4           2           2           1           1           2           5           3           5           2           2           4           2           2           3           2           5           4           4           5           3           3           1           2           2           3           2           2           4           2           3           4           2           2           5           2           4           2           2           5           3           2           3           4           2           5           3           2           4           4           3
           2           5           1           4           6           1           3           2           3           2           4           2           1           3           5           3           2           4           3           4           2           2           2           2           3           2           2           6           5           1           1           4           5           2           5           5           2           3           2           2           3           5           1           2           2           1           1           1           2           3           1           4           3           6           2           5           2           2           2           2           4           3           1           3           3           2           5           3           2           2           5           4
           1           1           1           1           6           4           4           1           2           2           2           2           3           2           2           1           1           4           5           2           1           1           1           1           1           1           4           2           4           1           1           1           1           1           5           5           1           5           1           1           4           1           1           1           1           1           1           1           1           1           2           6           2           1           1           3           2           1           1           1           5           1           1           5           2           1           1           1           2           2           3           4
           4           2           3           1           2           3           2           1           3           3           4           3           2           1           5           5           2           4           2           3           2           2           1           2           3           2           1           2           4           2           3           4           1           4           4           2           2           3           2           2           3           4           3           2           1           3           2           1           3           2           1           3           2           3           3           3           5           2           1           3           3           2           3           3           2           2           1           3           3           1           5           3
           4           4           3           5           5           2           2           4           2           4           5           5           6           2           5           5           4           3           3           4           3           3           3           3           3           3           3           3           3           3           3           3           3           3           3           3           3           4           3           4           4           4           3           4           3           4           3           4           3           4           3           4           3           4           3           3           3           4           3           4           4           4           3           4           3           4           3           4           3           4           3           4
           3           2           1           3           5           5           3           3           3           3           2           1           1           4           4           4           3           4           5           5           5           5           1           3           5           3           3           2           4           2           1           1           3           2           5           3           4           6           3           2           4           4           2           3           3           1           1           2           4           3           2           5           3           3           3           4           4           3           3           1           5           2           2           5           3           1           5           5           5           4           5           6
           4           1           1           2           6           1           1           3           1           5           3           2           2           5           2           1           1           5           3           4           4           4           2           2           4           3           4           5           3           3           1           3           4           2           3           1           3           5           2           2           4           2           2           1           4           1           1           1           1           3           2           3           2           2           2           5           4           3           1           1           5           2           1           3           2           2           2           3           3           3           3           3
           4           2           1           5           3           1           1           6           5           1           4           5           3           5           4           6           5           4           4           6           2           2           3           5           2           2           2           5           2           6           3           1           5           1           3           1           5           2           5           2           4           4           2           1           6           3           2           1           3           5           2           3           6           2           2           5           2           2           2           2           5           4           2           2           5           5           5           5           1           5           5           6
           4           1           1           2           5           3           3           4           2           4           2           5           6           3           5           4           5           3           2           3           2           2           5           5           2           3           3           4           4           2           1           3           4           5           3           4           2           5           4           2           5           5           4           5           4           2           1           5           4           4           3           2           3           4           5           3           2           3           3           2           5           3           3           2           3           2           2           4           4           5           3           4
           5           1           1           5           3           1           1           5           3           3           4           6           4           5           2           4           2           5           3           5           2           3           3           3           2           2           3           3           1           4           3           3           5           4           3           2           3           4           5           4           5           3           3           4           4           4           3           2           2           5           4           2           5           2           2           5           2           4           5           3           5           3           3           2           3           3           3           4           2           4           4           3
           5           2           1           5           2           2           2           6           5           4           5           1           1           4           5           5           6           2           3           3           1           6           2           4           6           5           2           1           5           2           1           1           6           1           5           2           6           5           3           1           4           6           2           1           4           2           1           1           6           5           1           3           5           5           1           5           5           6           1           2           6           4           1           3           6           1           6           4           2           5           5           5
           4           2           1           3           5           2           3           2           2           2           2           5           3           4           2           2           2           3           4           5           2           2           2           3           2           2           2           2           2           2           1           2           2           2           4           3           2           4           3           2           5           3           1           3           3           1           1           2           2           2           3           2           3           2           2           4           2           2           2           1           5           2           1           2           2           2           2           2           2           3           3           2
           3           2           3           5           4           3           3           4           2           5           3           4           4           5           2           3           5           2           5           5           3           4           4           5           5           4           3           4           2           2           2           4           3           2           4           3           5           5           3           5           5           2           2           2           4           3           2           3           2           2           4           3           3           3           4           5           5           2           5           2           5           2           2           3           3           3           3           3           4           3           4           3
           1           1           1           1           6           5           5           3           3           5           1           2           5           2           3           1           1           1           3           1           5           2           2           1           1           5           5           5           3           1           1           3           1           2           2           6           2           1           1           1           4           2           1           4           1           1           1           4           1           2           2           3           2           2           2           2           5           4           1           1           1           1           1           2           1           2           4           2           4           2           2           4
           3           1           1           2           6           2           2           2           2           1           1           6           5           2           2           1           1           5           2           5           1           1           1           1           1           1           1           2           2           1           1           1           2           1           1           2           2           5           2           1           5           2           1           1           1           1           1           1           1           1           1           5           2           2           1           5           1           1           1           1           5           1           1           1           1           2           4           5           5           5           5           5
           4           1           1           2           6           1           3           1           1           3           5           5           2           5           1           1           3           3           6           3           5           3           6           4           2           1           2           5           1           1           3           1           2           1           1           2           1           4           3           6           6           1           1           1           5           1           1           1           1           1           1           3           1           1           1           5           1           1           1           2           5           4           1           1           4           3           4           3           2           4           2           1
           2           1           1           2           6           2           1           5           5           5           4           2           5           2           6           1           1           4           5           1           3           4           2           2           3           6           5           1           4           2           2           5           1           1           4           3           1           1           1           4           4           5           1           3           2           3           1           1           5           2           2           6           2           5           3           4           4           2           2           2           1           3           3           1           2           5           2           1           2           2           1           3
           4           2           1           5           4           3           2           5           5           4           5           2           2           4           3           2           5           4           5           3           4           3           4           4           2           3           2           4           4           2           2           3           4           2           3           2           4           5           4           5           5           5           2           2           1           6           1           2           3           5           2           3           5           4           3           5           4           4           1           2           4           4           2           2           4           3           4           3           2           5           3           4
           2           1           1           1           6           4           4           2           2           2           2           2           2           2           2           2           2           4           4           2           2           2           2           2           2           4           2           4           3           2           2           2           2           2           2           3           2           3           2           2           4           3           2           2           2           2           2           2           2           2           2           3           3           2           2           4           3           3           1           2           5           2           2           2           2           3           3           2           2           2           2           2
           3           2           1           2           5           2           3           4           1           2           3           4           4           4           2           3           3           2           4           5           3           3           2           2           2           2           2           4           3           2           1           2           2           2           2           3           3           3           3           3           5           2           2           2           3           3           2           2           2           2           2           3           2           3           4           4           2           2           3           2           5           2           2           3           2           2           2           3           2           2           3           3
           1           5           1           2           5           2           3           3           3           3           2           3           4           3           3           2           1           3           2           2           1           3           2           1           2           6           5           5           2           3           1           2           2           1           5           3           2           2           2           2           4           3           1           2           2           2           1           1           2           2           2           3           3           2           1           4           4           3           1           1           1           2           1           3           2           5           3           2           5           2           3           3
           6           1           6           1           1           1           1           2           3           2           5           5           1           5           1           6           1           1           1           6           1           1           1           6           1           1           1           1           1           1           1           1           1           1           1           1           1           6           1           4           6           6           6           6           6           4           1           6           1           6           6           1           5           6           1           6           1           1           6           6           6           6           1           1           6           1           5           1           1           3           1           1
           3           1           1           1           6           1           3           4           3           1           1           2           1           3           4           1           1           4           4           4           3           3           1           1           1           1           1           5           3           1           1           3           1           1           4           1           3           4           1           1           2           3           1           1           5           1           1           1           1           1           3           1           3           1           1           3           1           1           1           1           3           1           1           4           1           1           3           4           1           1           3           3
           5           2           1           2           3           1           2           4           2           1           3           2           2           4           2           2           2           2           4           5           4           2           2           3           2           2           2           5           4           2           3           4           4           4           3           2           2           6           5           4           5           5           2           2           4           4           1           2           1           3           2           5           4           5           4           5           2           3           1           2           5           3           2           2           3           2           3           2           2           4           3           5
           3           2           1           3           5           3           2           2           2           2           2           2           2           3           2           2           2           5           5           3           2           2           5           2           2           2           3           5           3           2           1           2           2           2           3           3           2           3           2           5           4           2           2           1           3           2           1           3           2           2           2           3           4           3           2           5           2           3           3           3           5           2           2           3           2           2           3           2           2           4           3           4
           3           1           1           3           5           1           2           4           3           4           3           4           4           4           5           4           4           4           5           3           3           4           3           3           2           2           5           5           4           2           1           2           3           2           4           2           3           5           4           4           4           4           2           2           3           2           2           1           3           3           2           5           2           2           4           5           1           4           2           1           5           3           5           2           4           2           4           4           3           5           5           5
           4           3           1           2           5           3           3           4           2           5           2           4           3           3           2           3           4           5           3           5           4           2           2           2           2           4           2           3           1           1           1           3           3           1           4           2           2           3           1           1           6           2           2           2           1           1           1           1           1           3           3           3           4           3           5           4           4           2           1           1           4           2           1           2           2           2           2           2           2           2           3           3
           1           2           1           1           6           4           6           1           2           6           1           1           2           1           1           1           2           3           4           1           6           1           1           1           1           2           3           6           3           1           1           3           1           1           4           6           1           2           1           1           1           1           1           4           2           1           1           1           1           1           3           2           3           2           6           1           6           1           1           1           1           1           1           5           1           1           1           1           2           4           3           3
           6           1           1           4           4           1           1           6           2           3           2           3           3           2           4           3           1           6           6           6           4           1           1           3           2           1           3           6           3           3           1           1           6           3           3           1           2           5           2           2           5           2           1           1           6           2           2           3           3           4           3           3           3           3           3           5           1           3           3           3           6           3           2           3           3           2           3           5           1           6           1           6
           3           1           1           2           4           2           3           4           1           2           2           2           2           3           2           3           1           2           4           3           1           2           1           3           1           1           3           1           2           1           1           2           3           1           2           4           2           3           2           2           4           1           1           2           1           1           1           2           1           2           2           3           2           2           1           4           1           2           4           1           4           1           1           2           1           2           2           2           2           3           2           2
           2           1           1           2           6           2           4           3           2           6           2           2           2           3           3           2           3           5           4           2           6           2           1           1           2           3           1           4           3           1           1           1           3           1           6           5           2           4           3           1           2           4           2           2           4           1           1           5           1           3           1           6           4           4           6           2           2           1           1           1           2           2           1           4           1           2           2           4           2           4           3           4
           1           1           1           3           5           6           3           5           5           5           2           6           5           3           2           2           3           6           4           3           4           4           1           1           2           6           4           5           5           1           1           6           2           1           5           6           2           5           4           4           4           5           1           3           2           1           1           2           3           3           1           5           4           2           3           4           5           3           2           1           3           3           1           5           2           4           4           3           5           5           4           4
           2           1           1           4           4           2           4           4           3           4           3           3           3           3           3           2           2           3           4           4           4           2           2           2           3           3           2           5           4           5           4           3           4           1           3           3           2           2           2           3           4           3           2           4           2           2           1           4           3           3           2           4           3           2           3           4           4           3           2           1           4           2           2           2           2           2           4           3           2           5           2           3
           4           1           1           3           1           1           1           2           1           1           3           6           5           6           2           5           1           6           3           6           2           3           3           4           2           2           2           5           2           2           1           3           2           2           2           1           3           6           5           2           6           1           1           1           1           1           1           1           2           4           1           3           2           1           1           6           1           2           5           1           6           1           1           1           3           5           2           3           4           3           6           6
           1           1           1           1           6           1           4           1           1           1           1           2           2           1           2           2           1           2           4           5           5           6           1           2           1           3           2           6           2           1           1           1           2           1           5           5           1           4           1           3           3           1           1           2           2           2           1           2           1           1           2           6           3           2           1           5           1           3           2           1           6           2           1           3           4           2           2           2           2           3           6           6
           1           1           1           3           6           5           2           1           1           5           1           3           3           2           1           1           4           4           3           6           4           4           5           1           2           2           5           1           1           1           1           4           1           1           1           2           2           5           2           1           3           2           1           1           2           1           1           1           1           1           1           5           1           1           3           2           5           5           2           1           2           1           1           3           4           5           2           3           2           5           3           4
           4           2           1           2           4           5           2           5           5           3           5           4           3           6           5           4           2           5           6           4           2           5           5           4           4           5           2           2           5           3           5           4           1           1           5           2           4           1           5           6           4           5           1           1           1           3           2           1           4           5           2           3           4           4           3           4           5           3           1           2           5           5           3           1           4           2           2           3           1           5           2           3
           3           1           1           4           1           1           2           2           3           1           2           5           2           4           5           2           2           2           5           4           2           4           2           2           2           2           1           6           2           1           1           1           4           1           2           2           2           1           4           5           4           3           2           1           3           2           1           1           1           1           2           2           1           3           1           5           2           2           2           1           3           3           3           4           3           2           1           2           2           4           4           1
           2           1           5           3           5           3           5           5           2           4           3           4           2           3           3           3           3           3           3           3           3           3           2           2           1           4           5           5           3           1           1           2           1           3           5           5           1           5           3           1           4           4           2           2           4           1           2           4           2           1           3           4           1           6           1           4           1           1           6           1           3           2           2           4           2           2           2           3           6           2           5           3
           2           5           1           1           6           3           4           4           5           3           2           1           2           2           5           2           1           2           4           4           3           1           1           2           4           2           3           6           5           2           2           1           3           3           5           4           1           3           3           4           2           4           1           2           1           2           1           3           4           5           2           5           3           4           1           4           2           1           3           1           4           1           1           5           2           2           2           3           2           2           4           4
           3           1           1           2           5           2           3           2           2           2           2           3           3           3           2           2           2           4           2           5           2           2           2           2           2           2           3           3           2           1           1           2           2           2           3           3           2           4           3           4           5           4           2           2           2           2           1           2           2           2           2           3           3           2           2           5           3           2           2           1           5           2           1           3           2           3           2           3           2           4           4           4
           2           1           1           2           6           3           2           2           2           4           3           3           5           2           3           2           2           4           4           3           4           2           2           2           2           4           4           5           2           2           1           2           2           2           2           4           2           4           3           3           3           3           2           2           3           2           2           2           2           2           3           4           2           3           1           4           3           3           2           1           3           2           2           3           2           3           3           3           4           2           4           3
           1           1           1           2           5           2           3           3           3           3           2           3           3           3           2           2           4           4           4           3           6           5           2           2           3           2           2           2           2           2           1           3           3           1           3           5           3           4           2           1           2           3           2           1           3           2           1           1           2           2           5           2           5           2           4           2           2           4           2           1           6           2           1           2           2           2           4           3           2           3           3           2
           4           2           1           4           5           2           3           5           1           4           5           2           2           4           5           2           3           3           5           3           2           3           2           2           5           4           3           6           3           2           3           2           4           2           4           3           2           3           2           4           4           4           3           2           5           2           1           5           4           4           3           4           3           4           1           4           3           2           2           2           5           3           2           4           5           2           5           5           2           3           2           4
           2           1           1           4           6           2           3           5           4           6           6           4           3           5           4           4           4           5           4           2           4           5           4           1           5           2           2           6           3           2           2           5           2           2           3           2           5           5           4           5           5           4           2           5           1           3           2           3           2           3           1           6           5           2           5           5           3           6           1           1           4           2           2           2           4           2           6           4           2           5           2           5
           1           1           1           2           6           2           5           3           2           3           2           2           2           3           2           2           2           4           3           2           5           3           2           1           1           2           3           6           2           3           1           3           2           2           2           4           1           2           3           3           2           2           2           4           4           2           2           3           2           2           3           2           2           2           1           1           3           4           1           1           2           1           1           2           2           1           3           4           3           3           3           3
           3           2           1           2           5           2           3           2           2           2           3           4           4           4           2           2           2           5           4           3           3           2           2           2           2           2           3           4           2           1           1           2           2           1           4           2           2           3           2           2           4           4           2           1           4           2           1           1           2           2           2           3           2           2           2           3           3           3           2           1           5           2           1           4           2           2           3           3           3           2           2           2
           2           1           1           2           5           2           2           4           2           2           4           2           2           5           4           3           4           2           4           2           5           3           2           2           2           2           2           5           2           4           1           4           2           2           3           2           2           2           2           3           3           2           2           3           3           1           2           1           4           4           1           3           1           2           1           3           2           3           2           4           3           3           3           3           3           1           2           4           3           4           3           3
           1           2           1           2           6           6           3           6           4           6           6           4           3           6           6           2           5           1           5           1           6           6           2           1           6           6           5           3           3           1           1           6           5           1           6           6           2           6           6           4           4           6           1           3           1           2           1           1           6           3           1           6           2           6           2           4           6           3           1           1           3           5           2           1           6           2           4           3           4           5           3           6
           4           2           1           4           5           2           2           5           5           5           5           2           2           2           2           3           5           2           2           4           4           4           4           4           4           4           2           4           5           2           2           5           5           2           5           2           3           5           4           5           5           5           2           2           2           2           1           2           2           5           3           5           4           5           3           5           5           5           2           2           6           3           3           2           3           2           3           5           2           5           5           5
           2           2           1           2           3           2           4           2           3           2           1           2           3           2           2           3           1           2           3           4           3           1           1           1           1           1           3           2           2           1           1           1           1           2           2           5           1           2           2           1           4           2           1           1           3           1           1           1           1           1           4           2           2           2           1           3           2           1           1           1           4           1           1           4           1           1           1           1           1           2           2           2
           2           1           1           2           4           2           4           4           3           3           2           2           2           2           2           2           1           5           5           2           4           2           1           2           1           2           1           3           2           2           1           2           2           1           2           4           2           2           2           1           2           2           1           1           1           1           1           2           2           1           2           5           2           3           2           2           2           2           2           1           2           1           1           4           2           2           2           2           3           2           2           2
           4           1           1           6           6           1           2           1           4           3           3           5           6           3           5           2           4           2           3           6           6           2           1           2           1           1           3           6           4           1           3           4           1           5           2           1           1           4           2           1           3           3           1           2           1           2           1           2           2           5           1           5           2           4           6           4           3           3           1           1           4           2           1           3           1           3           5           5           5           4           6           6
           1           1           1           1           6           2           4           4           1           6           1           1           5           4           1           1           1           1           1           3           6           1           1           1           1           4           1           1           1           1           1           6           1           1           6           6           1           1           1           1           3           1           1           1           1           1           1           1           1           1           1           4           1           1           1           6           6           1           1           1           6           1           1           3           3           1           1           1           6           1           6           6
           1           1           1           1           6           1           5           2           1           3           1           2           3           2           2           2           1           4           1           2           4           3           1           1           1           3           4           2           1           1           1           2           1           1           4           5           2           2           1           2           3           3           1           1           1           1           1           1           1           1           3           2           2           1           1           2           4           4           2           1           4           2           1           3           2           2           2           3           1           2           1           2
           1           1           1           6           5           1           5           5           6           6           1           1           6           6           4           4           1           2           5           1           6           5           1           1           2           2           2           6           6           2           1           2           1           2           6           6           1           3           2           1           1           6           6           3           4           2           1           1           1           1           1           5           4           5           6           2           5           1           1           1           2           1           1           5           4           1           4           5           4           3           4           5
           1           1           1           4           5           4           3           4           5           5           3           1           1           5           4           2           1           4           4           2           4           4           2           1           5           5           2           6           5           1           1           3           5           1           5           3           5           5           5           2           1           5           2           5           1           1           1           1           5           3           1           6           4           4           5           5           5           5           1           1           4           4           1           1           2           4           2           5           5           5           5           4
           2           4           2           5           3           3           3           3           3           2           5           4           3           5           2           5           2           4           6           4           3           2           1           2           3           3           3           2           4           4           3           4           4           2           3           4           3           3           5           6           3           5           3           1           1           1           2           3           3           4           5           2           5           4           5           4           3           3           4           2           3           3           3           3           4           3           3           2           1           4           3           3
           3           2           1           6           6           1           1           4           1           5           3           6           6           5           3           5           4           5           6           6           6           6           6           2           4           3           2           4           2           5           4           5           4           1           2           1           5           5           5           3           5           1           2           1           6           5           2           2           2           6           2           4           6           5           6           6           1           2           2           4           6           4           2           5           2           4           3           6           1           5           6           5
           6           1           1           5           5           1           2           6           5           1           6           3           3           6           5           4           2           1           6           6           1           3           3           6           4           1           1           2           3           3           5           4           6           1           6           1           2           6           5           5           5           6           2           1           6           6           3           2           5           5           1           6           5           5           1           6           1           3           6           3           6           6           3           3           6           1           5           5           1           6           2           6
           3           2           3           4           2           1           1           2           2           1           1           5           6           1           1           5           1           1           1           5           1           1           1           5           1           1           4           5           2           5           1           3           1           5           1           1           1           5           2           1           6           1           1           2           1           1           1           1           1           1           6           5           6           1           2           5           1           4           6           1           5           3           1           3           2           5           6           1           6           1           4           2
           2           2           1           2           4           4           5           1           3           2           2           5           4           2           5           2           2           5           2           2           2           2           1           1           2           4           3           2           3           2           1           1           3           1           5           3           1           5           1           1           3           5           2           1           1           1           1           1           2           2           5           2           3           3           2           2           2           5           1           1           3           1           1           3           2           2           5           3           6           2           2           3
           3           1           1           1           6           1           5           3           4           4           2           1           1           3           6           1           6           6           4           2           6           1           1           1           2           1           1           4           4           1           1           1           2           1           4           3           2           4           3           1           1           4           1           2           1           1           1           1           2           2           2           4           2           3           1           2           3           3           1           1           4           1           1           4           1           1           1           5           3           3           3           4
           1           1           1           1           5           2           4           3           4           5           1           1           1           3           4           3           3           4           3           2           5           1           1           1           1           4           2           2           5           1           1           1           1           1           5           5           1           1           1           1           1           4           1           1           1           1           1           1           1           1           1           5           3           4           3           2           3           2           1           1           1           1           1           2           1           1           1           1           3           3           2           4
           1           1           1           1           6           4           6           2           5           6           1           2           5           1           1           1           1           5           1           6           5           1           1           1           1           1           1           6           1           1           1           1           1           1           1           4           1           1           1           1           1           5           1           1           1           1           1           1           1           1           1           4           1           1           5           1           2           1           1           1           6           1           1           4           1           1           1           2           6           1           1           2
           2           1           1           2           5           1           3           2           2           2           2           2           2           2           2           2           2           2           2           3           2           2           1           1           1           1           4           4           2           1           1           1           1           1           1           2           2           4           2           2           2           2           2           1           1           1           1           1           1           1           2           3           3           2           2           3           1           2           1           1           2           2           1           2           1           2           2           2           2           2           2           2
           1           2           3           1           5           4           4           4           2           4           1           1           1           2           3           2           3           3           3           2           4           3           1           1           1           3           3           3           3           1           1           2           4           2           5           4           3           3           4           1           2           5           2           3           2           2           1           1           1           1           2           4           2           4           3           5           4           3           1           1           5           2           1           2           1           2           1           3           5           2           3           2
           5           1           1           2           5           2           3           4           5           5           3           3           2           4           2           3           2           3           4           5           2           3           2           2           4           3           2           4           2           2           1           4           3           2           2           2           1           3           4           3           5           2           1           4           2           2           1           2           2           3           2           3           3           2           3           4           2           3           2           1           4           2           1           2           2           3           3           4           2           4           4           3
           1           1           1           1           6           2           4           5           3           2           1           2           5           2           6           1           2           5           4           1           2           1           1           1           1           5           1           6           2           1           1           2           2           1           5           6           1           2           1           1           2           1           1           1           1           1           1           1           2           1           1           5           1           2           1           1           2           1           1           1           1           1           1           6           1           2           1           2           5           2           2           5
           2           2           2           2           4           3           4           3           5           2           2           4           2           3           4           5           3           5           4           4           2           5           2           3           3           4           2           2           5           1           2           3           5           2           4           4           2           2           2           2           2           5           2           2           4           2           5           2           5           2           2           3           2           4           3           5           4           1           3           2           2           4           2           4           2           2           2           2           2           2           2           5
           3           3           1           1           4           2           3           4           4           5           3           3           4           2           3           4           3           4           3           4           5           3           1           3           2           3           4           4           3           2           1           2           2           3           4           4           2           3           2           1           2           5           2           1           3           3           1           3           2           3           1           2           1           5           4           3           5           1           2           1           4           2           1           3           3           2           4           4           4           2           4           3
           4           1           1           1           3           1           3           4           3           3           5           2           2           2           1           2           1           2           1           4           3           1           1           1           1           1           4           1           1           1           1           5           1           2           1           3           1           5           1           6           4           2           3           6           6           2           1           1           1           2           2           5           6           3           6           4           1           5           2           1           3           1           1           2           5           1           6           1           5           6           2           3
           4           3           1           4           5           4           5           3           4           5           4           5           4           5           2           3           3           3           2           4           4           3           3           2           3           4           3           4           2           5           1           4           3           3           4           2           3           5           4           3           5           3           4           5           1           3           3           4           3           3           4           4           3           2           4           4           3           5           3           2           5           3           3           2           3           4           5           3           4           5           4           5
           1           1           1           1           6           2           2           5           4           5           1           1           1           2           4           1           1           2           4           1           6           1           1           1           1           2           4           4           4           1           1           3           1           1           5           2           1           4           1           2           1           5           1           2           1           1           1           1           3           1           1           6           2           2           5           2           5           3           1           1           4           1           1           5           1           1           2           4           2           4           3           5
           1           2           1           1           6           2           5           3           1           3           1           2           1           1           3           1           1           2           3           1           3           1           1           1           1           1           1           2           1           1           1           3           1           1           3           4           2           3           1           1           1           1           1           1           1           1           1           1           1           1           1           3           1           2           1           1           1           1           2           1           2           1           1           4           1           1           1           1           4           1           3           2
           3           1           1           2           3           2           2           5           5           2           4           2           2           5           3           2           1           1           6           4           2           5           5           3           5           3           2           2           5           1           1           2           5           1           6           2           2           6           5           5           4           6           1           1           2           2           1           1           2           5           1           5           6           4           1           5           1           6           1           3           5           4           4           2           6           1           6           4           2           6           1           6
           2           1           1           2           5           4           3           5           4           3           5           3           5           6           4           2           2           4           4           5           2           2           3           2           2           2           2           5           5           2           3           3           4           1           4           2           2           5           4           5           5           4           2           2           3           1           1           1           3           4           2           4           4           3           2           5           2           2           2           1           5           2           2           2           5           3           3           3           3           3           4           6
           2           1           1           2           6           1           2           2           3           1           2           4           4           1           2           1           1           5           2           1           2           2           2           1           1           1           3           6           4           1           1           1           2           1           5           3           2           1           1           1           2           2           2           1           1           1           1           1           1           1           1           2           1           1           1           2           1           1           1           1           3           1           1           1           1           1           1           1           5           1           2           2
           4           2           1           4           5           1           2           3           3           5           4           6           6           5           3           4           2           4           5           4           4           4           3           2           5           3           2           5           2           1           1           5           5           2           3           2           4           4           1           3           5           3           3           1           2           2           2           2           2           5           2           3           5           3           2           5           5           2           2           4           4           3           2           2           3           3           2           3           2           6           2           5
           1           1           1           2           6           3           5           3           4           3           3           1           2           3           3           1           2           2           5           2           3           3           2           2           2           2           2           3           3           1           1           2           2           1           4           5           2           2           2           3           3           4           1           3           1           1           1           1           2           2           1           4           2           4           3           2           3           4           2           1           3           2           2           3           2           2           3           3           1           3           3           5
           3           1           1           6           6           1           3           4           4           5           1           2           5           4           3           2           2           1           1           5           2           3           1           3           1           2           1           6           1           1           1           2           1           1           2           3           1           1           1           1           3           1           1           1           3           1           2           2           1           1           2           3           1           4           1           6           1           1           2           1           5           1           1           3           2           2           1           1           5           4           5           3
           1           2           1           1           6           2           3           2           4           4           2           4           4           1           1           1           1           5           2           4           3           3           1           1           1           1           2           6           2           2           1           2           1           1           1           2           2           4           1           1           2           2           1           2           2           1           1           1           1           1           1           2           2           3           1           5           1           2           4           1           1           2           1           3           2           3           4           3           5           2           4           3
           4           1           1           2           6           5           4           2           2           3           4           5           5           2           2           2           1           2           5           3           2           2           1           3           1           3           6           6           2           2           1           2           2           4           3           4           1           5           6           4           5           5           1           6           6           6           3           5           4           1           4           5           6           5           4           4           3           6           2           1           5           5           5           2           5           4           6           2           1           3           2           2
           2           2           1           3           6           2           2           4           4           5           4           1           1           6           6           2           4           2           5           4           3           4           3           2           4           4           2           6           6           1           1           1           2           2           5           3           4           2           3           2           2           6           1           1           2           3           1           4           2           3           1           6           6           6           6           4           1           3           2           2           3           4           1           6           6           1           2           6           2           4           5           6
           2           1           1           2           6           2           4           3           3           2           2           2           2           2           2           2           2           4           2           3           3           2           2           1           1           2           4           4           3           3           1           4           2           1           4           4           1           2           2           2           4           2           2           2           2           1           1           2           1           1           2           3           2           2           1           3           2           2           2           1           3           1           1           4           1           2           2           2           4           2           2           2
           2           2           1           2           5           4           3           3           4           2           3           3           2           4           4           4           3           4           5           4           3           5           2           2           3           3           3           5           4           3           1           3           3           1           5           4           3           4           5           3           4           5           3           2           2           1           1           1           3           4           4           3           5           4           5           4           5           4           3           2           4           3           3           3           3           3           3           4           2           4           5           5
           1           1           1           1           6           3           2           4           2           1           1           5           6           5           3           3           1           1           4           3           3           3           4           1           1           2           2           1           1           1           1           1           2           1           2           5           1           2           2           2           5           1           1           1           1           1           1           1           1           1           5           4           1           3           5           5           1           2           5           1           6           1           1           1           5           3           2           2           6           2           6           4
           3           2           2           2           5           1           1           4           5           2           2           2           3           4           2           2           2           5           5           5           5           4           4           4           1           1           2           5           4           1           1           5           4           2           2           1           2           3           4           1           3           2           2           1           1           1           1           2           1           1           5           2           5           4           2           5           4           2           4           2           4           2           1           2           2           5           5           4           4           2           6           4
           1           1           1           1           6           5           5           4           2           5           2           2           2           4           4           2           2           3           4           3           5           5           2           1           2           1           3           6           3           1           1           1           3           1           4           4           2           5           2           1           1           4           1           1           1           1           1           4           2           2           1           4           1           5           5           1           5           4           1           1           1           1           1           4           2           1           2           4           5           2           4           3
           3           1           1           1           3           2           1           1           1           1           2           6           6           2           1           6           1           3           2           6           2           1           1           3           1           1           5           3           1           6           1           1           1           6           5           1           1           6           2           1           6           1           1           4           3           1           1           6           1           1           6           1           6           5           1           6           1           6           6           3           6           3           1           6           1           3           6           1           2           2           6           1
           2           2           1           4           6           1           2           4           3           4           5           5           2           5           5           4           2           5           5           4           4           3           5           3           3           2           4           2           5           2           2           3           4           1           5           2           5           5           5           5           5           5           2           2           3           3           2           2           5           5           5           5           5           5           2           5           5           5           2           5           5           5           3           2           5           2           5           5           2           5           3           5
           1           2           1           1           6           1           6           1           1           2           1           1           2           1           1           1           1           4           1           2           1           1           1           1           1           1           1           2           1           1           1           1           1           1           6           5           1           2           1           1           1           1           1           1           1           1           1           1           1           1           2           2           1           1           1           1           2           1           2           1           2           1           1           5           1           1           1           2           6           1           2           1
           2           1           1           2           5           2           3           5           6           5           2           2           3           4           5           3           3           4           2           3           4           5           3           2           2           5           2           5           5           2           2           6           4           2           5           4           3           4           2           2           3           5           4           5           3           2           2           4           4           4           2           5           2           2           5           3           5           4           2           2           3           2           2           2           4           2           5           3           4           2           2           6
           3           1           1           5           5           2           2           4           4           2           1           2           1           1           3           2           4           1           1           3           2           4           2           4           2           2           1           4           4           1           1           1           3           2           4           4           1           4           1           1           2           5           1           1           5           2           1           1           1           1           2           5           2           2           1           5           1           1           1           1           4           2           1           5           1           1           1           5           5           1           6           4
           2           1           1           1           6           1           4           2           1           2           1           2           2           4           2           2           1           5           4           4           2           2           2           1           2           2           3           5           2           1           1           2           2           1           3           2           2           2           2           2           4           2           1           1           1           1           1           2           1           2           1           5           2           2           3           3           1           2           1           1           3           1           1           2           2           2           2           2           5           2           2           2
           4           1           1           3           5           5           2           3           4           4           5           5           5           4           2           4           3           5           4           5           2           4           4           4           5           5           5           1           5           4           2           5           3           1           4           2           2           4           4           3           3           4           2           2           2           2           1           2           2           3           2           3           4           2           1           4           3           1           2           1           5           4           3           3           4           3           1           2           2           4           6           5
           1           1           1           1           5           2           4           4           1           3           2           1           1           2           3           1           2           1           6           1           3           2           1           1           4           2           2           1           2           1           1           2           3           1           5           5           3           2           3           1           1           1           1           1           1           1           1           1           3           2           1           3           1           1           5           2           5           2           1           1           1           1           1           5           2           1           1           3           5           2           2           2
           5           3           1           5           2           1           1           5           2           1           6           6           5           6           4           3           2           2           2           5           2           5           5           6           2           1           1           6           3           5           5           5           6           5           2           1           5           5           6           6           6           4           4           4           6           6           5           2           5           6           3           2           5           4           1           1           1           6           6           5           6           6           6           2           6           5           6           2           6           6           5           4
           2           4           6           2           5           5           5           2           2           2           2           6           5           2           2           5           2           2           1           2           1           2           1           2           1           1           5           5           2           2           1           2           1           1           4           3           2           2           2           2           5           3           1           2           2           1           1           4           2           2           5           4           2           3           1           2           2           3           5           1           1           2           1           5           2           2           4           2           5           5           3           3
           5           3           1           3           3           1           1           2           2           2           2           6           5           3           2           2           3           2           2           5           3           3           2           3           2           2           1           3           2           4           2           4           2           4           2           1           3           5           2           3           6           2           2           3           1           1           3           2           2           2           4           3           3           2           1           2           1           4           4           3           5           2           3           2           2           5           5           2           3           3           5           3
           5           2           5           6           4           1           1           5           1           2           4           6           3           4           1           5           5           2           4           6           2           5           3           4           5           1           1           2           1           2           2           4           6           5           2           1           5           6           6           3           5           3           3           3           6           2           5           1           2           4           4           4           4           1           1           6           3           3           6           1           6           2           1           3           1           3           4           3           2           3           4           4
           2           1           1           2           5           2           3           3           2           2           1           4           3           4           4           3           1           5           3           4           5           3           1           1           2           2           2           2           2           1           1           1           2           1           2           3           2           2           2           2           4           4           1           1           1           1           1           1           2           3           4           2           1           2           2           3           2           2           1           1           2           2           1           3           2           2           1           5           4           2           2           2
           4           3           1           5           5           1           1           6           6           3           5           4           3           5           4           5           5           3           5           5           2           4           2           6           5           2           2           5           5           5           5           3           5           3           5           1           6           6           5           5           5           5           5           4           6           3           2           2           6           6           1           1           5           2           2           6           1           3           5           5           6           4           2           2           6           4           4           4           1           6           5           5
           1           3           1           3           2           4           1           1           1           1           1           1           6           1           1           4           1           5           5           3           1           1           1           1           1           2           2           1           1           1           1           2           1           3           1           4           1           5           1           1           5           1           1           1           1           1           1           1           1           1           6           1           5           1           1           4           3           1           1           1           2           1           1           1           1           5           1           1           3           1           5           1
           2           1           1           2           2           5           3           4           2           2           3           1           1           4           4           5           3           4           5           4           4           5           1           1           2           2           1           4           3           1           1           1           4           1           4           4           3           4           4           4           3           4           1           3           3           2           1           3           2           3           1           3           1           2           1           4           2           2           1           1           5           1           1           3           1           2           2           5           3           4           4           4
           4           3           1           4           5           1           2           5           4           3           5           2           4           5           4           4           4           2           5           5           3           3           5           5           4           5           2           4           5           1           1           4           5           1           5           2           3           5           4           5           5           5           2           1           2           2           2           3           1           3           1           5           4           5           4           5           2           2           2           2           5           4           1           3           4           4           3           5           2           5           6           5
           5           3           1           4           5           2           1           4           2           2           4           5           4           5           4           3           2           5           4           5           2           4           2           3           2           2           1           5           3           1           2           2           4           1           3           1           2           5           2           2           5           4           2           2           5           2           1           3           2           2           2           5           4           3           2           5           2           2           4           1           5           2           2           2           4           4           4           3           3           2           3           4
           2           1           1           2           5           1           5           4           2           2           2           2           2           3           3           2           1           2           5           3           2           2           1           1           1           1           1           5           2           5           1           2           3           1           6           5           4           2           2           1           6           2           1           1           1           1           1           3           2           4           1           4           4           2           1           3           1           1           1           1           4           1           1           5           1           1           1           5           1           5           2           5
           2           1           1           5           6           4           2           1           2           4           2           6           4           4           2           4           5           4           5           3           5           4           4           1           3           3           4           6           3           2           3           5           4           1           2           1           1           6           5           3           6           4           4           3           2           2           1           3           2           3           1           6           4           6           3           3           5           4           2           1           3           2           1           1           4           2           4           5           2           2           5           6
           6           5           1           6           5           1           1           5           1           1           6           5           5           6           5           3           2           4           4           6           1           1           4           6           4           1           2           6           5           1           5           2           5           6           5           1           5           6           5           5           6           6           4           4           6           6           5           5           5           3           1           5           2           4           1           6           2           4           3           1           4           2           5           2           6           2           4           3           3           4           6           6
           2           1           1           2           5           3           4           4           4           4           2           3           3           2           2           2           2           2           2           2           4           2           1           1           1           2           2           2           1           2           1           1           1           1           2           3           1           2           1           1           4           2           1           1           1           1           1           1           1           1           1           3           2           4           3           5           4           3           1           1           4           1           1           3           1           1           1           2           3           2           2           3
           5           2           1           4           6           1           1           2           2           2           6           6           3           4           3           2           2           3           2           6           2           3           6           6           2           1           4           6           3           1           5           2           2           2           2           2           1           6           3           2           5           2           2           1           6           5           5           2           2           3           1           1           3           3           1           6           1           2           3           5           5           5           2           2           6           5           3           2           6           3           6           2
           2           1           1           1           6           4           3           1           1           4           1           2           2           1           1           1           3           4           3           3           4           2           1           1           2           2           3           4           1           1           1           3           1           1           2           4           1           2           1           1           2           1           1           1           1           1           1           1           1           1           1           3           1           3           2           3           3           2           2           1           5           1           1           2           1           3           1           1           5           1           2           3
           3           3           6           4           1           2           2           3           2           1           4           5           5           4           4           3           2           2           2           6           1           1           4           4           1           1           1           4           4           4           1           4           4           3           1           1           1           5           4           4           6           4           4           3           5           4           4           4           4           4           3           2           3           3           2           6           1           3           6           2           4           2           2           2           3           5           2           2           1           2           6           3
           2           2           1           2           5           2           4           1           1           2           1           1           2           3           1           1           1           4           3           4           3           1           1           1           1           2           1           1           2           1           1           1           1           1           3           4           1           2           2           1           4           1           1           1           1           1           1           1           1           1           2           2           3           1           5           2           1           1           1           1           2           1           1           3           1           1           1           1           5           1           4           4
           2           1           1           2           5           1           5           1           1           1           1           1           2           1           1           4           1           2           5           4           1           1           1           1           1           1           1           4           1           1           1           1           1           1           4           4           2           4           1           2           3           2           1           1           1           1           1           1           5           1           1           5           4           3           4           3           1           2           1           1           4           1           1           3           1           1           4           1           3           3           2           2
           6           2           1           6           5           1           1           3           5           2           5           2           2           5           5           5           5           2           5           5           2           5           5           5           5           4           1           3           5           4           5           5           5           1           5           2           5           6           5           5           5           5           3           4           5           3           1           2           4           5           2           5           4           5           2           6           2           5           2           1           6           5           2           2           6           2           5           4           2           5           4           5
           2           1           1           2           4           3           4           3           3           4           2           2           2           2           2           2           4           5           4           3           4           5           2           2           4           5           2           2           4           1           1           4           4           1           6           5           5           3           2           2           2           5           1           1           1           1           1           3           4           4           2           5           4           2           5           3           5           3           4           1           3           3           1           2           1           2           3           3           2           4           5           4
           2           1           1           2           5           1           2           2           2           2           2           2           2           2           2           2           5           2           5           3           2           2           2           2           2           5           2           5           2           2           1           2           2           2           2           2           4           3           2           2           3           2           2           2           3           2           2           2           2           2           2           5           2           2           2           5           4           2           2           1           4           2           2           2           2           2           2           2           2           2           4           5
           1           1           1           2           5           1           2           3           2           6           3           6           3           2           1           1           1           2           2           5           4           1           1           1           5           1           2           1           1           1           1           3           2           1           1           1           1           4           2           1           4           4           1           5           2           1           1           1           1           2           1           5           4           1           1           3           5           5           1           1           6           1           1           1           1           2           5           4           4           4           2           4
           3           2           1           5           5           5           2           5           2           5           5           2           2           4           5           2           2           2           4           2           5           2           2           2           5           5           2           4           5           1           1           4           3           2           4           2           2           2           2           4           3           5           2           2           3           1           1           3           5           4           2           5           5           4           3           4           4           5           1           1           4           2           1           3           2           2           4           4           2           5           2           4
           3           2           1           5           5           2           2           5           5           4           5           4           2           5           2           2           3           3           5           3           2           3           2           2           5           2           2           4           4           1           1           4           4           2           5           4           2           5           4           5           4           5           1           1           2           2           2           1           2           4           2           5           4           4           4           5           4           4           2           2           4           2           3           2           3           4           5           4           2           5           4           5
           4           2           5           2           3           2           2           5           4           3           3           2           2           4           3           3           5           2           5           5           4           4           2           2           3           3           2           2           3           1           2           2           5           1           5           2           5           5           3           1           4           4           1           1           1           2           1           1           2           3           1           3           2           4           4           5           4           2           1           1           5           2           1           2           2           5           3           4           2           5           3           5
           2           2           1           1           6           3           5           4           5           6           3           5           2           5           5           5           2           2           5           4           5           3           3           2           2           3           4           5           5           2           2           2           2           2           5           2           2           2           2           2           3           3           2           2           2           2           1           2           2           4           2           3           2           2           4           3           5           5           5           2           2           2           2           4           3           4           5           3           2           3           3           4
           4           3           4           4           5           3           2           2           3           4           4           3           3           3           3           2           2           3           2           5           3           4           2           3           2           2           4           5           3           2           2           2           3           2           4           2           2           4           3           4           4           4           2           2           4           3           2           2           2           2           4           2           4           3           4           4           3           2           2           2           5           2           2           4           3           3           2           2           3           3           6           5
           1           1           1           3           6           5           1           3           1           3           2           2           2           3           1           1           3           5           6           6           5           3           2           1           2           5           3           6           5           1           1           6           3           4           2           6           2           6           3           2           5           4           4           2           1           2           2           5           2           2           1           6           6           6           6           6           5           3           6           2           6           3           2           2           2           6           5           3           3           3           6           5
           4           1           1           5           6           1           1           2           2           2           2           5           5           4           4           2           2           2           4           6           5           3           1           2           1           5           4           6           2           1           1           1           1           1           1           1           1           1           1           1           3           3           1           1           4           1           1           1           1           4           1           5           2           2           1           6           4           1           1           1           3           1           1           1           1           3           1           4           3           1           4           6
           4           1           5           5           6           1           2           4           1           1           2           6           6           6           6           2           1           5           6           3           1           1           2           2           1           1           2           6           1           5           5           2           4           2           3           1           1           6           5           3           6           5           1           5           1           1           2           4           5           4           1           6           2           1           1           6           3           6           4           1           4           5           1           1           1           5           4           4           1           6           6           3
           4           2           1           3           3           2           2           3           4           3           2           3           2           3           3           3           2           3           3           5           2           2           2           2           2           2           2           3           2           2           1           1           3           3           3           2           3           5           2           2           4           4           2           2           3           2           2           2           3           3           2           3           3           2           3           6           1           2           5           2           5           2           2           3           2           2           2           2           4           2           3           3
           3           2           1           6           5           1           1           3           1           3           2           3           6           3           1           5           1           6           3           6           3           5           2           2           6           3           3           6           2           3           2           4           5           1           1           1           4           6           2           3           4           2           2           2           5           1           1           1           1           4           5           4           5           3           3           6           2           5           6           2           6           3           2           1           5           5           6           1           3           2           6           6
           5           3           3           5           5           1           1           4           6           2           6           3           3           4           5           6           5           2           5           6           1           6           6           6           6           3           2           3           6           2           3           3           6           2           5           1           3           5           5           6           5           6           3           3           5           6           2           2           3           6           1           5           3           5           1           6           3           6           5           2           5           6           5           2           5           3           6           6           2           5           5           6
           3           1           1           1           6           5           4           3           3           5           3           6           5           4           5           4           4           3           5           5           3           2           1           1           2           3           5           6           1           5           1           1           2           1           2           4           3           5           4           5           5           3           1           6           5           4           3           5           3           3           3           3           4           3           5           3           4           5           5           5           5           2           3           3           5           2           5           5           1           5           2           5
           3           1           1           2           5           1           3           2           2           2           2           4           3           2           2           2           2           4           3           5           3           2           2           1           2           2           2           3           1           1           1           2           2           1           3           2           2           3           2           2           5           2           1           1           3           2           2           1           1           1           2           4           2           3           2           4           2           2           2           1           4           2           1           3           2           2           2           2           2           2           4           3
           2           1           1           1           1           1           3           4           4           5           5           3           3           5           4           4           3           2           4           4           5           5           2           1           4           3           3           5           5           2           1           5           3           1           4           2           2           3           5           5           6           4           2           3           2           2           1           2           3           2           1           6           5           5           2           6           6           5           1           1           5           1           1           2           2           2           5           4           4           2           5           5
           2           2           1           2           5           3           5           4           4           4           2           2           5           5           4           2           3           4           5           3           4           2           1           1           3           3           3           4           4           2           1           2           2           1           4           3           2           3           4           3           4           3           2           2           2           2           1           2           2           2           2           3           3           3           3           5           2           2           2           2           4           3           2           5           2           2           2           5           2           2           4           3
           3           1           1           1           5           1           2           3           1           2           1           5           5           3           2           3           1           5           3           5           2           2           2           2           2           2           2           2           1           1           1           1           1           1           3           2           2           5           3           1           5           1           1           1           5           1           1           1           1           1           3           5           4           2           1           5           1           1           1           1           6           1           1           1           1           5           3           4           5           3           5           5
           4           2           1           4           2           1           2           4           1           2           3           5           5           3           1           5           3           5           1           4           1           3           1           4           2           1           1           1           1           2           2           2           3           1           1           1           2           5           3           1           6           1           2           3           1           2           2           1           2           2           1           2           2           1           1           6           1           1           4           2           6           2           1           3           2           5           2           2           3           2           6           6
           1           1           1           2           5           5           5           5           3           3           3           1           3           2           3           2           2           2           3           2           2           2           1           1           1           2           2           5           5           1           1           1           1           1           5           6           2           2           2           2           2           5           2           1           2           1           1           1           4           5           3           5           3           5           6           3           5           4           2           1           1           2           1           5           5           1           2           4           2           5           3           2
           1           1           1           2           5           1           4           1           1           5           1           2           2           4           4           2           1           2           6           2           6           2           1           1           1           6           2           5           1           1           1           3           2           1           4           4           1           3           1           1           2           2           1           1           2           1           1           1           2           1           2           5           2           1           5           3           6           3           1           1           3           6           6           3           1           1           2           4           6           2           3           2
           4           2           1           6           3           1           1           4           2           1           5           5           4           5           2           1           1           2           5           6           1           2           2           4           2           2           1           6           1           5           2           1           5           1           4           1           1           6           2           5           6           5           1           1           4           1           1           1           3           4           1           6           2           4           1           6           1           3           1           1           6           2           1           4           4           1           3           2           1           6           6           6
           2           2           1           4           5           2           2           2           2           2           2           5           4           4           2           2           1           6           4           5           2           2           2           2           2           2           3           5           2           3           1           1           2           1           2           3           2           3           2           2           5           3           1           2           3           1           1           2           1           2           4           2           3           2           2           5           2           2           2           1           5           2           2           2           2           4           3           2           2           2           4           2
           2           1           1           1           6           2           3           2           2           3           1           4           4           2           1           1           1           5           4           5           5           2           1           1           1           1           5           5           2           1           1           1           1           2           2           2           1           6           1           1           5           3           1           3           1           1           1           2           1           1           1           5           1           2           1           5           2           2           1           1           3           1           1           3           1           5           3           5           5           2           6           6
           3           1           1           1           6           3           2           6           6           5           1           6           2           3           4           2           1           3           4           5           4           1           1           1           1           5           1           6           3           5           2           1           5           2           5           5           5           2           1           1           3           4           6           6           6           4           1           6           4           5           3           4           6           4           1           4           3           6           6           6           1           2           1           2           1           1           6           3           1           3           1           3
           4           1           1           2           6           2           4           5           4           3           2           3           2           2           3           3           2           2           4           4           3           3           1           1           3           2           1           5           4           1           1           2           3           3           3           3           3           3           2           2           4           3           2           2           2           1           1           2           3           3           2           3           2           3           3           4           3           2           1           1           3           2           1           4           3           2           3           3           3           3           3           4
           1           1           1           2           6           2           2           5           5           6           4           2           1           2           3           1           2           2           5           4           6           2           2           2           2           2           2           5           5           1           1           4           3           1           4           5           1           4           2           1           3           3           1           3           1           1           1           1           1           1           1           3           2           3           1           5           5           3           1           1           3           3           1           3           2           2           4           4           4           2           3           5
           2           1           1           2           6           2           5           4           1           2           4           3           3           5           2           2           2           3           5           2           6           4           4           1           4           4           5           5           2           1           1           5           3           1           1           4           3           3           5           5           3           5           1           1           2           1           1           5           2           4           2           3           4           2           5           2           2           5           1           1           3           2           3           4           1           2           4           4           2           5           2           4
           2           1           1           2           5           2           5           4           3           6           1           1           2           1           4           4           4           3           2           2           6           4           2           1           2           4           2           4           4           2           2           5           1           1           5           4           3           1           2           2           2           4           1           1           1           1           1           1           1           1           1           3           2           5           5           3           5           3           4           2           2           4           2           5           2           2           3           2           5           3           5           4
           2           2           1           4           6           3           3           4           2           6           3           1           2           3           4           1           1           2           2           6           6           6           2           1           1           5           2           3           2           2           1           1           2           4           5           3           3           5           2           2           3           3           2           2           6           2           1           1           1           2           1           2           3           5           3           4           2           2           4           2           3           3           1           4           3           1           4           4           5           2           6           2
           2           1           1           1           1           2           3           3           1           5           2           2           3           2           1           1           1           3           1           5           4           1           1           1           2           4           6           6           4           1           1           1           2           1           6           2           4           2           2           1           3           3           1           1           2           1           1           1           1           1           1           2           2           5           6           5           2           1           1           1           4           1           1           5           3           5           1           4           5           1           6           3
           3           2           1           4           4           1           2           4           5           3           3           2           2           4           4           2           2           3           5           2           1           4           3           1           4           2           2           2           3           1           1           1           5           2           5           3           1           5           5           4           4           6           1           2           3           1           1           1           2           3           4           4           4           3           1           6           1           2           2           2           6           1           1           2           2           1           2           4           3           3           5           5
           3           1           1           1           4           1           1           1           4           4           3           1           1           6           1           1           5           1           5           4           6           5           3           2           5           3           2           3           2           1           1           6           5           1           5           1           3           3           5           6           2           5           2           3           1           1           1           1           1           2           1           5           3           2           3           5           2           2           1           1           3           1           1           3           2           2           2           5           2           4           2           2
           3           2           1           5           5           4           2           5           3           5           6           2           2           5           5           3           5           2           5           4           5           5           3           4           5           5           4           5           5           4           2           5           5           1           5           4           5           4           4           4           3           5           5           4           3           3           3           2           5           5           2           5           3           3           3           5           5           4           2           3           4           5           2           1           5           5           4           5           2           5           4           5
           4           1           1           3           5           2           2           3           2           2           3           2           2           2           3           1           2           4           5           4           2           4           3           2           2           2           2           3           2           1           1           2           3           2           4           2           2           3           3           3           4           3           2           2           2           2           2           2           2           4           2           3           2           2           2           5           2           2           1           2           6           3           3           2           3           2           2           2           2           3           4           2
           3           1           1           2           5           2           4           3           1           1           4           4           4           3           2           4           1           1           1           2           5           1           4           3           1           1           2           4           1           1           1           1           1           2           1           3           1           4           2           4           6           1           1           4           4           2           1           1           1           3           3           2           4           3           4           4           1           4           1           1           5           2           1           2           4           1           3           1           1           5           4           1
           2           4           1           4           5           4           5           4           4           5           4           4           4           4           4           4           4           4           4           3           4           4           4           2           2           2           3           6           2           1           1           5           3           2           2           2           4           4           4           4           3           3           4           5           4           4           4           4           2           2           2           4           2           3           3           5           3           2           3           2           4           2           2           3           2           3           2           2           5           2           5           3
           3           3           1           5           5           1           2           6           5           3           5           3           3           5           5           3           3           3           5           4           4           3           3           4           5           1           2           5           6           4           1           2           5           3           5           3           4           4           3           3           3           4           1           4           2           2           1           2           3           3           1           3           3           4           5           4           3           3           1           1           4           3           1           3           3           2           3           4           2           6           4           3
           4           4           1           2           2           2           1           2           2           2           2           5           4           4           3           4           2           4           4           5           2           3           2           2           2           2           2           2           1           4           5           1           3           3           2           2           1           2           1           2           5           4           2           3           1           1           1           3           1           2           1           5           5           2           2           6           2           4           3           1           5           2           1           1           1           4           4           3           2           3           2           5
           2           1           1           1           5           2           4           2           1           2           1           6           5           2           2           2           2           2           2           4           2           2           2           1           1           1           2           2           1           3           1           1           1           5           2           4           2           3           2           1           5           2           2           2           1           1           1           2           2           2           3           2           2           2           2           5           2           2           2           1           4           1           1           5           2           5           2           3           5           2           5           2
           3           1           1           4           6           1           1           4           3           5           4           4           4           5           2           2           2           3           5           6           1           5           5           1           2           6           1           6           3           1           1           6           4           1           3           1           5           6           6           5           4           5           3           6           5           1           1           6           2           3           2           2           4           2           2           5           4           6           4           2           5           5           4           5           5           2           6           4           5           3           4           6
           4           5           1           2           2           1           1           2           2           2           2           5           5           2           2           5           1           1           3           5           1           1           1           2           2           1           3           1           1           1           1           1           1           5           3           3           1           5           2           1           5           4           2           1           4           1           1           1           1           1           5           2           3           3           1           6           1           1           5           1           5           1           1           3           1           1           1           1           3           2           6           1
           5           1           1           3           4           1           1           1           1           2           2           3           4           2           2           2           2           4           4           5           3           1           1           1           1           1           3           3           4           1           1           1           1           2           4           3           5           5           2           1           4           2           1           1           3           2           1           3           2           2           2           2           4           2           1           6           2           2           4           2           6           2           1           3           2           3           3           3           2           2           4           2
           4           1           1           2           5           2           1           2           1           2           1           5           5           3           1           2           1           1           4           6           1           1           1           1           1           1           4           3           1           1           1           1           1           1           1           1           1           6           1           1           5           1           1           1           1           1           1           1           1           2           4           2           2           2           6           6           1           1           1           1           5           1           2           1           1           2           2           2           2           5           6           3
           1           1           1           2           5           2           4           4           2           4           1           2           1           3           4           2           2           2           3           4           3           3           2           1           3           2           2           5           3           1           1           2           4           2           4           4           3           4           4           1           3           5           1           1           3           1           1           1           1           1           1           4           2           3           1           4           3           2           1           1           5           2           1           2           1           1           2           4           3           3           5           5
           4           1           1           5           2           1           1           6           2           2           5           4           4           5           5           5           1           5           5           5           2           2           2           4           2           2           1           1           5           4           1           2           5           1           6           2           4           5           5           5           5           3           2           2           5           4           1           1           5           5           6           2           5           6           1           5           3           2           2           1           5           2           1           1           4           5           5           4           2           5           5           5
           3           1           1           2           4           1           2           2           2           3           2           4           2           3           2           2           2           4           3           4           3           2           2           2           1           2           2           3           2           2           1           2           2           2           3           3           2           5           2           2           5           2           2           4           2           2           1           2           2           2           2           4           4           2           2           5           2           4           2           2           5           2           2           2           2           4           4           4           3           4           5           4
           2           1           1           1           6           5           3           1           1           2           1           6           6           1           3           1           1           1           1           4           1           2           1           1           1           1           3           6           2           1           1           1           1           1           1           4           1           6           1           1           6           2           1           1           1           1           1           1           1           1           1           4           2           1           1           6           1           3           1           1           4           1           1           1           1           6           1           1           1           1           6           5
           1           1           1           1           6           4           6           2           2           4           1           3           4           2           3           1           1           4           2           1           5           1           1           1           2           2           3           3           2           1           1           1           1           1           4           4           2           2           1           1           1           2           1           1           1           1           1           1           1           1           1           6           1           5           6           1           3           1           1           1           1           1           1           5           1           1           1           6           2           1           1           1
           5           1           1           3           2           2           2           4           3           2           4           4           2           4           3           3           3           3           2           5           2           4           4           2           2           4           4           2           2           3           4           3           5           4           3           2           5           5           2           5           5           2           2           4           4           2           2           1           2           4           2           2           2           4           2           6           2           2           1           1           5           3           2           2           4           3           2           2           2           4           5           2
           2           1           1           4           6           1           4           5           3           4           4           2           2           4           2           2           2           4           3           4           3           3           2           2           1           2           2           5           3           2           1           1           1           2           2           2           2           3           2           2           2           4           1           1           3           2           1           2           4           3           2           3           3           3           3           3           3           3           2           2           3           3           2           5           3           2           5           4           3           3           5           3
           2           2           1           1           6           4           5           2           5           3           2           2           2           1           1           5           1           2           1           2           3           1           1           2           2           4           2           5           2           3           1           1           1           1           3           4           2           1           2           1           3           3           2           2           4           1           1           2           1           1           4           2           2           2           2           2           2           2           4           1           2           1           1           3           1           3           3           3           6           2           2           3
           1           1           1           3           3           1           3           1           1           6           1           5           2           2           1           2           1           3           1           3           4           2           3           1           1           1           2           4           1           1           1           5           2           1           2           1           1           6           2           1           4           4           1           1           1           1           2           1           1           2           1           3           1           1           2           6           5           5           1           1           6           1           1           1           1           2           5           4           4           2           5           2
           2           1           1           2           6           1           2           5           6           6           5           2           3           5           2           2           5           5           2           4           6           4           4           4           4           5           2           2           2           1           1           5           3           1           2           2           5           2           2           3           3           6           1           2           1           4           1           1           1           4           2           5           5           2           1           5           4           2           1           1           6           3           1           1           1           4           3           1           2           2           2           2
           1           1           1           1           6           1           4           3           1           1           1           1           1           1           1           1           1           3           2           1           1           1           1           1           1           1           1           2           1           1           1           1           1           1           1           6           1           2           1           1           1           1           1           1           1           1           1           1           1           1           1           5           1           1           5           2           1           1           1           1           2           1           1           5           1           1           1           5           2           1           3           1
           2           1           1           2           5           3           2           3           4           2           2           5           5           2           2           2           1           5           5           2           3           2           1           1           1           2           2           4           2           2           1           2           2           1           2           2           1           4           2           1           5           2           2           2           2           2           1           1           2           2           5           2           2           2           1           6           1           2           1           1           4           2           1           2           2           5           2           3           2           3           4           1
           4           1           1           3           5           3           1           5           2           5           2           4           2           4           5           3           3           5           4           6           4           3           1           2           4           5           4           4           1           4           1           5           4           1           1           3           3           6           5           2           5           3           1           5           2           1           1           1           4           3           2           5           3           4           5           6           5           4           1           1           5           2           1           2           2           4           4           4           2           3           5           5
           3           1           1           6           1           1           1           6           6           6           6           1           4           6           6           6           6           2           6           1           6           6           6           6           6           6           1           6           6           6           6           6           6           1           6           1           6           6           6           6           6           6           1           6           6           6           6           6           6           6           1           1           6           1           1           6           6           6           1           6           6           6           6           1           6           1           6           6           1           6           1           6
           1           1           1           1           1           1           3           4           2           2           2           2           1           4           3           2           4           1           6           4           3           2           1           1           3           2           1           6           3           2           1           4           5           3           4           5           3           6           5           3           2           3           1           3           1           1           1           1           1           4           2           5           1           4           1           5           3           1           1           1           5           3           1           3           1           2           1           6           2           1           6           4
           2           1           1           4           5           2           1           5           5           2           1           2           4           5           5           5           2           5           5           4           3           2           1           1           3           1           4           6           5           2           1           2           2           1           5           4           5           6           5           1           3           5           2           1           4           1           1           2           5           6           4           4           5           5           4           4           2           5           1           1           3           2           1           5           5           2           5           3           4           5           3           5
           2           2           1           2           4           2           3           4           2           2           2           3           2           2           2           2           2           4           5           2           4           2           1           2           2           2           2           4           3           3           1           2           2           2           3           2           2           3           3           1           5           4           1           2           2           2           1           2           2           2           2           3           2           2           2           3           2           2           2           1           3           1           1           2           1           2           2           2           2           2           4           2
           3           2           1           4           6           2           3           5           5           5           2           2           2           5           5           2           2           5           4           2           5           2           2           2           5           5           4           6           6           1           1           5           5           2           4           4           5           2           5           2           2           5           4           3           2           2           1           2           2           2           2           3           3           3           5           2           5           3           2           2           4           4           1           5           2           2           4           5           4           2           2           5
           2           1           1           2           6           4           3           2           1           4           4           3           4           3           3           2           4           4           4           3           4           3           3           2           2           2           3           5           2           2           1           3           2           2           1           1           3           4           1           4           3           2           2           5           1           2           2           1           1           1           3           3           1           5           3           5           1           1           1           1           2           1           1           4           3           2           1           3           5           2           3           3
           1           1           1           2           5           4           4           3           2           3           2           2           2           3           3           2           2           3           5           2           4           4           2           2           3           4           2           5           2           4           1           1           3           1           4           3           2           1           2           2           4           2           1           4           1           1           1           4           3           3           2           2           3           2           6           4           4           4           1           1           3           2           1           2           1           2           3           4           3           4           2           3
           1           2           1           1           6           1           5           2           2           5           2           2           2           4           5           3           5           5           5           4           5           5           1           1           4           1           2           3           4           3           1           2           4           2           6           5           3           2           1           2           2           5           2           1           1           1           1           2           3           3           2           5           4           5           5           3           3           3           2           1           2           2           1           5           1           1           2           5           3           3           2           2
           2           3           1           2           5           4           2           2           2           2           2           4           5           2           2           3           1           2           2           6           2           2           1           3           1           2           5           5           2           2           1           3           2           2           2           2           1           4           2           1           6           2           2           2           6           1           2           2           1           1           4           3           2           3           2           6           1           4           5           1           3           1           1           3           1           4           3           1           5           2           5           2
           1           2           1           2           6           4           5           5           3           5           2           2           2           3           4           4           2           5           5           4           5           5           1           1           1           5           2           5           2           1           1           1           1           1           1           4           2           5           2           1           3           5           1           1           1           1           1           1           1           1           1           4           2           2           2           4           5           5           1           1           3           1           1           1           1           2           4           3           2           3           3           4
           3           2           1           4           5           3           1           3           3           2           2           2           2           2           3           2           1           3           4           4           2           2           2           2           2           2           3           4           2           2           1           2           2           1           1           2           1           5           2           2           3           2           2           1           5           3           2           3           1           2           2           2           2           3           5           2           2           3           1           1           5           2           2           4           2           2           2           3           4           2           4           3
           4           1           1           3           5           1           2           4           5           3           4           3           3           3           4           4           3           3           4           5           3           4           2           3           3           3           2           3           4           1           1           2           3           3           3           3           3           4           3           3           4           4           1           3           2           2           1           3           3           3           1           3           2           2           3           6           1           3           3           1           5           2           2           5           4           3           2           3           2           3           6           5
           1           2           1           1           6           4           5           5           5           6           2           1           1           2           5           2           1           2           5           3           6           5           1           1           2           4           2           5           5           1           1           5           2           1           5           5           4           5           5           2           1           6           1           1           1           1           1           1           5           4           1           5           2           5           5           2           6           6           2           1           4           1           1           1           1           2           4           5           1           6           2           6
           2           1           1           1           5           2           4           5           3           4           1           5           5           1           3           3           2           1           2           5           5           1           1           1           1           1           5           2           2           1           1           2           5           3           2           3           1           5           2           1           5           5           3           1           1           1           1           3           2           4           5           2           4           1           1           4           1           2           1           1           4           2           1           2           2           4           2           3           2           4           5           5
           4           1           1           3           5           1           1           2           1           1           2           5           4           1           1           2           2           5           5           3           1           1           1           2           1           1           3           6           6           1           1           1           1           1           1           1           1           5           1           1           5           3           1           1           1           1           1           1           1           1           1           5           1           1           1           5           1           1           2           1           5           1           1           4           2           2           2           1           5           3           2           6
           6           2           2           6           6           1           1           4           1           2           6           5           4           6           2           5           1           4           6           6           1           5           5           5           4           1           1           6           4           6           6           2           6           2           4           1           2           6           6           6           6           3           2           2           4           5           2           2           5           5           2           2           5           2           2           6           1           5           3           5           6           6           4           2           5           2           6           4           1           6           6           6
           5           4           1           6           5           1           2           5           2           2           5           2           2           5           3           5           5           2           6           5           3           6           6           5           5           5           2           3           4           4           5           5           5           3           4           1           5           6           6           4           5           5           2           4           6           5           3           1           4           5           4           3           3           2           2           6           1           5           2           4           6           5           3           1           5           6           5           4           2           5           3           5
           2           1           1           1           6           2           1           1           1           6           5           1           1           6           3           1           1           2           6           3           6           4           1           3           5           4           1           4           5           1           1           1           5           1           5           2           2           5           6           4           4           1           1           1           1           1           1           1           1           1           1           1           1           3           3           4           5           1           1           1           6           1           1           2           5           1           1           4           1           3           1           1
           4           2           2           4           4           3           3           3           3           4           3           3           4           4           3           2           3           3           4           4           4           4           3           3           2           4           2           4           4           2           2           3           4           2           4           2           3           4           4           3           3           4           2           2           3           2           2           4           3           4           3           4           3           5           2           4           4           3           2           2           5           3           4           3           3           3           4           3           2           3           3           3
           3           1           1           2           6           2           4           4           4           5           4           2           2           3           3           2           4           2           6           4           5           3           2           2           4           4           2           6           4           4           1           3           5           1           4           2           6           4           6           6           3           4           2           5           1           1           1           3           3           6           1           6           4           2           3           3           4           4           1           1           3           2           1           1           1           1           1           3           1           5           2           1
           3           1           1           2           1           2           2           3           4           2           2           2           2           5           4           2           1           5           5           3           2           3           1           2           1           2           1           4           3           3           1           2           2           1           4           2           2           4           2           2           4           4           1           2           1           1           1           1           2           2           2           6           3           1           1           5           1           4           1           1           4           1           1           4           1           2           3           3           2           5           5           5
           4           5           1           3           5           1           1           6           6           5           6           2           1           6           5           6           6           2           6           4           2           6           4           6           6           1           1           6           6           5           6           5           6           6           6           1           6           6           6           6           6           6           6           6           3           5           4           6           6           6           2           3           6           6           2           5           2           6           1           4           6           3           4           6           6           5           6           6           1           6           2           5
           1           3           1           3           4           3           2           3           2           4           2           2           2           2           2           2           2           4           4           2           2           4           2           2           4           5           2           2           1           2           5           2           2           1           2           4           2           2           4           1           4           2           2           2           2           2           1           1           2           2           3           2           3           4           2           3           4           3           2           1           2           2           1           2           2           2           4           2           4           4           2           2
           5           2           2           5           5           2           2           4           5           3           5           2           2           4           4           3           2           5           5           3           3           2           2           3           4           2           1           5           4           2           1           2           3           1           2           2           2           5           5           3           4           6           2           2           3           3           1           3           2           2           2           3           2           3           1           6           1           5           2           2           4           3           3           1           3           1           4           2           2           4           1           6
           3           1           1           2           5           1           2           3           2           1           2           3           2           2           2           3           1           3           4           5           1           1           1           1           1           1           1           3           3           1           1           2           2           2           3           3           1           5           1           1           5           4           2           1           3           1           1           1           1           2           2           3           2           2           1           5           1           2           1           1           4           1           1           3           1           1           2           2           4           2           5           5
           5           1           1           3           4           1           1           3           1           2           2           2           2           2           4           3           3           4           2           4           2           3           2           2           2           2           2           4           2           1           1           2           2           1           3           1           2           4           2           1           5           2           1           3           2           1           2           1           2           2           2           3           2           2           2           6           2           3           1           1           6           1           1           2           2           4           3           4           5           3           5           5
           2           2           1           2           6           3           5           4           4           4           5           3           2           4           5           2           2           2           5           1           4           4           3           1           3           5           3           4           5           1           1           4           5           1           6           4           5           4           5           5           2           5           2           5           5           5           1           3           5           5           2           5           2           2           3           2           5           5           2           4           1           3           1           4           6           2           3           5           3           5           3           5
           2           1           1           2           6           3           1           1           4           6           2           5           3           2           3           2           1           5           4           5           6           5           1           1           1           2           3           6           2           5           1           1           1           1           1           3           1           3           2           1           5           2           1           2           1           1           1           3           3           2           2           3           1           1           1           5           1           2           1           1           5           1           1           1           1           1           1           3           2           2           5           3
           6           4           1           3           2           1           1           2           2           2           3           4           4           3           1           2           2           5           3           2           2           2           2           3           2           2           3           5           2           4           1           4           2           2           2           1           1           5           5           4           5           5           1           4           6           2           1           1           1           1           4           5           5           2           4           5           1           4           1           1           6           4           1           4           2           1           2           2           2           5           5           5
           2           1           1           1           4           1           4           4           5           5           1           1           1           2           2           2           1           2           5           2           2           1           1           1           2           2           2           2           5           1           1           2           2           2           1           1           2           2           5           1           2           5           1           2           2           2           1           1           1           2           1           2           4           1           1           3           1           2           1           1           2           2           1           5           1           1           2           2           4           2           2           2
           1           1           1           1           6           2           5           1           3           3           1           2           5           1           5           2           1           5           1           4           3           1           1           1           1           1           3           5           3           1           1           2           1           1           1           6           1           3           1           1           3           2           2           2           1           1           1           2           2           2           1           5           4           2           2           2           4           3           4           2           4           1           1           1           1           1           1           5           4           5           3           4
           1           1           5           1           6           1           4           2           1           1           1           1           1           1           2           1           1           2           3           1           1           1           1           1           1           1           1           1           1           1           1           1           1           1           6           5           1           1           1           1           1           1           1           1           1           1           1           1           1           1           1           2           1           1           1           2           1           1           1           1           1           1           1           3           1           1           1           1           3           1           1           2
           3           1           1           1           5           2           4           1           2           4           1           1           4           1           4           1           1           4           2           2           5           1           1           1           1           1           2           5           1           1           1           4           4           2           4           5           2           4           2           2           5           4           2           4           2           1           1           1           2           2           4           5           5           4           4           3           2           2           2           1           3           1           1           4           2           1           1           2           4           4           2           2
           1           1           1           1           6           2           4           1           5           4           1           2           2           2           5           2           2           3           1           2           1           1           1           1           1           1           4           5           4           1           1           1           1           1           6           6           1           1           1           1           5           4           1           1           2           1           1           2           5           3           1           6           2           4           5           2           2           1           1           1           2           1           1           5           1           1           2           5           2           5           1           5
           1           4           1           2           5           2           5           3           2           2           1           4           4           2           2           2           2           2           5           2           1           2           1           1           1           1           3           6           1           1           5           2           2           1           1           5           1           1           1           1           3           1           3           1           1           1           1           1           1           3           2           1           6           1           6           1           3           1           1           1           1           1           1           1           1           1           4           1           1           2           1           1
           4           4           1           4           4           1           1           5           4           1           6           1           1           6           4           3           4           2           6           3           1           3           5           6           4           1           1           5           4           5           6           1           5           1           6           2           5           5           2           6           4           2           3           2           5           2           2           3           5           6           2           4           5           5           1           5           1           5           2           5           6           4           4           3           5           1           4           4           1           3           3           6
           3           1           1           2           6           1           2           5           1           1           2           5           2           2           1           2           5           5           2           5           1           5           1           1           5           5           1           5           1           1           1           2           1           1           1           1           3           6           1           3           5           1           1           1           5           1           1           1           5           5           1           5           1           1           1           6           1           1           1           1           3           1           1           3           5           2           1           4           2           5           6           5
           3           2           1           4           6           1           4           6           4           6           1           6           4           4           5           5           4           5           6           3           6           5           5           4           6           3           3           6           2           2           1           1           4           2           5           2           3           6           3           2           4           5           4           2           6           2           3           6           6           6           3           5           3           5           3           3           4           2           1           2           3           4           2           3           6           5           5           4           2           6           6           6
           3           2           1           2           5           4           5           5           5           3           3           1           5           4           1           4           2           6           6           6           5           1           3           4           3           1           2           4           3           1           1           2           5           3           6           2           5           3           5           1           4           4           3           4           5           4           1           4           4           3           1           3           5           5           5           4           3           4           3           3           4           3           5           5           5           2           1           5           5           3           3           2
           1           1           1           1           6           1           6           1           1           6           1           1           1           1           2           1           4           5           3           1           6           1           1           1           1           2           1           3           2           1           1           2           1           1           6           6           1           2           3           1           1           1           1           1           1           1           1           1           1           1           1           2           1           2           2           1           5           2           1           1           1           1           1           5           1           1           1           5           2           2           2           2
           5           1           1           2           5           1           2           2           2           2           4           4           5           5           2           2           2           4           5           5           5           3           3           4           2           2           4           4           2           1           1           2           2           2           2           2           2           5           2           3           5           2           2           2           4           2           2           2           2           2           4           3           4           4           2           2           2           3           2           2           5           2           3           2           4           4           4           3           5           6           5           3
           4           1           1           2           4           1           2           2           2           2           4           5           5           3           2           2           1           5           5           4           2           2           2           2           2           5           3           3           2           1           1           2           2           1           2           1           1           4           2           3           5           5           1           2           1           2           1           3           1           1           2           2           2           1           3           5           2           2           2           1           4           3           2           1           2           5           3           2           3           4           1           3
           1           1           1           3           4           2           4           4           5           2           3           1           2           4           5           2           2           2           3           2           1           3           1           1           2           3           2           3           4           1           1           2           4           1           5           4           4           3           2           1           2           3           1           1           1           1           1           1           5           3           1           3           2           2           2           3           4           2           1           1           2           1           1           1           2           1           2           2           3           4           4           4
           3           2           1           1           5           4           5           3           4           3           3           3           3           3           4           4           2           5           4           4           3           2           2           3           3           2           3           5           3           3           1           2           3           2           4           4           2           3           2           3           4           4           2           2           3           3           1           4           2           3           2           3           2           2           5           3           3           3           3           1           4           3           1           5           2           1           3           3           5           3           2           1
           4           1           1           3           3           1           2           1           3           3           3           5           3           5           2           5           5           3           5           6           3           4           3           6           6           5           3           5           3           2           1           5           5           3           3           1           4           4           3           1           6           4           2           6           6           3           2           3           2           3           2           3           3           2           3           6           2           3           3           1           5           5           5           2           5           3           3           3           3           3           3           3
           2           1           1           3           5           5           2           4           3           6           2           2           4           4           3           3           3           2           6           5           5           4           2           3           3           3           3           4           3           1           1           2           3           2           4           2           3           5           3           3           2           4           1           2           2           3           1           1           2           3           1           4           3           4           3           4           5           3           2           1           3           1           1           2           3           2           2           5           5           4           6           5
           3           1           1           2           5           1           3           3           4           5           1           3           3           4           4           1           1           2           2           4           4           3           1           1           1           1           2           5           4           1           1           1           2           1           4           3           3           3           1           1           3           4           1           1           4           1           1           1           4           4           2           4           3           4           6           4           4           1           1           1           3           1           1           3           1           1           1           2           4           5           4           4
[truncated: 134,076 more chars]
