# Supplementary material for: Psychometric validation of the Young Parenting Inventory - Revised (YPI-R2): Replication and Extension of a commonly used parenting scale in Schema Therapy (ST) research and practice
Source: PLoS One. 2018 Nov 7;13(11):e0205605. doi: 10.1371/journal.pone.0205605 (PMC6221272; doi:10.1371/journal.pone.0205605)
Supplement: S1 Supporting Information — (ZIP) [file pone.0205605.s011.zip › S1_Supporting_Information/Dataset on USA/CFA - US Fathers and Mothers/US-Mothers_fin.dat]

           1           1           1           4           6           1           1           1           6           1           4           5           1           6           6           1           1           1           1           6           1           1           1           5           6           6           1           1           2           1           1           6           1           1           5           1           1           1           1           1           1           1           1           1           1           1           6           1           1           5           1           1           5           2           1           5           1           3
           4           6           1           3           2           5           5           6           3           4           1           4           1           6           5           6           5           6           6           5           5           6           1           6           2           5           6           5           6           3           6           5           6           6           6           6           4           5           6           5           1           5           6           4           1           6           6           6           1           4           6           6           2           6           6           5           5           3
           1           5           4           3           5           5           5           2           3           2           1           3           1           5           5           2           1           1           5           3           5           1           3           3           1           2           5           2           3           2           5           5           1           3           3           2           2           2           5           3           2           1           6           2           1           2           4           4           1           4           4           4           1           4           2           5           2           3
           2           4           4           6           4           5           6           5           1           5           5           5           2           6           2           1           1           3           1           2           3           3           2           2           1           3           3           1           3           2           5           3           2           1           5           2           4           1           2           5           1           1           1           1           2           5           3           2           1           1           5           5           5           5           6           2           5           3
           1           1           1           2           1           5           1           1           1           1           2           1           1           2           2           1           2           1           4           3           3           1           1           3           1           1           4           1           2           1           3           2           1           2           2           1           1           1           1           1           1           1           5           1           2           2           2           2           1           1           1           1           2           1           1           1           1           3
           3           6           3           4           5           1           4           2           6           1           4           4           3           5           5           2           1           1           2           5           1           4           1           5           5           1           1           2           5           3           2           3           1           4           5           2           2           1           2           2           4           2           1           2           3           2           5           2           2           5           2           4           4           4           2           4           3           3
           4           5           6           4           4           3           4           1           6           6           1           1           4           6           6           1           1           4           5           6           4           4           4           6           1           1           1           5           6           3           5           4           4           6           6           1           2           3           2           2           6           1           1           2           6           1           6           1           1           6           3           6           1           6           4           6           6           3
           1           1           1           1           1           1           1           2           1           1           1           1           1           6           2           2           1           4           3           2           1           2           1           3           1           1           1           1           1           2           1           1           1           1           6           2           1           1           1           2           1           1           2           1           1           6           1           3           1           1           4           5           4           2           5           1           2           3
           1           3           2           4           4           4           1           1           2           3           2           1           1           2           2           2           1           2           4           3           2           2           1           4           1           1           3           3           5           2           1           3           1           1           2           1           2           2           1           2           2           3           3           4           1           3           5           3           1           1           2           4           5           5           4           4           3           3
           1           1           1           3           2           5           1           2           1           1           2           1           1           6           1           2           1           2           6           4           2           4           1           5           1           4           1           1           6           2           3           1           3           1           5           1           1           2           3           1           1           1           6           1           1           1           1           2           1           1           3           1           1           3           5           1           3           3
           1           2           1           1           5           1           1           1           2           1           1           1           1           4           1           1           1           1           1           2           1           1           1           5           1           1           1           1           2           1           1           4           1           1           6           1           2           1           1           1           3           1           1           2           2           1           1           1           1           1           1           4           2           1           1           1           1           3
           1           1           1           1           1           2           1           2           1           1           1           1           2           3           1           2           1           1           2           1           1           1           2           4           2           1           3           3           3           1           2           1           1           1           4           2           2           1           1           1           2           1           2           1           1           1           1           2           2           1           1           2           1           2           1           1           2           3
           2           2           2           2           1           1           4           1           1           2           1           2           2           4           1           1           1           2           2           1           1           5           1           3           1           4           2           1           3           1           1           1           1           1           3           1           2           1           1           1           3           1           6           1           2           3           1           1           3           1           1           4           3           2           4           1           3           3
           1           3           2           5           1           5           1           2           1           4           1           1           2           5           5           5           3           4           2           3           4           5           5           5           2           5           5           2           5           5           2           4           2           5           5           3           5           1           2           4           4           2           4           2           2           6           5           5           1           1           3           5           2           5           3           2           4           3
           1           1           3           1           1           2           1           1           1           1           3           1           1           3           1           1           1           1           1           6           1           3           1           3           1           1           1           1           2           1           3           3           1           1           6           1           1           1           3           1           1           1           3           1           1           1           5           3           1           1           1           2           1           3           1           3           1           3
           2           5           5           4           5           5           2           1           3           2           3           4           1           6           2           2           1           5           4           2           2           5           2           6           1           1           4           1           4           2           6           5           1           1           6           1           1           1           3           1           1           1           5           2           1           6           6           3           1           4           1           4           2           2           1           1           3           3
           6           2           3           1           5           5           1           6           1           1           1           1           4           5           1           6           1           4           2           4           2           4           1           6           1           1           4           3           4           2           6           1           2           6           5           6           2           2           4           3           6           4           5           3           6           4           4           6           6           1           5           6           1           4           3           2           5           3
           1           3           1           1           1           5           1           1           1           1           3           1           1           2           1           2           1           1           6           2           3           1           2           2           1           1           5           1           5           1           5           1           1           2           3           1           1           3           3           2           1           1           5           1           1           1           5           5           1           1           2           1           1           4           4           1           1           3
           4           1           1           1           1           6           1           6           1           6           1           1           6           6           1           6           3           1           4           4           6           4           3           6           1           4           6           3           6           4           6           1           6           6           6           5           6           2           6           6           5           5           6           3           6           6           3           6           6           1           6           5           1           6           6           4           4           3
           1           1           2           1           4           1           1           1           1           2           1           3           1           5           2           1           1           1           2           2           1           2           1           5           3           1           1           1           3           1           1           1           1           1           6           1           2           1           1           1           1           1           2           1           1           1           1           1           1           1           1           1           2           1           3           2           1           3
           1           2           2           2           1           3           4           2           1           4           2           1           2           5           4           1           2           2           4           4           2           4           2           3           1           1           2           1           4           2           2           4           1           1           3           1           1           1           2           1           1           1           4           2           3           5           3           2           1           1           4           5           3           4           3           1           5           3
           1           2           2           3           2           1           1           1           1           2           3           1           4           3           2           2           1           1           1           4           1           1           1           4           2           2           1           1           3           1           1           2           1           1           5           1           1           2           1           1           3           1           1           1           2           2           1           1           1           1           1           2           2           3           1           2           1           3
           1           6           2           1           5           4           3           1           5           4           1           4           1           6           3           1           1           4           2           5           3           6           5           3           3           2           2           1           3           1           1           3           1           2           6           1           5           1           1           1           1           1           1           1           1           4           4           2           1           3           1           3           1           2           1           4           2           3
           1           4           1           5           2           2           1           1           1           1           4           2           6           3           4           2           1           1           3           6           1           2           2           6           1           1           5           5           6           1           5           3           1           5           6           1           3           1           2           3           2           1           6           2           2           5           3           5           1           3           3           5           2           3           3           3           3           3
           1           3           4           2           1           2           1           1           1           1           3           1           1           5           1           2           1           1           3           1           3           3           1           4           1           1           2           1           5           2           1           2           1           2           4           1           1           1           1           1           1           1           3           3           1           3           2           2           1           1           1           4           4           1           1           1           1           3
           1           1           4           2           1           1           1           1           1           1           1           1           1           4           1           1           1           1           6           1           1           2           2           5           1           1           1           2           4           2           3           1           1           2           5           1           4           2           1           1           2           1           5           1           2           2           2           2           1           2           1           2           1           2           2           1           2           3
           4           3           3           2           5           6           3           4           1           1           1           1           1           6           1           4           1           2           6           6           3           4           6           6           1           3           3           5           5           3           6           4           3           6           6           2           3           3           3           3           3           3           6           1           1           1           6           5           3           1           4           6           3           5           6           6           6           3
           3           3           1           1           1           6           1           5           1           2           1           1           2           5           1           5           1           3           6           3           6           4           1           6           1           3           6           5           5           4           6           1           6           6           4           6           1           4           4           6           1           3           4           4           1           1           3           6           1           1           6           6           1           4           6           1           1           3
           1           4           3           3           3           1           1           1           1           2           1           1           1           3           1           1           1           1           2           2           1           2           2           3           1           1           1           1           2           1           1           3           1           1           3           2           1           1           1           1           1           1           3           1           1           3           5           2           1           2           1           1           1           2           1           2           2           3
           3           2           2           1           4           3           4           3           1           1           1           4           3           4           1           2           1           1           3           4           4           4           1           5           4           1           3           3           6           1           3           3           4           3           4           3           3           2           3           3           1           4           3           5           3           3           1           6           5           2           4           4           1           3           3           3           3           3
           1           1           1           5           1           1           1           1           1           2           5           1           1           4           1           1           1           1           5           1           1           4           1           5           1           1           1           1           3           2           1           3           1           1           6           1           1           1           1           1           3           1           3           1           1           3           3           1           1           1           1           1           2           1           2           1           1           3
           1           5           5           1           1           5           6           2           2           5           5           6           1           6           5           2           4           6           1           6           5           6           2           4           1           6           5           6           6           6           2           2           6           4           6           2           2           1           5           6           2           6           2           2           1           6           1           6           2           1           6           6           2           6           6           2           6           3
           1           1           1           4           1           5           3           4           1           1           1           2           1           5           2           2           1           1           6           1           1           2           1           5           1           1           4           1           4           1           6           2           2           2           5           3           5           2           5           4           1           1           5           1           1           1           2           6           1           1           5           4           2           6           3           1           1           3
           1           1           1           5           3           1           1           1           1           1           1           1           1           5           5           1           1           1           3           1           6           1           3           6           4           1           1           1           5           2           1           6           3           1           1           1           1           1           1           2           1           6           4           5           1           3           6           1           1           6           1           2           2           1           1           4           4           3
           1           6           5           2           3           2           2           3           5           5           1           2           3           6           5           2           1           4           4           6           1           6           1           5           3           4           4           1           5           2           1           2           3           3           6           2           2           1           1           3           5           3           3           2           3           4           5           4           1           1           2           6           1           2           6           4           5           3
           1           4           2           3           2           6           2           2           3           2           3           3           2           3           4           1           3           2           5           4           5           2           3           1           4           1           6           1           4           1           4           3           1           1           3           2           4           2           5           2           1           1           6           2           3           1           4           2           1           3           1           2           1           2           2           3           2           3
           1           1           1           1           3           1           1           2           1           1           1           3           3           3           1           1           1           1           1           1           1           2           2           5           1           2           1           3           5           2           1           2           1           5           4           1           1           1           3           2           6           2           2           1           6           1           2           2           1           1           3           1           3           2           2           2           3           3
           1           6           2           6           2           5           5           4           4           1           5           5           1           6           4           2           1           6           4           5           5           6           1           4           2           5           5           1           5           5           6           6           2           5           6           2           2           2           5           5           2           2           6           3           2           6           6           3           1           6           1           2           6           1           2           1           4           3
           1           2           2           1           2           4           1           3           2           2           2           1           2           6           5           1           1           3           5           5           1           3           4           5           1           3           5           1           5           2           3           2           2           1           6           3           6           2           2           4           2           1           6           1           2           5           3           5           1           1           1           4           1           5           2           1           1           3
           6           2           4           1           2           4           6           6           4           6           4           6           3           6           2           2           1           1           3           2           4           6           1           6           2           1           4           1           4           6           3           2           1           2           6           4           1           1           4           1           6           4           3           1           4           1           1           1           6           1           1           4           1           4           4           2           6           3
           1           2           1           1           2           6           1           1           5           2           2           1           5           5           1           5           1           4           1           5           1           5           3           5           3           2           1           1           2           1           4           2           1           4           5           2           3           1           4           3           6           2           5           1           6           6           3           5           1           2           2           4           1           5           4           2           2           3
           1           5           2           3           4           1           1           1           3           1           1           1           1           6           3           1           1           1           3           4           1           6           5           6           5           1           2           1           3           1           2           2           1           2           6           1           4           1           1           1           1           1           2           1           1           1           6           1           1           3           1           3           3           1           1           1           1           3
           1           1           1           1           1           1           1           1           1           1           1           1           1           6           1           2           1           1           1           1           2           2           1           1           1           1           1           1           1           1           1           1           1           1           4           1           1           1           1           1           1           1           1           1           1           1           1           1           1           1           1           1           1           1           1           1           1           3
           4           3           6           2           2           4           6           5           1           5           1           5           5           6           2           4           1           4           3           2           1           6           3           5           1           2           2           1           5           6           2           2           1           3           4           1           4           1           2           1           3           3           1           1           5           6           2           4           4           1           4           3           2           3           1           1           3           3
           1           1           3           4           2           2           2           1           2           1           3           1           2           2           2           1           1           2           5           2           1           2           1           6           1           1           1           1           2           1           5           2           1           1           5           1           2           1           2           1           1           2           5           5           1           3           2           1           1           2           2           3           4           2           1           2           3           3
           1           1           1           1           1           1           1           1           1           1           2           1           2           3           1           1           1           1           1           4           1           1           2           5           1           1           1           1           1           1           1           3           1           1           2           1           2           1           2           2           1           1           1           1           1           2           1           3           1           2           1           3           2           2           2           2           1           3
           1           4           2           6           2           5           4           5           1           3           2           3           2           1           3           5           1           1           6           3           1           1           3           6           1           1           2           1           6           1           3           2           1           4           3           1           3           5           2           1           6           1           3           1           5           5           3           2           2           1           1           1           5           5           1           1           4           3
           1           2           2           1           1           2           1           1           1           1           1           1           1           5           1           1           1           1           1           1           1           5           1           6           1           1           1           1           1           1           1           1           1           1           6           1           5           1           2           1           5           1           4           1           1           1           3           2           1           1           1           1           2           2           1           1           1           3
           1           1           1           2           1           1           1           1           1           1           5           1           1           4           1           1           1           1           4           1           1           2           1           6           1           1           1           1           2           1           1           1           1           2           5           1           1           1           1           1           1           1           4           1           1           1           4           2           1           1           1           1           2           2           1           1           1           3
           1           3           5           6           1           3           1           5           1           1           3           1           2           6           1           5           3           1           4           5           2           2           6           6           1           1           3           1           6           1           2           3           1           6           6           5           5           1           5           6           1           6           6           4           1           6           3           6           2           1           6           6           2           6           4           1           3           3
           1           3           1           1           1           6           6           3           1           5           5           6           1           3           2           1           1           1           6           1           3           3           6           2           1           1           6           1           6           1           6           5           1           1           6           1           4           1           6           1           1           1           6           3           3           1           3           1           1           1           1           2           5           6           1           2           6           3
           6           4           1           2           2           5           2           6           1           1           1           2           3           6           6           6           1           1           6           6           1           4           3           6           1           3           2           5           6           3           6           3           5           6           5           5           5           1           2           6           6           3           4           3           4           5           2           6           3           1           5           5           1           5           5           5           2           3
           2           5           4           5           2           2           2           1           3           2           4           3           2           5           3           2           3           3           4           4           2           3           4           5           2           2           4           2           2           2           2           3           3           2           3           2           3           2           2           2           2           3           3           3           4           2           4           2           2           4           2           4           3           2           2           3           3           3
           1           1           1           2           1           2           3           4           1           4           3           3           2           2           3           4           3           2           3           3           3           4           2           3           1           1           2           5           6           4           4           3           4           5           2           3           3           4           4           4           1           3           5           2           1           3           2           4           2           3           5           3           1           5           5           3           5           3
           2           5           1           2           1           1           1           2           5           1           1           1           1           5           2           1           1           1           1           2           1           4           1           4           1           1           1           1           1           1           1           4           1           1           6           1           4           1           1           1           1           1           1           1           3           1           6           1           1           2           1           3           1           2           1           4           1           3
           1           2           1           2           1           1           1           1           1           1           3           1           1           3           1           1           1           1           2           2           1           1           1           6           1           1           3           1           3           1           1           1           1           2           3           1           2           1           1           1           1           1           2           1           1           2           2           1           1           1           1           1           1           2           1           1           1           3
           5           5           1           5           4           3           1           6           1           1           1           1           1           5           1           6           1           1           3           4           1           3           4           5           1           1           2           1           6           1           6           2           4           6           6           5           2           2           1           5           1           6           5           5           1           2           6           6           1           1           5           6           1           6           6           2           2           3
           1           2           1           1           1           4           1           1           1           1           4           1           2           6           1           2           1           2           6           1           2           5           1           6           1           1           1           1           1           1           5           2           1           2           3           1           1           1           2           1           5           1           5           1           4           5           1           3           1           1           1           1           5           1           2           1           1           3
           1           5           4           4           4           5           5           1           3           2           3           3           2           6           6           1           2           6           3           6           4           6           4           5           3           4           5           2           3           2           3           3           1           1           6           1           4           1           3           2           2           2           3           2           2           4           3           4           1           2           2           4           2           4           4           4           2           3
           1           6           2           6           2           1           1           1           3           2           4           2           1           6           4           1           1           3           1           5           1           4           2           3           3           1           5           1           6           2           2           4           1           1           6           1           3           1           3           1           2           3           6           3           2           5           6           1           1           5           1           6           6           5           2           3           5           3
           2           4           2           3           4           1           3           2           2           2           2           2           2           4           2           3           1           2           4           2           1           3           1           5           2           1           2           1           5           2           1           2           1           4           5           2           3           1           1           3           2           1           3           2           1           4           5           4           2           2           1           4           1           4           1           2           3           3
           1           3           2           2           2           5           4           5           2           2           1           1           1           2           2           5           2           1           4           2           5           2           5           5           1           1           2           1           5           1           5           2           2           5           2           2           1           1           4           3           6           6           5           2           2           2           2           2           1           2           2           1           2           3           2           2           2           3
           1           3           3           6           3           1           1           1           2           1           5           1           1           5           5           1           1           1           1           2           1           3           3           5           1           1           1           1           2           1           2           6           1           1           5           1           2           2           1           1           2           1           1           2           1           5           5           1           1           1           1           5           1           2           1           1           1           3
           2           4           1           1           5           3           1           1           3           1           1           1           1           5           4           5           2           3           2           5           2           3           5           6           1           2           2           1           6           2           4           2           1           5           6           1           5           1           2           3           1           1           4           1           1           4           6           5           1           3           1           5           1           6           5           5           6           3
           1           2           4           3           1           4           3           1           1           4           5           3           1           3           1           1           1           4           2           1           1           2           1           3           1           2           2           1           3           2           1           1           1           1           2           1           1           1           1           1           1           1           2           2           1           2           1           1           1           1           1           1           1           2           1           1           4           3
           1           3           3           3           4           2           2           2           1           2           1           1           1           4           1           2           1           1           2           1           1           4           1           5           1           1           1           1           1           2           2           1           1           1           5           3           4           1           1           1           5           5           2           1           5           3           3           1           1           1           1           1           1           1           4           1           4           3
           1           1           1           1           1           3           2           1           1           1           3           3           1           2           1           1           1           1           4           2           4           1           1           2           1           1           2           1           1           1           2           1           1           1           1           1           1           1           2           1           6           1           3           1           2           2           1           2           1           1           1           1           1           1           1           1           1           3
           1           4           3           2           3           3           1           2           3           1           1           1           1           5           1           5           1           1           3           3           3           3           1           3           1           1           4           1           1           1           4           1           1           1           5           1           2           2           3           3           1           1           5           1           3           3           4           1           1           3           1           4           3           3           3           4           3           3
           1           1           1           1           1           4           6           6           1           6           1           6           6           1           1           1           1           1           5           1           1           1           6           1           1           1           3           1           6           1           5           1           1           1           1           6           6           3           3           6           6           1           1           1           6           6           1           1           1           1           6           1           1           6           6           1           6           3
           1           6           3           2           6           1           2           1           4           2           2           2           1           6           2           4           4           1           6           5           1           2           1           5           1           1           1           1           5           1           2           2           1           2           6           1           5           1           1           1           4           1           3           1           2           2           5           2           1           2           1           4           5           3           2           3           3           3
           4           5           1           1           4           6           1           6           1           5           1           1           4           3           1           6           1           1           6           2           5           1           4           4           1           1           4           6           5           1           1           1           1           5           6           6           1           6           5           5           1           6           4           5           4           1           2           5           4           1           6           5           1           5           6           6           3           3
           1           1           2           3           1           2           1           1           1           3           2           1           2           2           1           3           1           2           2           4           3           3           4           5           3           2           3           2           3           3           3           3           1           3           6           2           1           2           2           2           1           2           3           2           3           3           2           4           2           2           2           2           2           2           2           3           2           3
           1           3           5           2           2           5           5           4           1           2           1           2           2           5           2           2           1           1           2           3           2           1           3           3           1           2           6           1           5           1           1           2           1           1           5           3           2           2           1           2           1           1           4           2           1           3           4           2           1           2           1           2           1           3           3           2           5           3
           1           1           1           1           1           1           1           1           1           1           1           1           1           3           1           1           1           1           4           2           1           1           3           3           1           1           1           1           3           1           1           1           1           1           1           1           1           1           1           1           2           1           4           2           2           3           1           1           1           1           1           1           1           1           1           1           1           3
           1           1           1           2           3           5           2           2           1           1           1           1           1           5           1           2           1           2           4           2           1           2           1           5           1           1           6           1           5           1           5           1           1           2           5           1           2           1           5           1           2           3           6           2           3           5           1           1           2           1           1           4           4           3           2           1           4           3
           1           1           2           1           2           1           1           1           1           1           1           1           1           5           1           2           1           1           3           2           1           4           1           4           1           1           1           1           2           1           1           1           2           1           4           1           1           1           1           2           1           2           1           1           2           1           1           1           1           1           1           2           1           2           2           1           1           3
           1           2           1           1           1           1           3           1           1           1           2           1           1           5           1           1           1           1           2           4           1           4           1           4           1           1           2           1           2           2           3           1           1           1           5           1           1           1           1           2           1           1           3           1           1           3           4           1           2           1           1           1           1           1           1           1           1           3
           1           1           1           1           1           1           1           1           1           1           1           1           1           5           1           1           1           1           1           1           1           4           1           5           1           2           1           1           1           1           1           1           1           1           5           1           1           1           1           1           3           1           1           1           1           2           1           1           1           1           1           3           1           1           1           1           1           3
           6           6           1           5           2           1           1           6           1           1           6           1           1           3           1           6           1           2           6           2           1           3           3           6           1           1           1           1           6           1           1           6           1           6           3           1           2           1           1           1           6           2           6           1           6           5           6           6           2           1           2           5           6           6           5           4           3           3
           1           2           1           1           1           3           1           1           1           1           1           1           1           5           1           1           1           2           2           1           1           4           1           5           1           1           3           1           4           2           1           1           1           1           6           1           3           1           2           1           3           1           4           1           2           5           3           1           1           1           1           4           4           2           1           1           1           3
           4           3           1           1           1           2           1           2           1           1           4           1           2           2           1           2           1           1           4           2           3           1           3           5           1           1           2           1           1           1           3           1           1           2           1           1           2           1           1           1           1           1           4           2           1           1           1           1           1           1           1           1           1           2           1           1           1           3
           1           1           1           1           1           5           1           4           1           1           1           1           1           4           1           1           1           1           4           1           1           1           1           3           1           1           3           1           1           1           1           1           1           1           2           1           1           1           1           2           1           1           4           1           1           2           1           1           1           1           4           3           1           3           3           1           1           3
           5           3           6           1           2           4           5           5           2           5           1           4           5           1           2           6           5           2           2           2           5           1           2           5           2           1           5           5           5           2           5           1           1           5           3           3           5           4           6           5           6           5           1           2           5           5           2           5           1           2           5           5           1           5           5           2           5           3
           2           2           1           1           1           3           5           2           1           1           3           2           3           1           1           1           1           1           5           2           1           1           1           2           1           1           2           2           6           1           6           1           2           1           2           4           2           3           4           1           6           2           6           2           6           2           1           1           3           1           6           2           6           3           2           1           2           3
           1           1           1           1           1           1           1           1           1           1           1           1           1           2           1           2           1           1           3           1           1           1           3           3           1           1           1           1           1           1           3           1           1           3           1           1           1           1           1           1           2           1           3           1           1           3           1           4           1           1           1           1           1           1           1           1           1           3
           4           5           5           2           3           2           4           3           3           6           3           3           2           3           3           2           2           4           4           6           1           3           1           6           1           2           1           4           6           4           2           4           3           2           5           2           4           2           2           2           5           4           3           3           2           4           4           2           2           4           4           3           5           5           3           3           5           3
           2           3           4           5           3           5           6           1           2           1           3           5           1           3           3           3           1           3           2           4           2           4           2           4           1           3           3           1           5           3           5           3           4           4           4           2           4           2           3           4           1           1           6           1           1           6           3           4           1           3           2           5           5           5           4           5           5           3
           2           4           2           2           2           2           1           2           3           2           3           1           1           5           2           2           1           2           5           4           2           3           3           6           1           1           5           3           4           1           4           2           1           2           3           2           2           1           2           1           1           2           2           2           1           3           5           5           1           2           1           4           1           2           5           4           2           3
           1           2           1           1           1           2           1           1           2           1           2           3           1           4           1           1           1           1           1           3           2           1           1           1           2           1           5           1           2           1           2           1           1           1           4           1           1           1           4           1           1           1           3           1           1           4           2           2           1           1           1           1           1           1           1           2           3           3
           1           6           5           5           6           6           2           3           5           3           3           5           3           6           3           2           1           2           2           6           4           6           2           6           3           3           4           4           6           3           2           5           2           5           6           2           5           3           3           4           3           5           2           3           2           3           6           3           4           4           3           5           3           5           6           2           4           3
           1           2           3           2           2           3           2           1           2           1           4           1           2           4           2           1           1           2           3           2           1           3           1           3           1           1           2           1           2           1           1           2           1           1           6           1           2           1           2           2           1           1           3           2           2           2           2           2           1           2           1           3           2           2           1           2           2           3
           1           2           5           2           2           2           1           1           1           2           1           1           3           3           1           1           1           1           3           1           3           2           1           5           1           1           3           1           4           1           3           1           1           1           6           1           1           1           1           1           4           4           5           2           1           4           4           5           1           1           1           3           2           1           1           1           1           3
           3           1           1           1           1           1           2           1           1           1           2           1           1           3           1           2           1           1           4           1           1           1           1           6           1           1           1           5           1           1           2           1           1           2           3           1           1           3           1           1           1           1           6           2           3           1           1           3           1           1           2           2           1           1           2           1           1           3
           1           5           2           4           3           4           5           2           6           3           4           2           2           3           2           4           1           3           6           4           4           2           2           3           5           2           2           1           4           3           5           4           2           2           3           2           4           1           4           2           3           2           6           2           5           4           5           3           1           4           5           2           4           3           4           4           5           3
           1           2           1           5           1           4           1           1           1           1           6           1           1           1           1           1           1           1           6           3           4           1           1           1           1           1           5           1           1           1           6           5           1           1           1           1           1           1           2           1           1           1           6           1           1           1           5           1           1           1           1           1           3           1           1           1           1           3
           1           1           5           3           5           2           5           1           2           5           4           4           6           1           1           1           3           1           1           1           1           1           6           1           2           1           3           1           1           1           1           2           1           1           1           1           1           1           1           1           6           2           1           1           6           6           6           3           5           1           1           1           2           2           1           4           6           3
           1           2           1           3           6           1           2           1           2           1           4           1           2           6           1           2           1           1           2           4           1           1           1           2           1           1           1           1           4           1           1           5           1           1           6           1           4           1           1           3           6           2           1           1           1           1           4           2           1           1           1           4           1           1           2           1           1           3
           1           5           5           4           5           2           1           2           5           2           3           4           2           3           1           5           1           1           5           4           1           4           5           4           3           5           2           1           3           3           1           3           1           1           5           1           1           1           2           1           1           1           1           2           2           4           6           2           1           2           1           4           2           3           2           3           3           3
           1           3           1           2           1           1           5           1           1           1           2           1           1           2           1           1           2           1           2           1           2           1           1           4           1           1           2           1           1           1           1           1           1           1           5           1           2           1           2           1           1           1           3           1           3           1           1           1           1           1           1           1           4           1           1           1           1           3
           1           6           1           5           4           4           1           1           2           1           1           1           1           4           4           1           1           1           4           5           1           1           1           4           1           1           4           1           1           1           1           6           1           1           6           1           1           1           1           1           2           1           1           1           1           3           6           1           1           6           1           1           6           1           1           5           1           3
           1           1           1           1           2           4           1           1           1           1           1           1           1           5           1           2           1           1           2           2           2           4           2           5           1           1           3           1           1           1           4           2           1           1           6           1           2           1           5           1           3           1           5           1           1           1           1           2           1           1           1           2           1           2           2           1           1           3
           1           1           1           1           2           5           1           1           2           1           1           2           1           5           2           1           1           1           2           2           2           5           1           4           1           1           4           1           1           1           2           2           1           3           5           1           2           1           5           1           2           1           2           1           1           1           1           3           1           1           1           2           1           1           1           1           1           3
           1           2           1           2           2           2           1           1           2           1           1           1           1           2           2           1           1           1           2           2           2           3           1           5           2           2           3           1           3           2           1           2           1           1           6           1           2           1           2           1           1           1           4           1           1           1           1           2           1           1           1           2           1           2           1           1           1           3
           2           1           1           1           1           3           4           1           1           1           4           4           1           5           5           3           1           1           6           5           2           3           5           4           1           1           5           3           3           1           5           1           1           3           5           1           3           1           4           1           1           1           6           2           1           5           3           4           1           1           3           6           1           4           3           1           1           3
           1           2           2           2           2           1           2           1           1           1           2           2           2           5           1           1           1           1           4           1           1           4           1           2           1           1           2           1           2           1           1           1           1           1           5           2           2           1           1           1           4           1           2           1           2           4           2           1           1           1           1           2           2           2           1           1           1           3
           1           2           2           3           2           1           2           2           2           2           1           1           1           2           2           2           1           2           3           2           3           3           1           5           4           3           2           2           2           2           2           2           2           2           2           2           3           2           2           1           2           2           3           2           2           4           3           2           1           2           1           3           3           2           2           2           2           3
           1           4           1           1           3           1           2           1           1           3           5           5           1           6           2           2           1           1           1           3           1           3           1           6           1           1           1           1           6           1           1           1           1           2           6           1           1           1           1           1           4           1           1           2           4           3           3           1           1           3           1           3           6           3           1           1           3           3
           1           1           1           4           1           4           1           4           1           1           1           1           1           1           1           1           1           1           4           1           1           1           1           4           1           5           4           1           1           1           5           1           1           4           4           4           1           1           1           1           1           1           4           1           1           1           4           1           1           1           1           5           4           4           4           1           1           3
           1           2           2           2           1           5           1           2           1           3           1           1           1           1           5           2           2           1           5           5           1           1           4           1           5           1           1           5           1           2           5           1           1           2           5           2           2           1           4           5           1           6           4           5           1           1           1           4           1           1           1           6           1           5           3           1           4           3
           1           1           1           1           1           5           1           1           1           1           5           1           1           5           1           1           1           1           1           1           3           1           1           4           1           1           1           1           1           1           1           5           1           1           5           1           2           3           2           1           1           3           3           5           2           1           5           1           1           4           1           4           5           2           3           1           1           3
           2           1           1           2           1           3           2           3           2           1           2           1           1           2           1           1           1           3           2           3           1           2           1           5           2           1           2           1           1           3           5           2           1           3           2           4           2           1           2           3           2           3           3           2           2           4           2           2           1           2           2           2           2           2           3           1           1           3
           1           1           1           1           1           4           2           1           1           1           1           1           1           3           1           1           1           1           2           1           1           1           1           5           1           1           4           1           4           1           4           1           1           1           6           1           6           1           2           1           1           1           2           2           2           1           1           5           1           1           1           1           1           1           2           1           1           3
           1           1           1           1           1           1           1           1           1           1           1           1           6           2           1           1           1           1           2           1           1           3           1           1           1           3           1           1           6           1           1           1           1           1           5           1           3           1           1           2           6           1           3           1           6           6           1           1           1           1           5           1           3           1           1           1           2           3
           2           4           3           4           3           5           2           6           2           3           4           3           3           2           2           3           1           3           5           4           3           4           6           4           2           1           5           2           5           3           5           3           3           4           4           6           4           3           5           5           6           3           3           2           4           4           3           5           2           2           3           5           3           6           5           3           5           3
           1           6           3           6           6           3           1           2           3           1           4           2           1           5           2           1           1           1           2           4           1           4           1           6           2           3           1           1           5           3           2           4           1           2           6           1           3           4           1           2           6           2           2           4           1           2           6           4           1           6           1           4           2           4           1           6           5           3
           1           1           1           1           1           1           2           2           1           1           1           1           2           5           1           5           1           1           1           1           2           5           1           5           1           2           2           1           3           4           3           1           1           5           6           1           1           1           4           1           3           2           5           1           3           2           2           1           1           1           2           5           5           5           3           1           1           3
           1           2           1           1           1           5           1           1           1           1           3           1           2           5           1           1           1           1           4           1           2           3           1           4           1           1           5           2           4           1           1           1           1           1           5           1           1           1           2           1           1           1           2           1           1           1           1           1           1           1           1           1           3           1           1           1           4           3
           2           5           1           5           2           2           4           2           4           1           4           3           3           5           5           2           3           3           5           4           2           5           4           2           5           4           2           4           4           3           2           4           2           2           4           2           4           2           3           4           2           2           4           2           2           4           5           3           2           4           2           2           3           3           2           5           3           3
           1           6           2           2           3           2           2           1           6           5           1           3           1           6           6           3           1           1           1           6           1           5           1           6           6           1           3           1           6           1           1           6           1           2           6           1           1           1           1           1           1           1           6           2           1           3           6           3           1           1           1           6           1           6           1           6           6           3
           2           6           3           4           4           5           5           5           3           3           1           5           2           4           2           3           1           4           6           6           5           4           2           6           2           2           6           2           5           5           6           5           2           5           6           5           4           1           6           5           6           2           6           2           1           2           5           5           3           2           3           6           3           6           5           6           2           3
           1           3           2           3           2           2           2           1           2           2           3           3           1           3           2           1           1           1           1           3           1           1           1           3           1           1           1           1           1           1           1           2           1           1           3           1           1           1           1           1           1           1           1           2           1           1           3           2           1           1           1           2           3           1           1           2           1           3
           1           3           1           3           2           1           1           1           1           1           2           1           1           5           4           1           1           1           4           2           2           2           4           5           1           1           2           1           4           1           1           2           1           1           5           1           2           1           1           1           2           1           4           1           2           4           2           2           1           1           1           2           3           4           2           1           4           3
           1           5           1           3           1           1           1           1           3           1           4           2           4           4           3           3           1           3           5           3           1           2           5           6           1           1           1           1           4           1           1           3           1           1           4           1           4           2           1           1           6           1           5           2           4           1           3           2           1           3           1           4           4           5           2           2           3           3
           1           1           1           3           2           1           1           1           3           1           1           1           1           1           1           1           1           1           3           2           3           1           4           1           1           1           3           1           1           1           1           1           1           1           1           1           1           1           1           1           1           1           4           1           1           1           3           1           1           3           1           1           1           1           1           1           1           3
           1           2           2           4           2           2           1           1           1           4           4           1           2           3           1           3           2           3           4           3           2           3           4           5           1           1           2           4           4           1           2           2           2           2           5           1           4           2           2           2           3           2           3           1           2           2           2           2           1           2           4           3           2           3           3           1           4           3
           1           1           3           3           1           2           1           1           2           1           3           1           1           2           1           1           1           1           2           1           1           1           1           5           1           1           1           1           2           1           1           1           1           1           2           1           2           1           1           1           1           1           3           1           1           1           2           1           1           1           1           1           1           1           1           1           1           3
           6           1           6           1           1           6           6           6           1           5           3           5           6           1           1           1           6           1           6           1           6           1           5           2           2           1           1           1           6           1           5           1           2           2           1           3           5           2           5           5           2           2           6           2           6           1           1           3           6           1           6           4           6           5           5           1           6           3
           1           1           1           1           1           6           6           5           1           6           1           1           1           1           1           1           1           1           1           5           6           1           5           1           1           1           5           1           6           1           3           1           4           2           3           1           4           1           1           1           6           1           6           3           6           6           1           1           5           1           3           1           3           6           1           2           6           3
           2           4           2           3           4           3           3           1           4           2           2           2           2           4           3           3           1           3           4           5           3           4           3           3           2           3           4           1           3           2           3           3           1           3           4           1           3           2           2           2           3           3           4           2           3           3           3           3           1           3           2           3           2           2           3           3           2           3
           1           1           1           1           1           1           1           1           1           1           2           1           1           3           1           1           1           1           2           1           1           1           3           2           1           1           1           1           2           1           1           1           1           1           4           1           1           1           1           1           4           1           4           1           1           1           2           1           1           1           1           1           2           1           1           1           1           3
           1           6           6           4           5           6           5           6           6           2           5           1           1           6           6           2           1           3           6           6           2           5           1           5           6           6           5           2           6           3           2           6           3           2           6           1           2           4           4           2           6           6           6           6           1           6           6           5           1           6           5           6           2           5           3           6           5           3
           2           5           3           3           3           4           1           2           2           3           1           1           1           4           3           2           1           2           4           4           3           4           3           4           2           2           3           1           3           2           3           4           1           3           5           2           2           2           3           2           1           2           4           2           1           2           5           2           1           2           1           3           1           3           2           2           2           3
           1           5           2           2           1           1           1           2           2           1           2           1           1           6           2           2           2           1           2           3           1           3           1           6           1           1           1           1           2           1           1           2           1           1           6           2           4           1           1           1           1           2           2           1           1           2           3           1           1           2           1           4           3           2           2           2           1           3
           1           5           3           5           3           5           1           1           2           1           1           1           2           3           2           1           1           1           5           1           2           2           2           4           1           1           5           1           3           1           1           1           1           2           2           1           4           1           2           1           2           1           3           2           3           3           1           3           1           1           1           3           1           2           1           1           1           3
           2           4           2           2           2           2           1           2           4           2           2           1           3           4           1           1           1           2           6           3           1           2           1           6           3           3           1           1           6           1           1           2           1           2           5           1           4           1           1           1           1           1           5           1           2           3           2           1           3           3           1           4           1           3           3           2           4           3
           1           2           1           1           1           5           2           1           1           1           2           2           2           3           2           2           1           1           6           4           4           2           2           3           1           1           6           4           2           1           4           2           1           1           4           1           1           1           5           2           1           1           6           1           2           2           2           3           1           1           4           2           2           1           2           2           2           3
           1           3           1           1           1           1           1           1           1           1           1           1           1           6           1           1           1           1           4           3           1           1           3           4           1           1           1           1           5           1           4           1           1           1           6           1           3           1           1           1           6           1           4           1           5           4           1           1           1           1           1           1           1           1           1           1           1           3
           1           3           2           1           2           3           2           1           2           1           2           2           1           4           2           1           1           2           4           2           1           2           1           5           1           1           3           1           3           1           1           3           1           2           5           1           2           1           2           1           1           1           4           1           1           5           3           2           1           2           1           5           3           3           1           1           2           3
           2           5           3           5           1           1           1           1           3           2           5           1           1           4           1           2           3           2           2           2           2           3           3           4           2           1           2           1           2           1           1           2           1           2           5           1           1           1           2           1           3           1           2           2           1           4           2           2           1           2           1           2           3           1           2           2           4           3
           1           5           3           4           1           3           1           1           2           1           4           2           1           6           4           2           1           2           3           5           2           3           1           6           2           1           2           1           3           1           1           5           1           4           6           1           2           1           1           2           1           1           2           1           1           4           5           2           1           2           1           3           2           4           2           5           4           3
           1           2           3           3           2           1           1           1           4           1           3           1           1           4           1           2           1           1           1           4           1           2           1           6           4           1           1           1           5           1           1           4           1           4           5           1           1           4           1           2           1           2           1           6           1           1           4           1           1           1           1           4           4           1           2           4           1           3
           1           1           2           5           1           5           1           1           1           1           5           1           1           6           1           1           1           2           6           2           3           6           1           1           1           2           6           1           5           1           5           5           2           1           6           1           2           1           1           2           1           2           6           1           1           1           2           5           1           1           1           4           2           2           3           1           2           3
           2           1           4           1           3           1           1           5           1           2           1           1           1           6           3           3           1           1           1           3           1           4           1           6           1           4           1           1           4           1           1           1           2           4           6           1           1           1           1           4           1           1           1           5           1           6           2           6           1           1           1           6           1           3           4           2           2           3
           4           2           2           2           2           5           2           6           2           1           1           2           2           4           2           6           1           3           6           1           3           4           2           5           2           5           6           5           6           4           4           1           6           5           4           4           2           5           3           4           2           6           6           2           1           1           1           5           1           1           3           4           1           6           5           1           5           3
           4           3           3           4           1           5           2           6           4           4           5           2           5           3           1           6           4           1           6           3           3           1           3           6           6           1           3           1           6           1           6           1           1           5           3           1           2           1           3           1           4           1           6           3           6           4           2           6           4           1           1           2           2           6           3           2           6           3
           1           2           4           6           1           4           1           1           1           2           4           1           1           4           1           1           1           1           5           2           4           1           2           5           1           1           5           2           4           1           5           1           1           3           6           1           1           2           5           1           6           6           6           3           3           1           4           2           1           1           2           3           2           2           1           1           3           3
           2           3           1           1           2           6           3           2           1           2           2           2           2           3           3           3           1           2           6           4           2           2           2           5           1           3           6           3           6           3           6           1           2           3           4           2           1           3           6           3           3           2           6           2           2           4           1           3           1           2           2           5           1           4           5           2           2           3
           1           3           2           2           3           2           1           1           3           1           1           1           1           4           2           2           1           1           2           1           2           3           2           4           1           1           2           1           3           2           2           2           1           2           4           2           2           1           2           2           1           1           3           2           1           2           3           2           1           1           1           3           1           2           1           1           1           3
           1           1           1           1           1           1           1           1           1           1           1           1           3           1           1           1           1           1           3           1           1           1           1           2           1           1           1           1           4           1           1           1           1           1           6           1           1           1           1           1           6           4           2           2           3           2           1           1           1           1           1           1           1           1           1           1           1           3
           1           2           4           5           6           1           4           3           6           1           4           5           1           6           6           1           1           4           6           6           1           6           1           5           2           1           5           4           3           2           4           6           2           2           6           2           4           1           2           3           4           3           5           2           1           4           6           2           1           4           1           4           6           3           2           5           1           3
           1           1           1           1           1           1           1           1           1           1           2           1           1           4           1           1           1           1           1           1           1           2           1           5           1           1           2           1           2           1           1           1           1           1           5           1           1           1           1           1           1           1           1           5           1           1           1           2           1           1           1           3           1           1           1           1           1           3
           1           3           3           3           2           1           1           1           2           1           4           2           1           5           3           2           1           1           1           3           2           3           3           5           2           1           2           2           2           2           1           2           1           2           6           1           3           1           1           1           1           2           1           3           1           2           3           2           1           2           1           3           1           1           1           3           3           3
           1           2           1           2           2           3           1           1           1           1           1           1           1           5           1           1           1           1           2           2           2           3           1           5           1           2           3           3           1           1           1           1           1           2           6           1           1           1           3           1           2           2           2           4           2           4           2           2           1           2           1           3           2           2           1           2           1           3
           1           5           2           4           3           1           1           1           2           2           3           2           1           5           3           1           2           2           4           3           2           2           1           5           1           3           1           1           5           1           2           4           1           2           6           1           3           1           1           2           1           3           4           4           1           3           5           2           1           5           1           4           3           2           5           3           3           3
           4           5           2           3           5           2           3           4           1           1           1           3           2           6           1           5           3           6           1           2           1           6           2           6           1           6           1           2           6           3           2           1           2           4           5           3           5           1           1           3           1           3           2           2           1           6           5           3           1           3           2           5           3           5           5           2           3           3
           1           2           1           2           1           1           1           1           2           1           1           1           1           4           1           1           1           1           1           4           1           2           1           2           4           2           2           1           2           1           1           3           1           1           4           1           3           1           1           1           2           1           2           1           1           4           3           1           1           3           1           2           4           2           1           2           1           3
           1           2           1           2           1           6           4           1           1           1           2           1           3           5           5           2           1           3           6           3           3           4           1           4           1           4           6           4           2           2           4           2           1           1           5           1           3           1           1           2           1           1           6           2           2           4           2           2           1           1           1           4           4           2           1           2           3           3
           1           4           1           3           3           2           3           1           2           1           2           2           2           3           2           1           1           1           5           1           2           1           1           2           1           1           3           1           2           2           3           3           1           1           3           1           1           1           1           1           3           1           3           1           1           1           2           1           1           2           1           1           3           2           1           3           1           3
           1           4           1           5           2           1           1           1           2           1           3           1           1           3           2           1           1           1           1           1           1           1           2           6           1           1           1           1           1           1           1           3           1           1           5           1           4           1           1           1           2           1           2           1           2           1           2           1           1           1           1           3           2           1           1           2           1           3
           1           2           1           5           2           3           1           1           2           2           4           1           1           4           1           1           1           1           4           3           1           3           1           1           1           2           1           1           1           1           3           3           1           1           5           1           2           1           1           1           2           1           3           2           3           5           4           1           1           1           1           3           5           1           1           1           2           3
           1           3           2           3           1           4           1           1           2           1           1           1           2           3           3           2           1           2           4           2           2           2           1           4           1           1           4           1           3           1           2           2           1           2           3           1           1           1           2           1           1           1           4           2           3           1           2           2           1           1           1           3           1           2           2           2           2           3
           1           4           1           3           1           1           2           1           2           1           4           2           1           4           1           1           1           1           1           2           1           4           1           3           1           1           2           1           1           1           1           4           1           1           6           1           2           1           1           1           5           1           1           1           2           1           5           1           1           3           1           4           3           1           1           2           1           3
           2           5           1           3           1           6           3           2           2           1           3           3           1           2           3           2           2           1           4           2           5           1           2           2           3           1           3           1           1           1           3           3           1           2           1           1           2           1           2           1           2           1           5           2           1           6           6           4           1           6           1           2           3           2           2           2           2           3
           1           2           1           1           1           2           1           1           1           1           2           1           1           2           2           1           1           1           2           4           2           2           2           4           1           1           1           1           2           1           2           2           1           1           5           1           2           1           1           1           1           1           4           1           1           1           4           1           1           1           1           1           2           1           1           1           1           3
           1           1           1           3           5           2           5           1           1           1           1           4           3           5           3           2           1           1           2           5           2           5           3           6           4           2           4           1           4           2           3           5           1           4           6           5           5           2           5           5           1           2           5           4           2           6           6           6           1           1           3           6           2           5           5           4           4           3
           1           1           1           1           1           1           1           1           1           1           1           1           1           1           1           1           1           1           6           1           1           1           1           1           1           1           3           1           1           1           1           1           1           1           3           1           1           1           1           1           1           1           1           1           1           1           1           1           1           1           1           1           1           1           1           1           1           3
           1           4           2           1           5           5           1           2           2           2           1           2           1           6           6           2           1           5           4           6           2           6           6           5           1           6           2           1           4           4           5           1           1           2           6           1           2           2           3           1           1           4           5           2           1           4           2           3           1           2           2           6           1           3           2           4           2           3
           1           3           1           1           1           4           1           1           1           1           1           1           2           5           1           1           1           1           5           1           2           5           2           6           1           1           6           1           5           1           2           1           1           2           6           1           5           1           2           3           1           3           5           1           4           1           1           5           1           1           1           5           1           5           4           1           2           3
           1           3           2           1           1           1           5           2           2           4           1           2           1           6           2           1           3           6           1           2           1           4           1           3           2           6           1           1           4           1           1           3           1           1           6           4           3           1           1           1           5           1           1           4           4           6           2           2           1           2           2           3           4           2           3           2           1           3
           1           5           5           3           2           5           6           6           2           5           2           3           2           2           1           2           2           1           4           1           3           2           4           1           1           1           2           2           6           2           4           3           4           1           6           6           5           2           5           6           2           2           1           3           2           4           4           6           1           1           3           4           3           2           5           1           5           3
           1           3           1           3           1           2           1           1           2           1           1           1           1           1           1           1           1           1           2           2           1           1           1           4           1           1           4           1           1           1           1           3           1           1           1           1           1           1           1           1           1           1           4           3           1           1           2           1           1           3           1           1           2           1           1           1           1           3
           1           2           2           2           1           3           1           1           2           4           4           1           1           3           1           2           1           4           2           2           1           2           2           5           1           4           1           2           5           1           4           2           1           2           6           1           1           1           1           1           1           3           5           1           1           4           1           2           1           1           3           4           3           2           1           1           4           3
           1           1           1           1           1           1           2           1           1           1           1           1           1           2           2           1           1           1           3           2           1           1           1           6           1           1           2           1           1           1           1           1           1           2           5           1           1           1           2           1           1           1           4           2           1           1           1           5           1           1           1           1           1           1           1           1           1           3
           1           4           1           2           3           3           1           1           1           1           2           1           1           6           2           1           1           6           3           2           1           6           1           6           1           5           6           1           6           5           5           3           1           1           6           1           1           1           5           1           1           1           5           1           1           6           6           1           1           1           1           5           6           4           2           1           1           3
           1           4           5           4           1           3           2           1           2           2           1           1           1           2           3           5           3           2           2           5           2           3           3           5           3           2           3           2           5           3           2           2           3           5           6           1           3           4           3           2           1           4           2           3           2           5           4           5           1           1           3           5           1           1           3           4           3           3
           1           1           1           4           1           2           3           1           5           2           5           5           1           3           3           2           1           3           6           4           4           2           1           4           3           3           1           1           2           1           1           4           1           2           4           1           2           1           1           1           2           1           5           1           3           6           6           1           5           2           1           4           5           2           1           4           1           3
           1           1           1           1           1           3           1           1           1           1           1           1           1           5           1           1           1           1           1           1           1           1           1           1           1           1           1           1           1           1           1           1           1           1           1           1           1           1           1           1           1           1           3           1           1           1           1           1           1           1           1           1           1           1           1           1           1           3
           1           1           1           1           1           1           1           1           1           1           3           1           1           4           2           1           1           1           2           1           1           2           1           2           1           1           1           1           2           1           1           2           1           1           5           1           2           1           6           1           4           1           1           3           4           3           1           1           1           1           1           4           4           1           1           1           1           3
           1           2           1           1           1           1           1           1           1           1           2           2           1           3           2           1           1           2           2           2           1           3           1           2           1           1           3           1           3           1           1           1           2           1           2           1           2           1           1           1           4           2           2           1           5           3           4           2           1           1           1           2           4           2           1           1           1           3
           1           1           1           1           1           3           1           1           1           1           1           1           1           5           2           3           2           3           3           1           3           3           3           5           1           4           3           2           4           3           4           1           2           3           5           2           2           2           3           2           1           2           5           2           1           4           1           3           1           1           2           4           1           2           2           1           2           3
           1           2           1           2           1           2           1           1           2           1           2           1           1           3           1           2           1           1           3           1           1           2           1           4           1           3           1           1           3           1           4           3           1           1           3           1           1           2           1           2           1           1           3           1           2           1           1           1           1           1           2           1           1           1           2           2           1           3
           6           1           1           1           1           6           1           6           1           1           1           1           6           4           1           6           1           1           6           1           6           1           6           6           1           1           6           6           6           1           6           1           6           6           1           6           6           6           6           6           1           6           6           6           1           6           1           6           1           1           6           6           1           6           6           1           6           3
           1           1           1           1           1           4           3           1           1           1           4           1           1           3           1           2           1           2           4           1           5           4           1           5           1           1           1           1           1           1           1           1           1           1           3           1           1           1           2           1           3           1           4           1           1           3           1           1           1           1           1           1           5           1           1           1           1           3
           1           2           2           5           1           3           3           1           1           1           1           2           1           1           5           1           1           1           4           3           2           3           1           4           1           2           2           1           3           1           2           4           1           2           5           2           3           1           2           3           1           3           2           4           2           3           2           3           1           2           2           2           2           2           1           1           3           3
           1           2           2           4           1           4           4           3           1           5           2           5           2           2           3           1           1           1           1           2           1           1           1           4           1           1           1           2           4           1           1           1           1           1           5           1           1           1           1           1           1           3           1           3           2           5           1           1           1           3           3           3           3           3           2           1           4           3
           1           2           1           4           1           3           1           2           3           2           6           2           1           5           1           1           1           4           4           3           2           6           1           5           1           4           4           4           2           1           5           4           4           2           6           1           3           2           3           3           1           3           3           1           1           3           5           6           1           4           1           6           1           3           4           2           2           3
           1           1           2           2           1           2           2           2           2           1           2           2           2           3           2           2           2           2           3           2           2           1           2           2           2           2           4           2           3           2           2           2           2           2           3           1           2           2           2           2           2           3           2           3           2           2           1           3           1           1           2           3           2           2           2           2           2           3
           1           2           1           1           1           2           1           1           1           1           2           1           1           5           1           1           1           1           5           2           1           4           1           4           1           1           1           1           2           1           4           1           1           1           6           1           1           1           1           1           2           1           5           1           1           2           2           1           1           1           1           2           2           1           1           2           1           3
           1           1           1           2           1           3           1           3           1           2           2           2           1           4           1           1           1           3           2           1           2           3           1           3           1           2           3           1           4           2           1           1           1           1           4           2           2           1           2           2           1           1           3           1           3           1           1           2           1           1           1           3           1           3           1           1           2           3
           1           2           1           2           1           3           2           1           2           2           4           1           1           1           2           5           1           1           2           3           3           1           1           2           3           1           2           1           2           1           5           2           2           1           5           1           2           1           2           1           3           2           5           2           1           1           5           1           1           3           2           2           5           1           2           3           4           3
           1           3           1           2           1           1           1           1           2           1           2           1           1           5           1           2           1           2           1           1           2           4           1           4           1           1           2           1           2           2           1           1           1           2           6           1           1           1           1           1           5           1           1           2           1           1           3           1           1           2           1           3           5           2           1           2           1           3
           1           1           1           1           1           1           1           1           1           1           1           1           1           1           1           1           1           1           1           5           4           1           1           4           1           1           1           1           1           1           1           1           1           1           5           1           1           1           1           1           1           1           4           1           1           1           1           1           1           1           1           1           1           1           1           1           1           3
           4           1           2           2           1           6           4           4           1           3           1           1           3           6           2           6           1           1           2           5           3           3           3           6           1           3           3           6           6           2           6           2           3           5           6           4           3           6           6           6           1           2           6           4           1           3           1           5           1           1           6           6           1           4           4           3           3           3
           1           1           1           1           1           3           3           1           1           1           1           2           2           5           3           1           1           1           2           3           2           4           3           2           1           1           2           1           4           2           3           1           1           1           4           1           2           2           3           1           4           1           3           2           2           5           3           1           1           2           1           2           1           2           2           3           2           3
           1           2           1           1           1           1           3           1           1           1           1           2           1           3           1           1           1           1           2           1           1           1           1           5           1           1           1           1           2           1           1           2           1           1           5           1           1           1           1           1           3           1           2           2           2           1           1           2           1           1           2           4           1           1           3           1           2           3
           1           1           1           3           1           1           1           1           1           1           2           2           1           3           1           2           1           1           1           1           1           1           2           3           1           1           1           1           1           1           1           1           1           1           3           1           2           1           1           1           1           1           1           1           1           1           1           1           1           1           1           1           3           1           1           1           1           3
           2           2           3           5           2           2           3           2           4           5           4           3           2           3           4           3           1           1           2           3           1           2           1           5           5           1           2           1           5           1           1           5           1           3           2           2           2           1           1           1           1           1           6           2           1           4           5           2           2           3           2           4           5           4           2           4           2           3
           1           3           1           3           1           2           4           3           1           1           2           2           2           3           2           2           1           1           2           2           2           2           1           3           1           1           1           1           2           2           1           6           1           2           3           2           2           2           1           2           3           2           4           4           4           2           2           5           1           1           2           2           1           2           2           2           3           3
           1           2           1           2           1           3           1           1           1           1           2           1           1           2           2           1           1           1           3           1           2           1           1           3           1           1           4           1           1           1           5           2           1           1           5           1           1           1           4           1           1           1           6           2           1           1           3           1           1           3           2           1           2           1           1           2           1           3
           3           6           6           5           2           2           3           4           5           2           3           2           2           6           4           4           2           5           2           6           2           6           2           4           4           3           2           3           4           4           2           6           2           3           6           2           2           2           2           6           2           2           3           2           2           5           5           3           1           6           3           6           5           3           4           6           3           3
           2           5           4           2           1           2           1           1           1           2           1           1           1           4           2           3           1           3           4           3           3           3           3           4           1           2           4           2           5           3           3           2           1           2           4           3           2           2           5           1           1           2           3           3           1           2           3           3           1           2           1           4           1           4           2           1           2           3
           2           1           1           1           4           6           4           1           1           5           1           1           1           1           1           2           1           1           5           1           4           1           1           6           1           1           6           1           6           1           3           1           1           1           5           1           3           3           2           1           1           2           5           1           2           1           3           4           1           1           1           4           1           1           1           1           3           3
           1           1           1           1           1           4           1           2           1           3           1           1           1           1           1           1           1           1           6           2           2           1           1           4           1           1           5           1           2           1           6           1           1           1           3           1           1           1           1           1           1           1           6           1           1           1           1           3           1           1           2           2           1           2           3           1           2           3
           5           3           6           2           2           2           4           5           5           6           1           5           3           5           2           3           2           6           1           2           1           6           1           6           1           4           3           6           5           5           5           1           4           5           6           4           6           5           6           6           2           4           1           3           4           4           6           6           1           1           2           6           5           6           4           2           6           3
           1           3           2           2           1           1           1           1           1           1           1           1           1           4           1           2           1           1           2           3           1           5           1           5           1           1           2           1           2           1           1           1           1           1           4           1           1           1           1           1           1           1           1           1           1           2           3           1           1           1           1           3           1           1           1           2           1           3
           1           1           1           1           1           3           3           1           1           1           1           3           3           5           1           3           1           4           2           2           2           3           1           6           1           1           2           1           3           2           1           1           1           4           4           1           3           1           1           1           6           1           2           1           4           5           1           5           1           1           1           3           3           2           1           1           3           3
           1           4           3           3           4           2           3           1           4           2           5           3           2           3           6           2           2           2           2           3           3           4           1           4           4           1           2           2           3           1           2           4           2           2           3           2           2           2           2           1           4           2           2           3           3           5           4           2           2           3           1           3           3           2           2           3           2           3
           2           1           1           1           1           3           1           1           1           1           1           1           1           5           1           5           1           1           3           1           4           1           6           6           1           1           4           1           6           1           1           1           1           6           6           1           2           1           2           2           1           1           5           2           1           1           2           6           1           1           1           5           1           6           2           1           1           3
           1           2           1           1           2           4           1           1           1           1           1           1           1           2           1           1           1           1           2           1           1           1           1           1           1           1           5           1           1           1           4           1           1           1           4           1           1           1           3           1           1           1           5           1           1           1           2           2           1           1           1           1           1           1           1           1           1           3
           1           2           2           2           1           1           1           4           1           1           3           1           4           2           3           1           1           1           1           1           1           1           1           3           1           1           1           1           2           1           1           1           1           1           1           1           1           1           1           1           6           1           1           1           5           2           3           1           3           1           4           1           3           1           1           1           3           3
           1           1           1           1           1           4           1           1           1           1           3           1           2           1           1           3           1           1           6           1           5           1           1           2           1           1           6           1           3           1           3           1           2           1           1           1           1           1           5           1           2           1           5           3           3           1           1           3           1           1           2           2           4           1           1           1           1           3
           1           2           3           1           5           1           1           1           1           2           3           1           2           2           2           1           2           1           2           1           1           1           1           4           1           1           2           1           3           1           1           1           1           2           5           1           1           1           1           1           2           1           3           1           2           1           1           1           1           1           1           2           2           2           2           1           3           3
           1           1           1           1           1           3           5           1           1           1           4           5           1           2           3           1           1           5           2           2           1           2           1           1           1           2           1           1           1           1           1           1           1           1           3           1           1           1           2           1           5           2           2           4           2           1           1           1           1           1           2           2           5           1           1           1           1           3
           1           1           1           2           4           1           1           1           1           1           1           1           1           5           1           5           1           1           3           1           1           4           1           3           1           2           2           1           2           2           4           2           2           2           1           3           2           1           1           2           1           2           2           2           1           2           1           4           1           1           2           4           1           3           3           1           1           3
