# Supplementary material for: Psychometric validation of the Young Parenting Inventory - Revised (YPI-R2): Replication and Extension of a commonly used parenting scale in Schema Therapy (ST) research and practice
Source: PLoS One. 2018 Nov 7;13(11):e0205605. doi: 10.1371/journal.pone.0205605 (PMC6221272; doi:10.1371/journal.pone.0205605)
Supplement: S1 Supporting Information — (ZIP) [file pone.0205605.s011.zip › S1_Supporting_Information/Dataset on USA/CFA - US Fathers and Mothers/US_Fathers_5_factors__removal_IE_DA_UI.inp]

TITLE:USA_FATHER 5 factor 
DATA: FILE IS D:\Negative_Parenting\datesets\US-Fathers_fin.dat;
VARIABLE: 
NAMES ARE  
V1-V57;
USEVARIABLES ARE 
!  
!DR by
V28
V42
V38
V33
! 
!CUS BY
V14
V18
V22
V46

! 
!EID BY
V31
V43
V19
V27

! RQ187 - not present in USA sample

! 
!OO by
V4
V47
V2
V9

! 
!P by
V24
V34
V1
V8
! 
!
;
Categorical are
!DR by
V28
V42
V38
V33
! 
!CUS BY
V14
V18
V22
V46

! 
!EID BY
V31
V43
V19
V27

! 

! RQ187 - not present in USA sample

! 
!OO by
V4
V47
V2
V9

! 
!P by
V24
V34
V1
V8
! 
!
;
ANALYSIS: TYPE=general;
ESTIMATOR=WLSMV;
MODEL:
!  
DR by
V28
V42
V38
V33;
! 
CUS BY
V14
V18
V22
V46;

! 
EID BY
V31
V43
V19
V27;

! 
! RQ187 - not present in USA sample

! 
OO by
V4
V47
V2
V9;

! 
P by
V24
V34
V1
V8;
! 
!
