# Supplementary material for: Psychometric validation of the Young Parenting Inventory - Revised (YPI-R2): Replication and Extension of a commonly used parenting scale in Schema Therapy (ST) research and practice
Source: PLoS One. 2018 Nov 7;13(11):e0205605. doi: 10.1371/journal.pone.0205605 (PMC6221272; doi:10.1371/journal.pone.0205605)
Supplement: S1 Supporting Information — (ZIP) [file pone.0205605.s011.zip › S1_Supporting_Information/Dataset on USA/CFA - US Fathers and Mothers/US_Fathers_5_factors__removal_ie_da_ui.out]

Mplus VERSION 7  
MUTHEN & MUTHEN
10/29/2017   5:53 PM

INPUT INSTRUCTIONS

  TITLE:USA_FATHER 5 factor
  DATA: FILE IS D:\Negative_Parenting\datesets\US-Fathers_fin.dat;
  VARIABLE:
  NAMES ARE
  V1-V57;
  USEVARIABLES ARE
  !
  !DR by
  V28
  V42
  V38
  V33
  !
  !CUS BY
  V14
  V18
  V22
  V46

  !
  !EID BY
  V31
  V43
  V19
  V27

  ! RQ187 - not present in USA sample

  !
  !OO by
  V4
  V47
  V2
  V9

  !
  !P by
  V24
  V34
  V1
  V8
  !
  !
  ;
  Categorical are
  !DR by
  V28
  V42
  V38
  V33
  !
  !CUS BY
  V14
  V18
  V22
  V46

  !
  !EID BY
  V31
  V43
  V19
  V27

  !

  ! RQ187 - not present in USA sample

  !
  !OO by
  V4
  V47
  V2
  V9

  !
  !P by
  V24
  V34
  V1
  V8
  !
  !
  ;
  ANALYSIS: TYPE=general;
  ESTIMATOR=WLSMV;
  MODEL:
  !
  DR by
  V28
  V42
  V38
  V33;
  !
  CUS BY
  V14
  V18
  V22
  V46;

  !
  EID BY
  V31
  V43
  V19
  V27;

  !
  ! RQ187 - not present in USA sample

  !
  OO by
  V4
  V47
  V2
  V9;

  !
  P by
  V24
  V34
  V1
  V8;
  !
  !


INPUT READING TERMINATED NORMALLY


USA_FATHER 5 factor

SUMMARY OF ANALYSIS

Number of groups                                                 1
Number of observations                                         204

Number of dependent variables                                   20
Number of independent variables                                  0
Number of continuous latent variables                            5

Observed dependent variables

  Binary and ordered categorical (ordinal)
   V28         V42         V38         V33         V14         V18
   V22         V46         V31         V43         V19         V27
   V4          V47         V2          V9          V24         V34
   V1          V8

Continuous latent variables
   DR          CUS         EID         OO          P


Estimator                                                    WLSMV
Maximum number of iterations                                  1000
Convergence criterion                                    0.500D-04
Maximum number of steepest descent iterations                   20
Parameterization                                             DELTA

Input data file(s)
  D:\Negative_Parenting\datesets\US-Fathers_fin.dat

Input data format  FREE


UNIVARIATE PROPORTIONS AND COUNTS FOR CATEGORICAL VARIABLES

    V28
      Category 1    0.662      135.000
      Category 2    0.123       25.000
      Category 3    0.064       13.000
      Category 4    0.064       13.000
      Category 5    0.059       12.000
      Category 6    0.029        6.000
    V42
      Category 1    0.525      107.000
      Category 2    0.216       44.000
      Category 3    0.113       23.000
      Category 4    0.054       11.000
      Category 5    0.054       11.000
      Category 6    0.039        8.000
    V38
      Category 1    0.613      125.000
      Category 2    0.211       43.000
      Category 3    0.069       14.000
      Category 4    0.029        6.000
      Category 5    0.039        8.000
      Category 6    0.039        8.000
    V33
      Category 1    0.676      138.000
      Category 2    0.142       29.000
      Category 3    0.069       14.000
      Category 4    0.044        9.000
      Category 5    0.029        6.000
      Category 6    0.039        8.000
    V14
      Category 1    0.132       27.000
      Category 2    0.181       37.000
      Category 3    0.181       37.000
      Category 4    0.147       30.000
      Category 5    0.167       34.000
      Category 6    0.191       39.000
    V18
      Category 1    0.559      114.000
      Category 2    0.206       42.000
      Category 3    0.083       17.000
      Category 4    0.064       13.000
      Category 5    0.044        9.000
      Category 6    0.044        9.000
    V22
      Category 1    0.275       56.000
      Category 2    0.172       35.000
      Category 3    0.157       32.000
      Category 4    0.142       29.000
      Category 5    0.132       27.000
      Category 6    0.123       25.000
    V46
      Category 1    0.436       89.000
      Category 2    0.152       31.000
      Category 3    0.103       21.000
      Category 4    0.064       13.000
      Category 5    0.113       23.000
      Category 6    0.132       27.000
    V31
      Category 1    0.225       46.000
      Category 2    0.162       33.000
      Category 3    0.123       25.000
      Category 4    0.113       23.000
      Category 5    0.172       35.000
      Category 6    0.206       42.000
    V43
      Category 1    0.108       22.000
      Category 2    0.132       27.000
      Category 3    0.132       27.000
      Category 4    0.123       25.000
      Category 5    0.191       39.000
      Category 6    0.314       64.000
    V19
      Category 1    0.137       28.000
      Category 2    0.157       32.000
      Category 3    0.132       27.000
      Category 4    0.137       28.000
      Category 5    0.172       35.000
      Category 6    0.265       54.000
    V27
      Category 1    0.387       79.000
      Category 2    0.172       35.000
      Category 3    0.137       28.000
      Category 4    0.093       19.000
      Category 5    0.098       20.000
      Category 6    0.113       23.000
    V4
      Category 1    0.569      116.000
      Category 2    0.245       50.000
      Category 3    0.103       21.000
      Category 4    0.044        9.000
      Category 5    0.029        6.000
      Category 6    0.010        2.000
    V47
      Category 1    0.525      107.000
      Category 2    0.162       33.000
      Category 3    0.123       25.000
      Category 4    0.074       15.000
      Category 5    0.078       16.000
      Category 6    0.039        8.000
    V2
      Category 1    0.559      114.000
      Category 2    0.191       39.000
      Category 3    0.093       19.000
      Category 4    0.069       14.000
      Category 5    0.059       12.000
      Category 6    0.029        6.000
    V9
      Category 1    0.760      155.000
      Category 2    0.152       31.000
      Category 3    0.029        6.000
      Category 4    0.034        7.000
      Category 5    0.020        4.000
      Category 6    0.005        1.000
    V24
      Category 1    0.118       24.000
      Category 2    0.123       25.000
      Category 3    0.132       27.000
      Category 4    0.186       38.000
      Category 5    0.216       44.000
      Category 6    0.225       46.000
    V34
      Category 1    0.500      102.000
      Category 2    0.211       43.000
      Category 3    0.083       17.000
      Category 4    0.059       12.000
      Category 5    0.093       19.000
      Category 6    0.054       11.000
    V1
      Category 1    0.760      155.000
      Category 2    0.093       19.000
      Category 3    0.059       12.000
      Category 4    0.039        8.000
      Category 5    0.025        5.000
      Category 6    0.025        5.000
    V8
      Category 1    0.588      120.000
      Category 2    0.201       41.000
      Category 3    0.069       14.000
      Category 4    0.044        9.000
      Category 5    0.044        9.000
      Category 6    0.054       11.000


THE MODEL ESTIMATION TERMINATED NORMALLY


MODEL FIT INFORMATION

Number of Free Parameters                      130

Chi-Square Test of Model Fit

          Value                            311.711*
          Degrees of Freedom                   160
          P-Value                           0.0000

*   The chi-square value for MLM, MLMV, MLR, ULSMV, WLSM and WLSMV cannot be used
    for chi-square difference testing in the regular way.  MLM, MLR and WLSM
    chi-square difference testing is described on the Mplus website.  MLMV, WLSMV,
    and ULSMV difference testing is done using the DIFFTEST option.

RMSEA (Root Mean Square Error Of Approximation)

          Estimate                           0.068
          90 Percent C.I.                    0.057  0.079
          Probability RMSEA <= .05           0.005

CFI/TLI

          CFI                                0.943
          TLI                                0.932

Chi-Square Test of Model Fit for the Baseline Model

          Value                           2848.340
          Degrees of Freedom                   190
          P-Value                           0.0000

WRMR (Weighted Root Mean Square Residual)

          Value                              0.985


MODEL RESULTS

                                                    Two-Tailed
                    Estimate       S.E.  Est./S.E.    P-Value

 DR       BY
    V28                1.000      0.000    999.000    999.000
    V42                0.992      0.058     17.011      0.000
    V38                0.951      0.068     13.989      0.000
    V33                1.173      0.071     16.483      0.000

 CUS      BY
    V14                1.000      0.000    999.000    999.000
    V18                1.340      0.108     12.374      0.000
    V22                1.236      0.105     11.778      0.000
    V46                1.161      0.106     10.914      0.000

 EID      BY
    V31                1.000      0.000    999.000    999.000
    V43                0.777      0.080      9.738      0.000
    V19                0.807      0.081      9.922      0.000
    V27                0.792      0.080      9.881      0.000

 OO       BY
    V4                 1.000      0.000    999.000    999.000
    V47                1.223      0.154      7.947      0.000
    V2                 1.386      0.197      7.040      0.000
    V9                 1.394      0.170      8.218      0.000

 P        BY
    V24                1.000      0.000    999.000    999.000
    V34                1.996      0.264      7.564      0.000
    V1                 1.815      0.250      7.266      0.000
    V8                 2.040      0.245      8.329      0.000

 CUS      WITH
    DR                 0.286      0.039      7.416      0.000

 EID      WITH
    DR                 0.325      0.051      6.326      0.000
    CUS                0.128      0.039      3.255      0.001

 OO       WITH
    DR                 0.157      0.041      3.800      0.000
    CUS                0.176      0.038      4.615      0.000
    EID                0.029      0.042      0.685      0.493

 P        WITH
    DR                 0.250      0.039      6.388      0.000
    CUS                0.127      0.028      4.506      0.000
    EID                0.174      0.035      5.024      0.000
    OO                 0.067      0.022      3.059      0.002

 Thresholds
    V28$1              0.417      0.091      4.607      0.000
    V28$2              0.787      0.098      7.999      0.000
    V28$3              1.028      0.107      9.620      0.000
    V28$4              1.352      0.124     10.892      0.000
    V28$5              1.890      0.177     10.691      0.000
    V42$1              0.061      0.088      0.700      0.484
    V42$2              0.644      0.095      6.800      0.000
    V42$3              1.049      0.108      9.735      0.000
    V42$4              1.322      0.122     10.819      0.000
    V42$5              1.760      0.160     10.981      0.000
    V38$1              0.286      0.089      3.216      0.001
    V38$2              0.929      0.103      9.019      0.000
    V38$3              1.238      0.117     10.568      0.000
    V38$4              1.416      0.129     11.015      0.000
    V38$5              1.760      0.160     10.981      0.000
    V33$1              0.458      0.091      5.022      0.000
    V33$2              0.910      0.102      8.895      0.000
    V33$3              1.212      0.116     10.475      0.000
    V33$4              1.486      0.134     11.102      0.000
    V33$5              1.760      0.160     10.981      0.000
    V14$1             -1.115      0.111    -10.069      0.000
    V14$2             -0.485      0.092     -5.298      0.000
    V14$3             -0.012      0.088     -0.140      0.889
    V14$4              0.364      0.090      4.052      0.000
    V14$5              0.874      0.101      8.643      0.000
    V18$1              0.148      0.088      1.680      0.093
    V18$2              0.722      0.097      7.471      0.000
    V18$3              1.028      0.107      9.620      0.000
    V18$4              1.352      0.124     10.892      0.000
    V18$5              1.705      0.154     11.061      0.000
    V22$1             -0.599      0.094     -6.394      0.000
    V22$2             -0.136      0.088     -1.540      0.124
    V22$3              0.261      0.089      2.937      0.003
    V22$4              0.659      0.095      6.935      0.000
    V22$5              1.162      0.113     10.278      0.000
    V46$1             -0.160      0.088     -1.820      0.069
    V46$2              0.223      0.089      2.519      0.012
    V46$3              0.499      0.092      5.435      0.000
    V46$4              0.690      0.096      7.204      0.000
    V46$5              1.115      0.111     10.069      0.000
    V31$1             -0.754      0.097     -7.736      0.000
    V31$2             -0.286      0.089     -3.216      0.001
    V31$3              0.025      0.088      0.280      0.779
    V31$4              0.312      0.089      3.495      0.000
    V31$5              0.821      0.099      8.259      0.000
    V43$1             -1.238      0.117    -10.568      0.000
    V43$2             -0.706      0.096     -7.338      0.000
    V43$3             -0.325      0.089     -3.634      0.000
    V43$4             -0.012      0.088     -0.140      0.889
    V43$5              0.485      0.092      5.298      0.000
    V19$1             -1.093      0.110     -9.960      0.000
    V19$2             -0.541      0.093     -5.847      0.000
    V19$3             -0.185      0.088     -2.099      0.036
    V19$4              0.160      0.088      1.820      0.069
    V19$5              0.629      0.094      6.665      0.000
    V27$1             -0.286      0.089     -3.216      0.001
    V27$2              0.148      0.088      1.680      0.093
    V27$3              0.513      0.092      5.573      0.000
    V27$4              0.804      0.099      8.129      0.000
    V27$5              1.212      0.116     10.475      0.000
    V4$1               0.173      0.088      1.959      0.050
    V4$2               0.892      0.102      8.769      0.000
    V4$3               1.383      0.126     10.957      0.000
    V4$4               1.760      0.160     10.981      0.000
    V4$5               2.334      0.263      8.862      0.000
    V47$1              0.061      0.088      0.700      0.484
    V47$2              0.485      0.092      5.298      0.000
    V47$3              0.874      0.101      8.643      0.000
    V47$4              1.187      0.114     10.379      0.000
    V47$5              1.760      0.160     10.981      0.000
    V2$1               0.148      0.088      1.680      0.093
    V2$2               0.674      0.095      7.070      0.000
    V2$3               1.007      0.106      9.503      0.000
    V2$4               1.352      0.124     10.892      0.000
    V2$5               1.890      0.177     10.691      0.000
    V9$1               0.706      0.096      7.338      0.000
    V9$2               1.352      0.124     10.892      0.000
    V9$3               1.565      0.140     11.140      0.000
    V9$4               1.968      0.188     10.452      0.000
    V9$5               2.583      0.344      7.504      0.000
    V24$1             -1.187      0.114    -10.379      0.000
    V24$2             -0.706      0.096     -7.338      0.000
    V24$3             -0.325      0.089     -3.634      0.000
    V24$4              0.148      0.088      1.680      0.093
    V24$5              0.754      0.097      7.736      0.000
    V34$1              0.000      0.088      0.000      1.000
    V34$2              0.556      0.093      5.984      0.000
    V34$3              0.821      0.099      8.259      0.000
    V34$4              1.049      0.108      9.735      0.000
    V34$5              1.608      0.144     11.136      0.000
    V1$1               0.706      0.096      7.338      0.000
    V1$2               1.049      0.108      9.735      0.000
    V1$3               1.352      0.124     10.892      0.000
    V1$4               1.654      0.149     11.111      0.000
    V1$5               1.968      0.188     10.452      0.000
    V8$1               0.223      0.089      2.519      0.012
    V8$2               0.804      0.099      8.129      0.000
    V8$3               1.071      0.109      9.848      0.000
    V8$4               1.293      0.120     10.741      0.000
    V8$5               1.608      0.144     11.136      0.000

 Variances
    DR                 0.628      0.062     10.213      0.000
    CUS                0.415      0.059      7.011      0.000
    EID                0.732      0.078      9.358      0.000
    OO                 0.341      0.080      4.246      0.000
    P                  0.198      0.050      3.954      0.000


R-SQUARE

    Observed                   Residual
    Variable        Estimate   Variance

    V28                0.628      0.372
    V42                0.618      0.382
    V38                0.568      0.432
    V33                0.865      0.135
    V14                0.415      0.585
    V18                0.745      0.255
    V22                0.634      0.366
    V46                0.560      0.440
    V31                0.732      0.268
    V43                0.442      0.558
    V19                0.476      0.524
    V27                0.459      0.541
    V4                 0.341      0.659
    V47                0.511      0.489
    V2                 0.656      0.344
    V9                 0.663      0.337
    V24                0.198      0.802
    V34                0.790      0.210
    V1                 0.653      0.347
    V8                 0.824      0.176


QUALITY OF NUMERICAL RESULTS

     Condition Number for the Information Matrix              0.686E-03
       (ratio of smallest to largest eigenvalue)


DIAGRAM INFORMATION

  Use View Diagram under the Diagram menu in the Mplus Editor to view the diagram.
  If running Mplus from the Mplus Diagrammer, the diagram opens automatically.

  Diagram output
    d:\negative_parenting\final_models2\father\usa\usa_fathers_7_factors__removal_ie_da_ui.dgm

     Beginning Time:  17:53:34
        Ending Time:  17:53:34
       Elapsed Time:  00:00:00


MUTHEN & MUTHEN
3463 Stoner Ave.
Los Angeles, CA  90066

Tel: (310) 391-9971
Fax: (310) 391-8971
Web: www.StatModel.com
Support: Support@StatModel.com

Copyright (c) 1998-2012 Muthen & Muthen
