# Supplementary material for: Psychometric validation of the Young Parenting Inventory - Revised (YPI-R2): Replication and Extension of a commonly used parenting scale in Schema Therapy (ST) research and practice
Source: PLoS One. 2018 Nov 7;13(11):e0205605. doi: 10.1371/journal.pone.0205605 (PMC6221272; doi:10.1371/journal.pone.0205605)
Supplement: S1 Supporting Information — (ZIP) [file pone.0205605.s011.zip › S1_Supporting_Information/Dataset on USA/CFA - US Fathers and Mothers/US_Mothers_6_factors_without_UI_FHI.inp]

TITLE:USA_Mother 6 factors  
DATA: FILE IS D:\Negative_Parenting\datesets\US-Mothers_fin.dat;
VARIABLE: 
NAMES ARE  
! 
V1-V57;
USEVARIABLES ARE
  !
 !
  V28
  V33
  V36
  V38
  V40
  V42
  V51
  V55
  !
   V14	
  V18	
  V22	
  V35	
  !
  V6	
  V27	
  V31	
  V43	
  V19	
  V21	
  !  
  V4
  V32
  V47
  V50
  V53
  V11
   !
   V1
   V8
   V24
   V34
   V48
  !
  ! CTR by
  V10
  V52
  V54
  V57
  !
 ;


  Categorical are


  !
  V28
  V33
  V36
  V38
  V40
  V42
  V51
  V55
  !
   V14	
  V18	
  V22	
  V35	
  !
  V6	
  V27	
  V31	
  V43	
  V19	
  V21	
  !  
  V4
  V32
  V47
  V50
  V53
  V11
   !
   V1
   V8
   V24
   V34
   V48
  !
  ! CTR by
  V10
  V52
  V54
  V57;
  !
 


  ANALYSIS: TYPE=general;
  ESTIMATOR=WLSMV;
  MODEL:
  DR by
  V28@1 (L1)
  V33 (L2)
  V36 (L3)
  V38 (L4)
  V40 (L5)
  V42 (L6)
  V51 (L7)
  V55 (L8);
  !
   CSS by
  V14@1 (L9)
  V18 (L10)
  V22 (L11)
  V35 (L12);	
  !
   EID BY
  V6@1 (L13)	
  V27 (L14)
  V31 (L15)
  V43 (L16)
  V19 (L17)
  V21 (L18);
  !
  OO BY
  !
  V4@1 (L19)
  V32 (L20)
  V47 (L21)
  V50 (L22)
  V53 (L23)
  V11 (L24);
   !

   P  by
   V1@1 (L25)
   V8 (L26)
   V24 (L27)
   V34 (L28)
   V48 (L29);
  !
  CTR by
  V10@1 (L30)
  V52 (L31)
  V54 (L32)
  V57 (L33);

  
