# Supplementary material for: Psychometric validation of the Young Parenting Inventory - Revised (YPI-R2): Replication and Extension of a commonly used parenting scale in Schema Therapy (ST) research and practice
Source: PLoS One. 2018 Nov 7;13(11):e0205605. doi: 10.1371/journal.pone.0205605 (PMC6221272; doi:10.1371/journal.pone.0205605)
Supplement: S1 Supporting Information — (ZIP) [file pone.0205605.s011.zip › S1_Supporting_Information/Dataset on USA/CFA - US Fathers and Mothers/US_Mothers_6_factors_without_ui_fhi.out]

Mplus VERSION 7
MUTHEN & MUTHEN
11/17/2017   3:32 PM

INPUT INSTRUCTIONS

  TITLE:USA_Mother 6 factors
  DATA: FILE IS D:\Negative_Parenting\datesets\US-Mothers_fin.dat; 
  VARIABLE:
  NAMES ARE
  !
  V1-V57;
  USEVARIABLES ARE
    !
   !
    V28
    V33
    V36
    V38
    V40
    V42
    V51
    V55
    !
     V14	
    V18	
    V22	
    V35	
    !
    V6	
    V27	
    V31	
    V43	
    V19	
    V21	
    !
    V4
    V32
    V47
    V50
    V53
    V11
     !
     V1
     V8
     V24
     V34
     V48
    !
    ! CTR by
    V10
    V52
    V54
    V57
    !
   ;


    Categorical are


    !
    V28
    V33
    V36
    V38
    V40
    V42
    V51
    V55
    !
     V14	
    V18	
    V22	
    V35	
    !
    V6	
    V27	
    V31	
    V43	
    V19	
    V21	
    !
    V4
    V32
    V47
    V50
    V53
    V11
     !
     V1
     V8
     V24
     V34
     V48
    !
    ! CTR by
    V10
    V52
    V54
    V57;
    !


    ANALYSIS: TYPE=general;
    ESTIMATOR=WLSMV;
    MODEL:
    DR by
    V28@1 (L1)
    V33 (L2)
    V36 (L3)
    V38 (L4)
    V40 (L5)
    V42 (L6)
    V51 (L7)
    V55 (L8);
    !
     CSS by
    V14@1 (L9)
    V18 (L10)
    V22 (L11)
    V35 (L12);	
    !
     EID BY
    V6@1 (L13)	
    V27 (L14)
    V31 (L15)
    V43 (L16)
    V19 (L17)
    V21 (L18);
    !
    OO BY
    !
    V4@1 (L19)
    V32 (L20)
    V47 (L21)
    V50 (L22)
    V53 (L23)
    V11 (L24);
     !

     P  by
     V1@1 (L25)
     V8 (L26)
     V24 (L27)
     V34 (L28)
     V48 (L29);
    !
    CTR by
    V10@1 (L30)
    V52 (L31)
    V54 (L32)
    V57 (L33);


INPUT READING TERMINATED NORMALLY


USA_Mother 6 factors

SUMMARY OF ANALYSIS

Number of groups                                                 1
Number of observations                                         214

Number of dependent variables                                   33
Number of independent variables                                  0
Number of continuous latent variables                            6

Observed dependent variables

  Binary and ordered categorical (ordinal)
   V28         V33         V36         V38         V40         V42
   V51         V55         V14         V18         V22         V35
   V6          V27         V31         V43         V19         V21
   V4          V32         V47         V50         V53         V11
   V1          V8          V24         V34         V48         V10
   V52         V54         V57

Continuous latent variables
   DR          CSS         EID         OO          P           CTR


Estimator                                                    WLSMV
Maximum number of iterations                                  1000
Convergence criterion                                    0.500D-04
Maximum number of steepest descent iterations                   20
Parameterization                                             DELTA

Input data file(s)
  D:\Negative_Parenting\datesets\US-Mothers_fin.dat

Input data format  FREE


UNIVARIATE PROPORTIONS AND COUNTS FOR CATEGORICAL VARIABLES

    V28
      Category 1    0.724      155.000
      Category 2    0.112       24.000
      Category 3    0.051       11.000
      Category 4    0.037        8.000
      Category 5    0.051       11.000
      Category 6    0.023        5.000
    V33
      Category 1    0.743      159.000
      Category 2    0.136       29.000
      Category 3    0.047       10.000
      Category 4    0.042        9.000
      Category 5    0.005        1.000
      Category 6    0.028        6.000
    V36
      Category 1    0.668      143.000
      Category 2    0.173       37.000
      Category 3    0.056       12.000
      Category 4    0.037        8.000
      Category 5    0.028        6.000
      Category 6    0.037        8.000
    V38
      Category 1    0.696      149.000
      Category 2    0.187       40.000
      Category 3    0.051       11.000
      Category 4    0.033        7.000
      Category 5    0.019        4.000
      Category 6    0.014        3.000
    V40
      Category 1    0.579      124.000
      Category 2    0.187       40.000
      Category 3    0.089       19.000
      Category 4    0.042        9.000
      Category 5    0.051       11.000
      Category 6    0.051       11.000
    V42
      Category 1    0.579      124.000
      Category 2    0.196       42.000
      Category 3    0.107       23.000
      Category 4    0.042        9.000
      Category 5    0.023        5.000
      Category 6    0.051       11.000
    V51
      Category 1    0.603      129.000
      Category 2    0.168       36.000
      Category 3    0.079       17.000
      Category 4    0.051       11.000
      Category 5    0.047       10.000
      Category 6    0.051       11.000
    V55
      Category 1    0.421       90.000
      Category 2    0.234       50.000
      Category 3    0.126       27.000
      Category 4    0.084       18.000
      Category 5    0.079       17.000
      Category 6    0.056       12.000
    V14
      Category 1    0.093       20.000
      Category 2    0.131       28.000
      Category 3    0.196       42.000
      Category 4    0.150       32.000
      Category 5    0.238       51.000
      Category 6    0.192       41.000
    V18
      Category 1    0.617      132.000
      Category 2    0.159       34.000
      Category 3    0.098       21.000
      Category 4    0.070       15.000
      Category 5    0.019        4.000
      Category 6    0.037        8.000
    V22
      Category 1    0.299       64.000
      Category 2    0.192       41.000
      Category 3    0.178       38.000
      Category 4    0.182       39.000
      Category 5    0.065       14.000
      Category 6    0.084       18.000
    V35
      Category 1    0.079       17.000
      Category 2    0.065       14.000
      Category 3    0.136       29.000
      Category 4    0.131       28.000
      Category 5    0.257       55.000
      Category 6    0.332       71.000
    V6
      Category 1    0.308       66.000
      Category 2    0.192       41.000
      Category 3    0.154       33.000
      Category 4    0.112       24.000
      Category 5    0.154       33.000
      Category 6    0.079       17.000
    V27
      Category 1    0.322       69.000
      Category 2    0.234       50.000
      Category 3    0.145       31.000
      Category 4    0.107       23.000
      Category 5    0.107       23.000
      Category 6    0.084       18.000
    V31
      Category 1    0.407       87.000
      Category 2    0.164       35.000
      Category 3    0.121       26.000
      Category 4    0.093       20.000
      Category 5    0.126       27.000
      Category 6    0.089       19.000
    V43
      Category 1    0.173       37.000
      Category 2    0.154       33.000
      Category 3    0.187       40.000
      Category 4    0.154       33.000
      Category 5    0.154       33.000
      Category 6    0.178       38.000
    V19
      Category 1    0.182       39.000
      Category 2    0.257       55.000
      Category 3    0.131       28.000
      Category 4    0.182       39.000
      Category 5    0.093       20.000
      Category 6    0.154       33.000
    V21
      Category 1    0.477      102.000
      Category 2    0.238       51.000
      Category 3    0.131       28.000
      Category 4    0.070       15.000
      Category 5    0.056       12.000
      Category 6    0.028        6.000
    V4
      Category 1    0.374       80.000
      Category 2    0.229       49.000
      Category 3    0.159       34.000
      Category 4    0.103       22.000
      Category 5    0.098       21.000
      Category 6    0.037        8.000
    V32
      Category 1    0.407       87.000
      Category 2    0.238       51.000
      Category 3    0.154       33.000
      Category 4    0.089       19.000
      Category 5    0.061       13.000
      Category 6    0.051       11.000
    V47
      Category 1    0.299       64.000
      Category 2    0.196       42.000
      Category 3    0.168       36.000
      Category 4    0.098       21.000
      Category 5    0.117       25.000
      Category 6    0.121       26.000
    V50
      Category 1    0.612      131.000
      Category 2    0.178       38.000
      Category 3    0.103       22.000
      Category 4    0.051       11.000
      Category 5    0.019        4.000
      Category 6    0.037        8.000
    V53
      Category 1    0.416       89.000
      Category 2    0.215       46.000
      Category 3    0.154       33.000
      Category 4    0.079       17.000
      Category 5    0.093       20.000
      Category 6    0.042        9.000
    V11
      Category 1    0.439       94.000
      Category 2    0.192       41.000
      Category 3    0.145       31.000
      Category 4    0.136       29.000
      Category 5    0.075       16.000
      Category 6    0.014        3.000
    V1
      Category 1    0.757      162.000
      Category 2    0.121       26.000
      Category 3    0.023        5.000
      Category 4    0.056       12.000
      Category 5    0.014        3.000
      Category 6    0.028        6.000
    V8
      Category 1    0.603      129.000
      Category 2    0.168       36.000
      Category 3    0.051       11.000
      Category 4    0.051       11.000
      Category 5    0.051       11.000
      Category 6    0.075       16.000
    V24
      Category 1    0.079       17.000
      Category 2    0.093       20.000
      Category 3    0.136       29.000
      Category 4    0.192       41.000
      Category 5    0.276       59.000
      Category 6    0.224       48.000
    V34
      Category 1    0.472      101.000
      Category 2    0.252       54.000
      Category 3    0.075       16.000
      Category 4    0.065       14.000
      Category 5    0.079       17.000
      Category 6    0.056       12.000
    V48
      Category 1    0.350       75.000
      Category 2    0.252       54.000
      Category 3    0.131       28.000
      Category 4    0.070       15.000
      Category 5    0.107       23.000
      Category 6    0.089       19.000
    V10
      Category 1    0.598      128.000
      Category 2    0.201       43.000
      Category 3    0.056       12.000
      Category 4    0.047       10.000
      Category 5    0.065       14.000
      Category 6    0.033        7.000
    V52
      Category 1    0.234       50.000
      Category 2    0.173       37.000
      Category 3    0.164       35.000
      Category 4    0.210       45.000
      Category 5    0.112       24.000
      Category 6    0.107       23.000
    V54
      Category 1    0.290       62.000
      Category 2    0.285       61.000
      Category 3    0.136       29.000
      Category 4    0.089       19.000
      Category 5    0.107       23.000
      Category 6    0.093       20.000
    V57
      Category 1    0.402       86.000
      Category 2    0.192       41.000
      Category 3    0.168       36.000
      Category 4    0.093       20.000
      Category 5    0.079       17.000
      Category 6    0.065       14.000


THE MODEL ESTIMATION TERMINATED NORMALLY


MODEL FIT INFORMATION

Number of Free Parameters                      213

Chi-Square Test of Model Fit

          Value                            941.343*
          Degrees of Freedom                   480
          P-Value                           0.0000

*   The chi-square value for MLM, MLMV, MLR, ULSMV, WLSM and WLSMV cannot be used
    for chi-square difference testing in the regular way.  MLM, MLR and WLSM
    chi-square difference testing is described on the Mplus website.  MLMV, WLSMV,
    and ULSMV difference testing is done using the DIFFTEST option.

RMSEA (Root Mean Square Error Of Approximation)

          Estimate                           0.067
          90 Percent C.I.                    0.061  0.073
          Probability RMSEA <= .05           0.000

CFI/TLI

          CFI                                0.931
          TLI                                0.924

Chi-Square Test of Model Fit for the Baseline Model

          Value                           7208.150
          Degrees of Freedom                   528
          P-Value                           0.0000

WRMR (Weighted Root Mean Square Residual)

          Value                              1.202


MODEL RESULTS

                                                    Two-Tailed
                    Estimate       S.E.  Est./S.E.    P-Value

 DR       BY
    V28                1.000      0.000    999.000    999.000
    V33                1.060      0.064     16.645      0.000
    V36                1.072      0.056     19.121      0.000
    V38                0.907      0.063     14.352      0.000
    V40                1.109      0.056     19.652      0.000
    V42                0.914      0.061     14.874      0.000
    V51                1.007      0.057     17.615      0.000
    V55                1.088      0.056     19.307      0.000

 CSS      BY
    V14                1.000      0.000    999.000    999.000
    V18                1.240      0.128      9.683      0.000
    V22                1.205      0.100     12.085      0.000
    V35                0.808      0.090      8.934      0.000

 EID      BY
    V6                 1.000      0.000    999.000    999.000
    V27                0.821      0.063     13.077      0.000
    V31                1.037      0.065     15.947      0.000
    V43                0.733      0.062     11.890      0.000
    V19                0.707      0.068     10.445      0.000
    V21                0.845      0.063     13.468      0.000

 OO       BY
    V4                 1.000      0.000    999.000    999.000
    V32                1.168      0.090     13.032      0.000
    V47                1.175      0.082     14.369      0.000
    V50                1.045      0.079     13.263      0.000
    V53                0.559      0.087      6.443      0.000
    V11                0.538      0.090      5.980      0.000

 P        BY
    V1                 1.000      0.000    999.000    999.000
    V8                 1.120      0.063     17.666      0.000
    V24                0.519      0.070      7.359      0.000
    V34                1.061      0.061     17.410      0.000
    V48                1.015      0.067     15.139      0.000

 CTR      BY
    V10                1.000      0.000    999.000    999.000
    V52                1.373      0.136     10.082      0.000
    V54                1.479      0.137     10.772      0.000
    V57                1.246      0.128      9.701      0.000

 CSS      WITH
    DR                 0.224      0.043      5.180      0.000

 EID      WITH
    DR                 0.432      0.049      8.744      0.000
    CSS                0.078      0.046      1.714      0.086

 OO       WITH
    DR                 0.095      0.041      2.300      0.021
    CSS                0.222      0.043      5.118      0.000
    EID                0.058      0.044      1.324      0.186

 P        WITH
    DR                 0.573      0.054     10.524      0.000
    CSS                0.233      0.041      5.653      0.000
    EID                0.398      0.050      8.021      0.000
    OO                 0.084      0.045      1.883      0.060

 CTR      WITH
    DR                 0.400      0.046      8.630      0.000
    CSS                0.242      0.038      6.354      0.000
    EID                0.266      0.039      6.770      0.000
    OO                 0.160      0.035      4.514      0.000
    P                  0.405      0.043      9.465      0.000

 Thresholds
    V28$1              0.596      0.091      6.515      0.000
    V28$2              0.980      0.102      9.566      0.000
    V28$3              1.215      0.113     10.741      0.000
    V28$4              1.441      0.127     11.320      0.000
    V28$5              1.989      0.187     10.634      0.000
    V33$1              0.653      0.093      7.044      0.000
    V33$2              1.168      0.111     10.550      0.000
    V33$3              1.441      0.127     11.320      0.000
    V33$4              1.842      0.166     11.074      0.000
    V33$5              1.910      0.175     10.890      0.000
    V36$1              0.435      0.089      4.905      0.000
    V36$2              0.999      0.103      9.683      0.000
    V36$3              1.266      0.116     10.917      0.000
    V36$4              1.511      0.133     11.390      0.000
    V36$5              1.782      0.159     11.206      0.000
    V38$1              0.514      0.090      5.713      0.000
    V38$2              1.191      0.112     10.647      0.000
    V38$3              1.511      0.133     11.390      0.000
    V38$4              1.842      0.166     11.074      0.000
    V38$5              2.197      0.225      9.766      0.000
    V40$1              0.200      0.086      2.323      0.020
    V40$2              0.727      0.094      7.698      0.000
    V40$3              1.059      0.106     10.023      0.000
    V40$4              1.266      0.116     10.917      0.000
    V40$5              1.631      0.143     11.395      0.000
    V42$1              0.200      0.086      2.323      0.020
    V42$2              0.758      0.095      7.956      0.000
    V42$3              1.191      0.112     10.647      0.000
    V42$4              1.441      0.127     11.320      0.000
    V42$5              1.631      0.143     11.395      0.000
    V51$1              0.261      0.087      3.004      0.003
    V51$2              0.742      0.095      7.827      0.000
    V51$3              1.038      0.105      9.911      0.000
    V51$4              1.292      0.117     10.999      0.000
    V51$5              1.631      0.143     11.395      0.000
    V55$1             -0.200      0.086     -2.323      0.020
    V55$2              0.397      0.088      4.499      0.000
    V55$3              0.773      0.096      8.085      0.000
    V55$4              1.101      0.107     10.241      0.000
    V55$5              1.589      0.139     11.410      0.000
    V14$1             -1.320      0.119    -11.076      0.000
    V14$2             -0.758      0.095     -7.956      0.000
    V14$3             -0.200      0.086     -2.323      0.020
    V14$4              0.177      0.086      2.050      0.040
    V14$5              0.872      0.099      8.841      0.000
    V18$1              0.297      0.087      3.413      0.001
    V18$2              0.758      0.095      7.956      0.000
    V18$3              1.145      0.110     10.449      0.000
    V18$4              1.589      0.139     11.410      0.000
    V18$5              1.782      0.159     11.206      0.000
    V22$1             -0.527      0.090     -5.847      0.000
    V22$2             -0.023      0.086     -0.273      0.785
    V22$3              0.435      0.089      4.905      0.000
    V22$4              1.038      0.105      9.911      0.000
    V22$5              1.378      0.123     11.212      0.000
    V35$1             -1.409      0.125    -11.270      0.000
    V35$2             -1.059      0.106    -10.023      0.000
    V35$3             -0.582      0.091     -6.382      0.000
    V35$4             -0.224      0.086     -2.596      0.009
    V35$5              0.435      0.089      4.905      0.000
    V6$1              -0.500      0.090     -5.579      0.000
    V6$2               0.000      0.086      0.000      1.000
    V6$3               0.397      0.088      4.499      0.000
    V6$4               0.727      0.094      7.698      0.000
    V6$5               1.409      0.125     11.270      0.000
    V27$1             -0.461      0.089     -5.175      0.000
    V27$2              0.141      0.086      1.640      0.101
    V27$3              0.527      0.090      5.847      0.000
    V27$4              0.872      0.099      8.841      0.000
    V27$5              1.378      0.123     11.212      0.000
    V31$1             -0.236      0.087     -2.732      0.006
    V31$2              0.177      0.086      2.050      0.040
    V31$3              0.500      0.090      5.579      0.000
    V31$4              0.789      0.096      8.212      0.000
    V31$5              1.348      0.121     11.147      0.000
    V43$1             -0.943      0.101     -9.329      0.000
    V43$2             -0.448      0.089     -5.040      0.000
    V43$3              0.035      0.086      0.410      0.682
    V43$4              0.435      0.089      4.905      0.000
    V43$5              0.925      0.100      9.209      0.000
    V19$1             -0.907      0.100     -9.087      0.000
    V19$2             -0.153      0.086     -1.777      0.076
    V19$3              0.177      0.086      2.050      0.040
    V19$4              0.682      0.093      7.307      0.000
    V19$5              1.019      0.104      9.798      0.000
    V21$1             -0.059      0.086     -0.684      0.494
    V21$2              0.568      0.091      6.248      0.000
    V21$3              1.019      0.104      9.798      0.000
    V21$4              1.378      0.123     11.212      0.000
    V21$5              1.910      0.175     10.890      0.000
    V4$1              -0.322      0.087     -3.685      0.000
    V4$2               0.261      0.087      3.004      0.003
    V4$3               0.712      0.094      7.568      0.000
    V4$4               1.101      0.107     10.241      0.000
    V4$5               1.782      0.159     11.206      0.000
    V32$1             -0.236      0.087     -2.732      0.006
    V32$2              0.371      0.088      4.228      0.000
    V32$3              0.838      0.098      8.592      0.000
    V32$4              1.215      0.113     10.741      0.000
    V32$5              1.631      0.143     11.395      0.000
    V47$1             -0.527      0.090     -5.847      0.000
    V47$2             -0.012      0.086     -0.137      0.891
    V47$3              0.422      0.089      4.770      0.000
    V47$4              0.712      0.094      7.568      0.000
    V47$5              1.168      0.111     10.550      0.000
    V50$1              0.285      0.087      3.277      0.001
    V50$2              0.805      0.097      8.340      0.000
    V50$3              1.240      0.114     10.831      0.000
    V50$4              1.589      0.139     11.410      0.000
    V50$5              1.782      0.159     11.206      0.000
    V53$1             -0.212      0.086     -2.459      0.014
    V53$2              0.334      0.087      3.821      0.000
    V53$3              0.789      0.096      8.212      0.000
    V53$4              1.101      0.107     10.241      0.000
    V53$5              1.727      0.153     11.299      0.000
    V11$1             -0.153      0.086     -1.777      0.076
    V11$2              0.334      0.087      3.821      0.000
    V11$3              0.758      0.095      7.956      0.000
    V11$4              1.348      0.121     11.147      0.000
    V11$5              2.197      0.225      9.766      0.000
    V1$1               0.697      0.094      7.437      0.000
    V1$2               1.168      0.111     10.550      0.000
    V1$3               1.292      0.117     10.999      0.000
    V1$4               1.727      0.153     11.299      0.000
    V1$5               1.910      0.175     10.890      0.000
    V8$1               0.261      0.087      3.004      0.003
    V8$2               0.742      0.095      7.827      0.000
    V8$3               0.925      0.100      9.209      0.000
    V8$4               1.145      0.110     10.449      0.000
    V8$5               1.441      0.127     11.320      0.000
    V24$1             -1.409      0.125    -11.270      0.000
    V24$2             -0.943      0.101     -9.329      0.000
    V24$3             -0.500      0.090     -5.579      0.000
    V24$4              0.000      0.086      0.000      1.000
    V24$5              0.758      0.095      7.956      0.000
    V34$1             -0.070      0.086     -0.820      0.412
    V34$2              0.596      0.091      6.515      0.000
    V34$3              0.838      0.098      8.592      0.000
    V34$4              1.101      0.107     10.241      0.000
    V34$5              1.589      0.139     11.410      0.000
    V48$1             -0.384      0.088     -4.364      0.000
    V48$2              0.261      0.087      3.004      0.003
    V48$3              0.624      0.092      6.780      0.000
    V48$4              0.855      0.098      8.717      0.000
    V48$5              1.348      0.121     11.147      0.000
    V10$1              0.249      0.087      2.868      0.004
    V10$2              0.838      0.098      8.592      0.000
    V10$3              1.059      0.106     10.023      0.000
    V10$4              1.292      0.117     10.999      0.000
    V10$5              1.842      0.166     11.074      0.000
    V52$1             -0.727      0.094     -7.698      0.000
    V52$2             -0.236      0.087     -2.732      0.006
    V52$3              0.177      0.086      2.050      0.040
    V52$4              0.773      0.096      8.085      0.000
    V52$5              1.240      0.114     10.831      0.000
    V54$1             -0.554      0.091     -6.115      0.000
    V54$2              0.189      0.086      2.186      0.029
    V54$3              0.554      0.091      6.115      0.000
    V54$4              0.838      0.098      8.592      0.000
    V54$5              1.320      0.119     11.076      0.000
    V57$1             -0.249      0.087     -2.868      0.004
    V57$2              0.236      0.087      2.732      0.006
    V57$3              0.712      0.094      7.568      0.000
    V57$4              1.059      0.106     10.023      0.000
    V57$5              1.511      0.133     11.390      0.000

 Variances
    DR                 0.652      0.065      9.987      0.000
    CSS                0.529      0.069      7.718      0.000
    EID                0.744      0.056     13.253      0.000
    OO                 0.545      0.064      8.509      0.000
    P                  0.625      0.070      8.983      0.000
    CTR                0.355      0.064      5.553      0.000


R-SQUARE

    Observed                   Residual
    Variable        Estimate   Variance

    V28                0.652      0.348
    V33                0.733      0.267
    V36                0.750      0.250
    V38                0.536      0.464
    V40                0.802      0.198
    V42                0.545      0.455
    V51                0.661      0.339
    V55                0.773      0.227
    V14                0.529      0.471
    V18                0.814      0.186
    V22                0.769      0.231
    V35                0.345      0.655
    V6                 0.744      0.256
    V27                0.502      0.498
    V31                0.800      0.200
    V43                0.400      0.600
    V19                0.372      0.628
    V21                0.531      0.469
    V4                 0.545      0.455
    V32                0.743      0.257
    V47                0.752      0.248
    V50                0.595      0.405
    V53                0.170      0.830
    V11                0.158      0.842
    V1                 0.625      0.375
    V8                 0.783      0.217
    V24                0.168      0.832
    V34                0.703      0.297
    V48                0.644      0.356
    V10                0.355      0.645
    V52                0.668      0.332
    V54                0.776      0.224
    V57                0.550      0.450


QUALITY OF NUMERICAL RESULTS

     Condition Number for the Information Matrix              0.130E-02
       (ratio of smallest to largest eigenvalue)


DIAGRAM INFORMATION

  Use View Diagram under the Diagram menu in the Mplus Editor to view the diagram.
  If running Mplus from the Mplus Diagrammer, the diagram opens automatically.

  Diagram output
    d:\negative_parenting\final_model_4\mothers\usa\us_mothers_6_factors_without_ui_fhi.dgm

     Beginning Time:  15:32:21
        Ending Time:  15:32:25
       Elapsed Time:  00:00:04


MUTHEN & MUTHEN
3463 Stoner Ave.
Los Angeles, CA  90066

Tel: (310) 391-9971
Fax: (310) 391-8971
Web: www.StatModel.com
Support: Support@StatModel.com

Copyright (c) 1998-2012 Muthen & Muthen
