# Supplementary material for: Psychometric validation of the Young Parenting Inventory - Revised (YPI-R2): Replication and Extension of a commonly used parenting scale in Schema Therapy (ST) research and practice
Source: PLoS One. 2018 Nov 7;13(11):e0205605. doi: 10.1371/journal.pone.0205605 (PMC6221272; doi:10.1371/journal.pone.0205605)
Supplement: S1 Supporting Information — (ZIP) [file pone.0205605.s011.zip › S1_Supporting_Information/Dataset on USA/Syntax Fathers USA YPI-R2 (5 factors and 20 Items).sps]

* Encoding: UTF-8.

*Fathers Negative Scales same fs as Manila and Jakarta (5 factors and 20 items).
COMPUTE CSSFathers=UAFather22_1 + UAFather14_1 + UAFather18_1 + UAFather46_1.
EXECUTE.

COMPUTE DRFathers=UAFather38_1 + UAFather42_1 + UAFather33_1 + UAFather28_1.
EXECUTE.

COMPUTE EIDFathers=UAFather31_1 + UAFather19_1 + UAFather27_1 + UAFather43_1.
EXECUTE.

COMPUTE OOFathers=UAFather4_1 + UAFather47_1 + UAFather2_1 + UAFather9_1.
EXECUTE.

COMPUTE PUNFathers=UAFather34_1 + UAFather24_1 + UAFather8_1 + UAFather1_1.
EXECUTE.


*For calculations of mean and SD (5 factors and 20 items). 
COMPUTE CSSFathersav=(UAFather22_1 + UAFather14_1 + UAFather18_1 + UAFather46_1)/4.
EXECUTE.

COMPUTE DRFathersav=(UAFather38_1 + UAFather42_1 + UAFather33_1 + UAFather28_1)/4.
EXECUTE.

COMPUTE EIDFathersav=(UAFather31_1 + UAFather19_1 + UAFather27_1 + UAFather43_1)/4.
EXECUTE.

COMPUTE OOFathersav=(UAFather4_1 + UAFather47_1 + UAFather2_1 + UAFather9_1)/4.
EXECUTE.

COMPUTE PUNFathersav=(UAFather34_1 + UAFather24_1 + UAFather8_1 + UAFather1_1)/4.
EXECUTE.


*Fathers Negative Schemas in USA Sample. 

COMPUTE NScAB=UC2_1 + UC20_1 + UC38_1 + UC56_1 + UC74_1.
EXECUTE.

COMPUTE NScAS=UC16_1 + UC34_1 + UC52_1 + UC70_1 + UC88_1.
EXECUTE.

COMPUTE NScDf=UC5_1 + UC23_1 + UC41_1 + UC59_1 + UC77_1.
EXECUTE.

COMPUTE NScDp=UC7_1 + UC25_1 + UC43_1 + UC61_1 + UC79_1.
EXECUTE.

COMPUTE NScED=UC1_1 + UC19_1 + UC37_1 + UC55_1 + UC73_1 .
EXECUTE.

COMPUTE NScEI=UC12_1 + UC30_1 + UC48_1 + UC66_1 + UC84_1.
EXECUTE.

COMPUTE NScEn=UC9_1 + UC27_1 + UC45_1 + UC63_1 + UC81_1 .
EXECUTE.

COMPUTE NScEt=UC14_1 + UC32_1 + UC50_1 + UC68_1 + UC86_1.
EXECUTE.

COMPUTE NScF=UC6_1 + UC24_1 + UC42_1 + UC60_1 + UC78_1.
EXECUTE.

COMPUTE NScISC=UC15_1 + UC33_1 + UC51_1 + UC69_1 + UC87_1.
EXECUTE.

COMPUTE NScMi=UC3_1 + UC21_1 + UC39_1 + UC57_1 + UC75_1.
EXECUTE.

COMPUTE NScPs=UC17_1 + UC35_1 + UC53_1 + UC71_1 + UC89_1.
EXECUTE.

COMPUTE NScPu=UC18_1 + UC36_1 + UC54_1 + UC72_1 + UC90_1.
EXECUTE.

COMPUTE NScSS=UC11_1 + UC29_1 + UC47_1 + UC65_1 + UC83_1.
EXECUTE.

COMPUTE NScSI=UC4_1 + UC22_1 + UC40_1 + UC58_1 + UC76_1.
EXECUTE.

COMPUTE NScSb=UC10_1 + UC28_1 + UC46_1 + UC64_1 + UC82_1.
EXECUTE.

COMPUTE NScUS=UC13_1 + UC31_1 + UC49_1 + UC67_1 + UC85_1.
EXECUTE.

COMPUTE NScVl=UC8_1 + UC26_1 + UC44_1 + UC62_1 + UC80_1.
EXECUTE.
