# Supplementary material for: Psychometric validation of the Young Parenting Inventory - Revised (YPI-R2): Replication and Extension of a commonly used parenting scale in Schema Therapy (ST) research and practice
Source: PLoS One. 2018 Nov 7;13(11):e0205605. doi: 10.1371/journal.pone.0205605 (PMC6221272; doi:10.1371/journal.pone.0205605)
Supplement: S1 Supporting Information — (ZIP) [file pone.0205605.s011.zip › S1_Supporting_Information/Dataset on USA/Syntax Mothers USA YPI-R2 (6 factors and 33 Items).sps]

* Encoding: UTF-8.

*Mothers Negative Scales same fs as Manila and Jakarta (6 factors 33 items). 
COMPUTE CSSMothers=UAMother22_1 + UAMother14_1 + UAMother18_1 + 
    UAMother35_1.
EXECUTE.

COMPUTE DRMothers=UAMother40_1 + UAMother38_1 + UAMother42_1 + UAMother33_1 + UAMother36_1 + 
    UAMother51_1 + UAMother28_1 + UAMother55_1.
EXECUTE.

COMPUTE EIDMothers=UAMother31_1 + UAMother19_1 + UAMother6_1 + UAMother27_1 + 
    UAMother43_1 + UAMother21_1.
EXECUTE.

COMPUTE OOMothers=UAMother4_1 + UAMother47_1 + UAMother53_1 + UAMother32_1 + UAMother11_1 
    + UAMother50_1.
EXECUTE.

COMPUTE PUNMothers=UAMother34_1 + UAMother8_1 + UAMother1_1 + UAMother48_1 + UAMother24_1.
EXECUTE.

COMPUTE CONTMothers=UAMother54_1 + UAMother52_1 + UAMother10_1 + UAMother57_1.
EXECUTE.


*Calculations of mean and SD (33 items). 

COMPUTE CSSMothersav=(UAMother22_1 + UAMother14_1 + UAMother18_1 + UAMother35_1)/4.
EXECUTE.

COMPUTE DRMothersav=(UAMother40_1 + UAMother38_1 + UAMother42_1 + UAMother33_1 + UAMother36_1 + 
    UAMother51_1 + UAMother28_1 + UAMother55_1)/8.
EXECUTE.

COMPUTE EIDMothersav=(UAMother31_1 + UAMother21_1 + UAMother6_1 + UAMother27_1 + 
    UAMother43_1 + UAMother19_1)/6.
EXECUTE.

COMPUTE OOMothersav=(UAMother4_1 + UAMother47_1 + UAMother53_1 + UAMother32_1 + 
    UAMother50_1 + UAMother11_1)/6.
EXECUTE.

COMPUTE PUNMothersav=(UAMother34_1 + UAMother8_1 + UAMother1_1 + UAMother48_1 + UAMother24_1)/5.
EXECUTE.

COMPUTE CONTMothersav=(UAMother54_1 + UAMother52_1 + UAMother10_1 + UAMother57_1)/4.
EXECUTE.


*Mothers Negative Schemas in USA Sample. 

COMPUTE NScAB=UC2_1 + UC20_1 + UC38_1 + UC56_1 + UC74_1.
EXECUTE.

COMPUTE NScAS=UC16_1 + UC34_1 + UC52_1 + UC70_1 + UC88_1.
EXECUTE.

COMPUTE NScDf=UC5_1 + UC23_1 + UC41_1 + UC59_1 + UC77_1.
EXECUTE.

COMPUTE NScDp=UC7_1 + UC25_1 + UC43_1 + UC61_1 + UC79_1.
EXECUTE.

COMPUTE NScED=UC1_1 + UC19_1 + UC37_1 + UC55_1 + UC73_1 .
EXECUTE.

COMPUTE NScEI=UC12_1 + UC30_1 + UC48_1 + UC66_1 + UC84_1.
EXECUTE.

COMPUTE NScEn=UC9_1 + UC27_1 + UC45_1 + UC63_1 + UC81_1 .
EXECUTE.

COMPUTE NScEt=UC14_1 + UC32_1 + UC50_1 + UC68_1 + UC86_1.
EXECUTE.

COMPUTE NScF=UC6_1 + UC24_1 + UC42_1 + UC60_1 + UC78_1.
EXECUTE.

COMPUTE NScISC=UC15_1 + UC33_1 + UC51_1 + UC69_1 + UC87_1.
EXECUTE.

COMPUTE NScMi=UC3_1 + UC21_1 + UC39_1 + UC57_1 + UC75_1.
EXECUTE.

COMPUTE NScPs=UC17_1 + UC35_1 + UC53_1 + UC71_1 + UC89_1.
EXECUTE.

COMPUTE NScPu=UC18_1 + UC36_1 + UC54_1 + UC72_1 + UC90_1.
EXECUTE.

COMPUTE NScSS=UC11_1 + UC29_1 + UC47_1 + UC65_1 + UC83_1.
EXECUTE.

COMPUTE NScSI=UC4_1 + UC22_1 + UC40_1 + UC58_1 + UC76_1.
EXECUTE.

COMPUTE NScSb=UC10_1 + UC28_1 + UC46_1 + UC64_1 + UC82_1.
EXECUTE.

COMPUTE NScUS=UC13_1 + UC31_1 + UC49_1 + UC67_1 + UC85_1.
EXECUTE.

COMPUTE NScVl=UC8_1 + UC26_1 + UC44_1 + UC62_1 + UC80_1.
EXECUTE.
