# Supplementary material for: Psychometric validation of the Young Parenting Inventory - Revised (YPI-R2): Replication and Extension of a commonly used parenting scale in Schema Therapy (ST) research and practice
Source: PLoS One. 2018 Nov 7;13(11):e0205605. doi: 10.1371/journal.pone.0205605 (PMC6221272; doi:10.1371/journal.pone.0205605)
Supplement: S2 Supporting Information — (ZIP) [file pone.0205605.s012.zip]

Archive with 5 entries (4 files):
- S2_Supporting_Information/
- S2_Supporting_Information/Manila Output of Incremental Validity, and Correlations, EFA of YPI-R2 Mothers.spv
- S2_Supporting_Information/Manila Output of Incremental Validity, Correlations, EFA of YPI-R2 Fathers.spv
- S2_Supporting_Information/Manila Output of Reliability of YPI-R2 Fathers.spv
- S2_Supporting_Information/Manila Output of Reliability of YPI-R2 Mothers.spv
