# Supplementary material for: Psychometric validation of the Young Parenting Inventory - Revised (YPI-R2): Replication and Extension of a commonly used parenting scale in Schema Therapy (ST) research and practice
Source: PLoS One. 2018 Nov 7;13(11):e0205605. doi: 10.1371/journal.pone.0205605 (PMC6221272; doi:10.1371/journal.pone.0205605)
Supplement: S4 Supporting Information — (ZIP) [file pone.0205605.s014.zip]

Archive with 37 entries (30 files):
- S4_Supporting_Information/
- S4_Supporting_Information/.DS_Store
- __MACOSX/
- __MACOSX/S4_Supporting_Information/
- __MACOSX/S4_Supporting_Information/._.DS_Store
- S4_Supporting_Information/S4 MultiGroup Fathers/
- S4_Supporting_Information/S4 MultiGroup Fathers/configural_5_f_20_items.inp
- __MACOSX/S4_Supporting_Information/S4 MultiGroup Fathers/
- __MACOSX/S4_Supporting_Information/S4 MultiGroup Fathers/._configural_5_f_20_items.inp
- S4_Supporting_Information/S4 MultiGroup Fathers/configural_5_f_20_items.out
- __MACOSX/S4_Supporting_Information/S4 MultiGroup Fathers/._configural_5_f_20_items.out
- S4_Supporting_Information/S4 MultiGroup Fathers/Fathers_US_J.dat
- __MACOSX/S4_Supporting_Information/S4 MultiGroup Fathers/._Fathers_US_J.dat
- S4_Supporting_Information/S4 MultiGroup Fathers/metric_invariance_5_f_20_items.inp
- __MACOSX/S4_Supporting_Information/S4 MultiGroup Fathers/._metric_invariance_5_f_20_items.inp
- S4_Supporting_Information/S4 MultiGroup Fathers/metric_invariance_5_f_20_items.out
- __MACOSX/S4_Supporting_Information/S4 MultiGroup Fathers/._metric_invariance_5_f_20_items.out
- S4_Supporting_Information/S4 MultiGroup Fathers/scalar_invariance_5_f_20_items.inp
- __MACOSX/S4_Supporting_Information/S4 MultiGroup Fathers/._scalar_invariance_5_f_20_items.inp
- S4_Supporting_Information/S4 MultiGroup Fathers/scalar_invariance_5_f_20_items.out
- __MACOSX/S4_Supporting_Information/S4 MultiGroup Fathers/._scalar_invariance_5_f_20_items.out
- S4_Supporting_Information/S4 MultiGroup Mothers/
- S4_Supporting_Information/S4 MultiGroup Mothers/configural_6-without_UI_FHI.inp
- __MACOSX/S4_Supporting_Information/S4 MultiGroup Mothers/
- __MACOSX/S4_Supporting_Information/S4 MultiGroup Mothers/._configural_6-without_UI_FHI.inp
- S4_Supporting_Information/S4 MultiGroup Mothers/configural_6-without_ui_fhi.out
- __MACOSX/S4_Supporting_Information/S4 MultiGroup Mothers/._configural_6-without_ui_fhi.out
- S4_Supporting_Information/S4 MultiGroup Mothers/metric_6-without_UI_FHI.inp
- __MACOSX/S4_Supporting_Information/S4 MultiGroup Mothers/._metric_6-without_UI_FHI.inp
- S4_Supporting_Information/S4 MultiGroup Mothers/metric_6-without_ui_fhi.out
- __MACOSX/S4_Supporting_Information/S4 MultiGroup Mothers/._metric_6-without_ui_fhi.out
- S4_Supporting_Information/S4 MultiGroup Mothers/mothers_all_cor_US_J.dat
- __MACOSX/S4_Supporting_Information/S4 MultiGroup Mothers/._mothers_all_cor_US_J.dat
- S4_Supporting_Information/S4 MultiGroup Mothers/scalar_6-without_UI_FHI.inp
- __MACOSX/S4_Supporting_Information/S4 MultiGroup Mothers/._scalar_6-without_UI_FHI.inp
- S4_Supporting_Information/S4 MultiGroup Mothers/scalar_6-without_ui_fhi.out
- __MACOSX/S4_Supporting_Information/S4 MultiGroup Mothers/._scalar_6-without_ui_fhi.out
