# Supplementary material for: Psychometric validation of the Young Parenting Inventory - Revised (YPI-R2): Replication and Extension of a commonly used parenting scale in Schema Therapy (ST) research and practice
Source: PLoS One. 2018 Nov 7;13(11):e0205605. doi: 10.1371/journal.pone.0205605 (PMC6221272; doi:10.1371/journal.pone.0205605)
Supplement: S4 Supporting Information — (ZIP) [file pone.0205605.s014.zip › S4_Supporting_Information/S4 MultiGroup Fathers/configural_5_f_20_items.inp]

TITLE: Configural model - negative parenting- farther - WLSMV
DATA: FILE IS Fathers_US_J.dat;
VARIABLE: 
NAMES ARE   V1
            V2
            V3
            V4
            V5
            V6
            V7
            V8
            V9
            V10
            V11
            V12
            V13
            V14
            V15
            V16
            V17
            V18
            V19
            V20
            V21
            V22
            V23
            V24
            V25
            V26
            V27
            V28
            V29
            V30
            V31
            V32
            V33
            V34
            V35
            V36
            V37
            V38
            V39
            V40
            V41
            V42
            V43
            V44
            V45
            V46
            V47
            V48
            V49
            V50
            V51
            V52
            V53
            V54
            V55
            V56
            V57
            country; 
USEVARIABLES ARE 
!
V28
V33
V38
V42
! 
V14
V18
V22
V46
 ! 

V27
V31
V43
V19
 ! 
V2
V4
V9
V47
! 
 V1 
 V8 
 V24 
 V34;
 CATEGORICAL ARE 
!
V28
V33
V38
V42
! 
V14
V18
V22
V46
 ! 

V27
V31
V43
V19
 ! 
V2
V4
V9
V47
! 
 V1 
 V8 
 V24 
 V34; 
GROUPING = country (2=Jakarta 3=USA);
ANALYSIS:     PARAMETERIZATION=THETA;

ESTIMATOR=WLSMV;
iterations = 10000;
CONVERGENCE = 0.005;
MODEL: 
!Model1 - Reference group Jakarta
  ! Loadings are free across groups excluding marker variables 
  !(were loading=1) 
  !and just labeled in reference group
DR BY
V28@1 (L1)
V33* (L2)
V38* (L3)
V42* (L4);
! 
 CUS BY 
V14@1 (L5)
V18* (L6)
V22* (L7)
V46* (L8);
 ! 
 EID BY
V27@1 (L9)
V31* (L10)
V43* (L11)
V19* (L12);
 ! 
OO BY
V2@1 (L13)
V4* (L14)
V9* (L15)
V47* (L16);
  ! 
 P BY 
 V1@1 (L17)
 V8* (L18)
 V24* (L19)
 V34* (L20);
 
!Items thesholds all are free 
! One threshold in each item are constrained across groups
! One additional threshold in the marker variable are constrained across groups
! 
[V28$1] (t11);
[V33$1] (t21);
[V38$1] (t31);
[V42$1] (t41);
! 
[V14$1] (t51);
[V18$1] (t61);
[V22$1] (t71);
[V46$1] (t81);
 ! 
[V27$1] (t91);
[V31$1] (t101);
[V43$1] (t111);
[V19$1] (t121);
 ! 
[V2$1] (t131);
[V4$1] (t141);
[V9$1] (t151);
[V47$1] (t161);
  ! 
 [V1$1] (t171);
 [V8$1] (t181);
 [V24$1] (t191);
 [V34$1] (t201);
! One additional threshold in the marker variable are constrained across groups

[V28$2] (t12);
[V33$2] ;
[V38$2] ;
[V42$2] ;
! 
[V14$2] (t52);
[V18$2] ;
[V22$2] ;
[V46$2] ;
 ! 
[V27$2] (t92);
[V31$2] ;
[V43$2] ;
[V19$2] ;
 ! 
[V2$2] (t132);
[V4$2] ;
[V9$2] ;
[V47$2] ;
  ! 
 [V1$2] (t172);
 [V8$2] ;
 [V24$2] ;
 [V34$2] ;

 ! $3.


[V28$3] ;
[V33$3] ;
[V38$3] ;
[V42$3] ;
! 
[V14$3] ;
[V18$3] ;
[V22$3] ;
[V46$3] ;
 ! 
[V27$3] ;
[V31$3] ;
[V43$3] ;
[V19$3] ;
 ! 
[V2$3] ;
[V4$3] ;
[V9$3] ;
[V47$3] ;
  ! 
 [V1$3] ;
 [V8$3] ;
 [V24$3] ;
 [V34$3] ;

 !$4

[V28$4] ;
[V33$4] ;
[V38$4] ;
[V42$4] ;
! 
[V14$4] ;
[V18$4] ;
[V22$4] ;
[V46$4] ;
 ! 
[V27$4] ;
[V31$4] ;
[V43$4] ;
[V19$4] ;
 ! 
[V2$4] ;
[V4$4] ;
[V9$4] ;
[V47$4] ;
  ! 
 [V1$4] ;
 [V8$4] ;
 [V24$4] ;
 [V34$4] ;
!$5

[V28$5] ;
[V33$5] ;
[V38$5] ;
[V42$5] ;
! 
[V14$5] ;
[V18$5] ;
[V22$5] ;
[V46$5] ;
 ! 
[V27$5] ;
[V31$5] ;
[V43$5] ;
[V19$5] ;
 ! 
[V2$5] ;
[V4$5] ;
[V9$5] ;
[V47$5] ;
  ! 
 [V1$5] ;
 [V8$5] ;
 [V24$5] ;
 [V34$5] ;

! Factor variance are free across groups 
! (just labeled in reference group)
   
DR* (FV1); 
 CUS* (FV2);
 EID* (FV3);
   OO*  (FV5);
 P*  (FV6);
! Factor covariances are free just labeled in reference group
 ! DR
 DR WITH CUS* (cov1);
 DR WITH EID* (cov2);
 DR WITH OO*  (cov3);
 DR WITH P*  (cov4);
! CUS
CUS WITH EID* (cov5);
CUS WITH OO*  (cov6);
 CUS WITH P*  (cov7);
! EID
 EID WITH OO*  (cov8);
 EID WITH P*  (cov9);
!OO
OO WITH P*  (cov10);
 
 ! Factor mean of the first group are fixed to zeros  for identification
 [DR@0] ; 
 [CUS@0] ;
 [EID@0] ;
 [OO@0]  ;
 [P@0]  ;
     
! Items residuals variance of the first group are fixed to 1  for identification
 
!
V28@1
V33@1
V38@1
V42@1
! 
V14@1
V18@1
V22@1
V46@1
 ! 
V27@1
V31@1
V43@1
V19@1
 ! 
V2@1
V4@1
V9@1
V47@1
! 
 V1@1 
 V8@1 
 V24@1 
 V34@1; 
 ! 
  Model USA:
  ! Loadings are free across groups excluding marker variables (were loading=1)
 ! and just labeled in reference group
DR BY
V28@1 
V33* 
V38* 
V42* ;
! 
 CUS BY 
V14@1 
V18* 
V22* 
V46* ;
 ! 
 EID BY
V27@1 
V31* 
V43* 
V19* ;
 ! 
OO BY
V2@1 
V4* 
V9* 
V47*;
  ! 
 P BY 
 V1@1 
 V8* 
 V24* 
 V34* ;
 
!Items thesholds all are free 
  ! One threshold in each item are constrained across groups
   ! One additional threshold in the marker variable are 
   !constrained across groups
[V28$1] (t11);
[V33$1] (t21);
[V38$1] (t31);
[V42$1] (t41);
! 
[V14$1] (t51);
[V18$1] (t61);
[V22$1] (t71);
[V46$1] (t81);
 ! 
[V27$1] (t91);
[V31$1] (t101);
[V43$1] (t111);
[V19$1] (t121);
 ! 
[V2$1] (t131);
[V4$1] (t141);
[V9$1] (t151);
[V47$1] (t161);
  ! 
 [V1$1] (t171);
 [V8$1] (t181);
 [V24$1] (t191);
 [V34$1] (t201);
! One additional threshold in the marker variable are constrained across groups

[V28$2] (t12);
[V33$2] ;
[V38$2] ;
[V42$2] ;
! 
[V14$2] (t52);
[V18$2] ;
[V22$2] ;
[V46$2] ;
 ! 
[V27$2] (t92);
[V31$2] ;
[V43$2] ;
[V19$2] ;
 ! 
[V2$2] (t132);
[V4$2] ;
[V9$2] ;
[V47$2] ;
  ! 
 [V1$2] (t172);
 [V8$2] ;
 [V24$2] ;
 [V34$2] ;

 ! $3.


[V28$3] ;
[V33$3] ;
[V38$3] ;
[V42$3] ;
! 
[V14$3] ;
[V18$3] ;
[V22$3] ;
[V46$3] ;
 ! 
[V27$3] ;
[V31$3] ;
[V43$3] ;
[V19$3] ;
 ! 
[V2$3] ;
[V4$3] ;
[V9$3] ;
[V47$3] ;
  ! 
 [V1$3] ;
 [V8$3] ;
 [V24$3] ;
 [V34$3] ;

 !$4

[V28$4] ;
[V33$4] ;
[V38$4] ;
[V42$4] ;
! 
[V14$4] ;
[V18$4] ;
[V22$4] ;
[V46$4] ;
 ! 
[V27$4] ;
[V31$4] ;
[V43$4] ;
[V19$4] ;
 ! 
[V2$4] ;
[V4$4] ;
[V9$4] ;
[V47$4] ;
  ! 
 [V1$4] ;
 [V8$4] ;
 [V24$4] ;
 [V34$4] ;
!$5

[V28$5] ;
[V33$5] ;
[V38$5] ;
[V42$5] ;
! 
[V14$5] ;
[V18$5] ;
[V22$5] ;
[V46$5] ;
 ! 
[V27$5] ;
[V31$5] ;
[V43$5] ;
[V19$5] ;
 ! 
[V2$5] ;
[V4$5] ;
[V9$5] ;
[V47$5] ;
  ! 
 [V1$5] ;
 [V8$5] ;
 [V24$5] ;
 [V34$5] ;

   ! Factor variance are free across groups (just labeled in reference group)
   
DR* ; 
 CUS* ;
 EID* ;
 OO*  ;
 P*  ;
! Factor covariances are free just labeled in reference group
  DR WITH CUS* ;
 DR WITH EID* ;
 DR WITH OO*  ;
 DR WITH P*  ;
! CUS
CUS WITH EID* ;
CUS WITH OO*  ;
 CUS WITH P*  ;
! EID
 EID WITH OO*  ;
 EID WITH P*  ;
!OO
OO WITH P*  ;

 ! Factor mean of n0n-reference  groups are free
 [DR*] ; 
 [CUS*] ;
 [EID*] ;
 [OO*]  ;
 [P*]  ;
     
! Items residual variance  of the non-reference groups are free
 
!
V28*
V33*
V38*
V42*
! 
V14*
V18*
V22*
V46*
 ! 
V27*
V31*
V43*
V19*
 ! 
V2*
V4*
V9*
V47*
! 
 V1* 
 V8* 
 V24* 
 V34*; 

OUTPUT: standardized sampstat;
! Save the chi-square values for difference testing with other nested models
SAVEDATA: DIFFTEST is configural.dat;
