# Supplementary material for: Psychometric validation of the Young Parenting Inventory - Revised (YPI-R2): Replication and Extension of a commonly used parenting scale in Schema Therapy (ST) research and practice
Source: PLoS One. 2018 Nov 7;13(11):e0205605. doi: 10.1371/journal.pone.0205605 (PMC6221272; doi:10.1371/journal.pone.0205605)
Supplement: S4 Supporting Information — (ZIP) [file pone.0205605.s014.zip › S4_Supporting_Information/S4 MultiGroup Fathers/scalar_invariance_5_f_20_items.out]

Mplus VERSION 7
MUTHEN & MUTHEN
11/17/2017   5:09 PM

INPUT INSTRUCTIONS

  TITLE:Scalar invariance model - negative parenting- farther - WLSMV
  ! 5 factors 20 items
  DATA: FILE IS Fathers_US_J.dat;
  VARIABLE:
  NAMES ARE   V1
              V2
              V3
              V4
              V5
              V6
              V7
              V8
              V9
              V10
              V11
              V12
              V13
              V14
              V15
              V16
              V17
              V18
              V19
              V20
              V21
              V22
              V23
              V24
              V25
              V26
              V27
              V28
              V29
              V30
              V31
              V32
              V33
              V34
              V35
              V36
              V37
              V38
              V39
              V40
              V41
              V42
              V43
              V44
              V45
              V46
              V47
              V48
              V49
              V50
              V51
              V52
              V53
              V54
              V55
              V56
              V57
              country;
  USEVARIABLES ARE
  !
  V28
  V33
  V38
  V42
  !
  V14
  V18
  V22
  V46
   !

  V27
  V31
  V43
  V19
   !
  V2
  V4
  V9
  V47
  !
   V1
   V8
   V24
   V34;
   CATEGORICAL ARE
  !
  V28
  V33
  V38
  V42
  !
  V14
  V18
  V22
  V46
   !

  V27
  V31
  V43
  V19
   !
  V2
  V4
  V9
  V47
  !
   V1
   V8
   V24
   V34;
  GROUPING = country (2=Jakarta 3=USA);
  ANALYSIS:     PARAMETERIZATION=THETA;

  ESTIMATOR=WLSMV;
  DIFFTEST=metric.dat; ! scalar vs. metric
  iterations = 10000;
  CONVERGENCE = 0.005;
  MODEL:
  !Model1 - Reference group Manila
    ! Loadings are constrained across groups excluding marker variables (were loading=1)
  DR BY
  V28@1 (L1)
  V33* (L2)
  V38* (L3)
  V42* (L4);
  !
   CUS BY
  V14@1 (L5)
  V18* (L6)
  V22* (L7)
  V46* (L8);
   !
   EID BY
  V27@1 (L9)
  V31* (L10)
  V43* (L11)
  V19* (L12);
   !
  OO BY
  V2@1 (L13)
  V4* (L14)
  V9* (L15)
  V47* (L16);
    !
   P BY
   V1@1 (L17)
   V8* (L18)
   V24* (L19)
   V34* (L20);

  !Items thesholds all are constrained across groups
  !
  [V28$1] (t11);
  [V33$1] (t21);
  [V38$1] (t31);
  [V42$1] (t41);
  !
  [V14$1] (t51);
  [V18$1] (t61);
  [V22$1] (t71);
  [V46$1] (t81);
   !
  [V27$1] (t91);
  [V31$1] (t101);
  [V43$1] (t111);
  [V19$1] (t121);
   !
  [V2$1] (t131);
  [V4$1] (t141);
  [V9$1] (t151);
  [V47$1] (t161);
    !
   [V1$1] (t171);
   [V8$1] (t181);
   [V24$1] (t191);
   [V34$1] (t201);
  !
  [V28$2] (t12);
  [V33$2] (t22);
  [V38$2] (t32);
  [V42$2] (t42);
  !
  [V14$2] (t52);
  [V18$2] (t62);
  [V22$2] (t72);
  [V46$2] (t82);
   !
  [V27$2] (t92);
  [V31$2] (t102);
  [V43$2] (t112);
  [V19$2] (t122);
   !
  [V2$2] (t132);
  [V4$2] (t142);
  [V9$2] (t152);
  [V47$2] (t162);
    !
   [V1$2] (t172);
   [V8$2] (t182);
   [V24$2] (t192);
   [V34$2] (t202);

   ! $3.


  [V28$3] (t13);
  [V33$3] (t23);
  [V38$3] (t33);
  [V42$3] (t43);
  !
  [V14$3] (t53);
  [V18$3] (t63);
  [V22$3] (t73);
  [V46$3] (t83);
   !
  [V27$3] (t93);
  [V31$3] (t103);
  [V43$3] (t113);
  [V19$3] (t123);
   !
  [V2$3] (t133);
  [V4$3] (t143);
  [V9$3] (t153);
  [V47$3] (t163);
    !
   [V1$3] (t173);
   [V8$3] (t183);
   [V24$3] (t193);
   [V34$3] (t203);

   !$4

  [V28$4] (t14);
  [V33$4] (t24);
  [V38$4] (t34);
  [V42$4] (t44);
  !
  [V14$4] (t54);
  [V18$4] (t64);
  [V22$4] (t74);
  [V46$4] (t84);
   !
  [V27$4] (t94);
  [V31$4] (t104);
  [V43$4] (t114);
  [V19$4] (t124);
   !
  [V2$4] (t134);
  [V4$4] (t144);
  [V9$4] (t154);
  [V47$4] (t164);
    !
   [V1$4] (t174);
   [V8$4] (t184);
   [V24$4] (t194);
   [V34$4] (t204);
  !$5

  [V28$5] (t15);
  [V33$5] (t25);
  [V38$5] (t35);
  [V42$5] (t45);
  !
  [V14$5] (t55);
  [V18$5] (t65);
  [V22$5] (t75);
  [V46$5] (t85);
   !
  [V27$5] (t95);
  [V31$5] (t105);
  [V43$5] (t115);
  [V19$5] (t125);
   !
  [V2$5] (t135);
  [V4$5] (t145);
  [V9$5] (t155);
  [V47$5] (t165);
    !
   [V1$5] (t175);
   [V8$5] (t185);
   [V24$5] (t195);
   [V34$5] (t205);

  ! Factor variance are free across groups
  ! (just labeled in reference group)

  DR* (FV1);
   CUS* (FV2);
   EID* (FV3);
     OO*  (FV5);
   P*  (FV6);
  ! Factor covariances are free just labeled in reference group
   ! DR
   DR WITH CUS* (cov1);
   DR WITH EID* (cov2);
   DR WITH OO*  (cov3);
   DR WITH P*  (cov4);
  ! CUS
  CUS WITH EID* (cov5);
  CUS WITH OO*  (cov6);
   CUS WITH P*  (cov7);
  ! EID
   EID WITH OO*  (cov8);
   EID WITH P*  (cov9);
  !OO
  OO WITH P*  (cov10);

   ! Factor mean of the first group are fixed to zeros  for identification
   [DR@0] ;
   [CUS@0] ;
   [EID@0] ;
   [OO@0]  ;
   [P@0]  ;

  ! Items residuals variance of the first group are fixed to 1  for identification

  !
  V28@1
  V33@1
  V38@1
  V42@1
  !
  V14@1
  V18@1
  V22@1
  V46@1
   !
  V27@1
  V31@1
  V43@1
  V19@1
   !
  V2@1
  V4@1
  V9@1
  V47@1
  !
   V1@1
   V8@1
   V24@1
   V34@1;
   !
   Model USA:
   ! Loadings are constrained across groups excluding marker variables (were loading=1)
  DR BY
  V28@1 (L1)
  V33* (L2)
  V38* (L3)
  V42* (L4);
  !
   CUS BY
  V14@1 (L5)
  V18* (L6)
  V22* (L7)
  V46* (L8);
   !
   EID BY
  V27@1 (L9)
  V31* (L10)
  V43* (L11)
  V19* (L12);
   !
  OO BY
  V2@1 (L13)
  V4* (L14)
  V9* (L15)
  V47* (L16);
    !
   P BY
   V1@1 (L17)
   V8* (L18)
   V24* (L19)
   V34* (L20);

  !Items thesholds all are constrained across groups
  !
  [V28$1] (t11);
  [V33$1] (t21);
  [V38$1] (t31);
  [V42$1] (t41);
  !
  [V14$1] (t51);
  [V18$1] (t61);
  [V22$1] (t71);
  [V46$1] (t81);
   !
  [V27$1] (t91);
  [V31$1] (t101);
  [V43$1] (t111);
  [V19$1] (t121);
   !
  [V2$1] (t131);
  [V4$1] (t141);
  [V9$1] (t151);
  [V47$1] (t161);
    !
   [V1$1] (t171);
   [V8$1] (t181);
   [V24$1] (t191);
   [V34$1] (t201);
  !
  [V28$2] (t12);
  [V33$2] (t22);
  [V38$2] (t32);
  [V42$2] (t42);
  !
  [V14$2] (t52);
  [V18$2] (t62);
  [V22$2] (t72);
  [V46$2] (t82);
   !
  [V27$2] (t92);
  [V31$2] (t102);
  [V43$2] (t112);
  [V19$2] (t122);
   !
  [V2$2] (t132);
  [V4$2] (t142);
  [V9$2] (t152);
  [V47$2] (t162);
    !
   [V1$2] (t172);
   [V8$2] (t182);
   [V24$2] (t192);
   [V34$2] (t202);

   ! $3.


  [V28$3] (t13);
  [V33$3] (t23);
  [V38$3] (t33);
  [V42$3] (t43);
  !
  [V14$3] (t53);
  [V18$3] (t63);
  [V22$3] (t73);
  [V46$3] (t83);
   !
  [V27$3] (t93);
  [V31$3] (t103);
  [V43$3] (t113);
  [V19$3] (t123);
   !
  [V2$3] (t133);
  [V4$3] (t143);
  [V9$3] (t153);
  [V47$3] (t163);
    !
   [V1$3] (t173);
   [V8$3] (t183);
   [V24$3] (t193);
   [V34$3] (t203);

   !$4

  [V28$4] (t14);
  [V33$4] (t24);
  [V38$4] (t34);
  [V42$4] (t44);
  !
  [V14$4] (t54);
  [V18$4] (t64);
  [V22$4] (t74);
  [V46$4] (t84);
   !
  [V27$4] (t94);
  [V31$4] (t104);
  [V43$4] (t114);
  [V19$4] (t124);
   !
  [V2$4] (t134);
  [V4$4] (t144);
  [V9$4] (t154);
  [V47$4] (t164);
    !
   [V1$4] (t174);
   [V8$4] (t184);
   [V24$4] (t194);
   [V34$4] (t204);
  !$5

  [V28$5] (t15);
  [V33$5] (t25);
  [V38$5] (t35);
  [V42$5] (t45);
  !
  [V14$5] (t55);
  [V18$5] (t65);
  [V22$5] (t75);
  [V46$5] (t85);
   !
  [V27$5] (t95);
  [V31$5] (t105);
  [V43$5] (t115);
  [V19$5] (t125);
   !
  [V2$5] (t135);
  [V4$5] (t145);
  [V9$5] (t155);
  [V47$5] (t165);
    !
   [V1$5] (t175);
   [V8$5] (t185);
   [V24$5] (t195);
   [V34$5] (t205);
     ! Factor variance are free across groups (just labeled in reference group)

  DR* ;
   CUS* ;
   EID* ;
   OO*  ;
   P*  ;
  ! Factor covariances are free just labeled in reference group
    DR WITH CUS* ;
   DR WITH EID* ;
   DR WITH OO*  ;
   DR WITH P*  ;
  ! CUS
  CUS WITH EID* ;
  CUS WITH OO*  ;
   CUS WITH P*  ;
  ! EID
   EID WITH OO*  ;
   EID WITH P*  ;
  !OO
  OO WITH P*  ;

   ! Factor mean of n0n-reference  groups are free
   [DR*] ;
   [CUS*] ;
   [EID*] ;
   [OO*]  ;
   [P*]  ;

  ! Items residual variance  of the non-reference groups are free

  !
  V28*
  V33*
  V38*
  V42*
  !
  V14*
  V18*
  V22*
  V46*
   !
  V27*
  V31*
  V43*
  V19*
   !
  V2*
  V4*
  V9*
  V47*
  !
   V1*
   V8*
   V24*
   V34*;

  OUTPUT: standardized sampstat;
  ! Save the chi-square values for difference testing with other nested models
  SAVEDATA: DIFFTEST is scalar.dat;


INPUT READING TERMINATED NORMALLY


Scalar invariance model - negative parenting- farther - WLSMV

SUMMARY OF ANALYSIS

Number of groups                                                 2
Number of observations
   Group JAKARTA                                               366
   Group USA                                                   204

Number of dependent variables                                   20
Number of independent variables                                  0
Number of continuous latent variables                            5

Observed dependent variables

  Binary and ordered categorical (ordinal)
   V28         V33         V38         V42         V14         V18
   V22         V46         V27         V31         V43         V19
   V2          V4          V9          V47         V1          V8
   V24         V34

Continuous latent variables
   DR          CUS         EID         OO          P

Variables with special functions

  Grouping variable     COUNTRY

Estimator                                                    WLSMV
Maximum number of iterations                                 10000
Convergence criterion                                    0.500D-02
Maximum number of steepest descent iterations                   20
Parameterization                                             THETA

Input data file(s)
  Fathers_US_J.dat

Input data format  FREE


UNIVARIATE PROPORTIONS AND COUNTS FOR CATEGORICAL VARIABLES

  Group JAKARTA
    V28
      Category 1    0.522      191.000
      Category 2    0.273      100.000
      Category 3    0.098       36.000
      Category 4    0.049       18.000
      Category 5    0.041       15.000
      Category 6    0.016        6.000
    V33
      Category 1    0.486      178.000
      Category 2    0.292      107.000
      Category 3    0.117       43.000
      Category 4    0.063       23.000
      Category 5    0.025        9.000
      Category 6    0.016        6.000
    V38
      Category 1    0.246       90.000
      Category 2    0.311      114.000
      Category 3    0.230       84.000
      Category 4    0.134       49.000
      Category 5    0.066       24.000
      Category 6    0.014        5.000
    V42
      Category 1    0.281      103.000
      Category 2    0.432      158.000
      Category 3    0.156       57.000
      Category 4    0.066       24.000
      Category 5    0.049       18.000
      Category 6    0.016        6.000
    V14
      Category 1    0.107       39.000
      Category 2    0.191       70.000
      Category 3    0.230       84.000
      Category 4    0.194       71.000
      Category 5    0.202       74.000
      Category 6    0.077       28.000
    V18
      Category 1    0.161       59.000
      Category 2    0.227       83.000
      Category 3    0.205       75.000
      Category 4    0.178       65.000
      Category 5    0.161       59.000
      Category 6    0.068       25.000
    V22
      Category 1    0.098       36.000
      Category 2    0.161       59.000
      Category 3    0.230       84.000
      Category 4    0.246       90.000
      Category 5    0.167       61.000
      Category 6    0.098       36.000
    V46
      Category 1    0.216       79.000
      Category 2    0.246       90.000
      Category 3    0.172       63.000
      Category 4    0.139       51.000
      Category 5    0.128       47.000
      Category 6    0.098       36.000
    V27
      Category 1    0.131       48.000
      Category 2    0.246       90.000
      Category 3    0.172       63.000
      Category 4    0.153       56.000
      Category 5    0.183       67.000
      Category 6    0.115       42.000
    V31
      Category 1    0.126       46.000
      Category 2    0.202       74.000
      Category 3    0.227       83.000
      Category 4    0.126       46.000
      Category 5    0.216       79.000
      Category 6    0.104       38.000
    V43
      Category 1    0.090       33.000
      Category 2    0.183       67.000
      Category 3    0.164       60.000
      Category 4    0.191       70.000
      Category 5    0.213       78.000
      Category 6    0.158       58.000
    V19
      Category 1    0.161       59.000
      Category 2    0.199       73.000
      Category 3    0.205       75.000
      Category 4    0.142       52.000
      Category 5    0.197       72.000
      Category 6    0.096       35.000
    V2
      Category 1    0.180       66.000
      Category 2    0.232       85.000
      Category 3    0.175       64.000
      Category 4    0.194       71.000
      Category 5    0.134       49.000
      Category 6    0.085       31.000
    V4
      Category 1    0.268       98.000
      Category 2    0.276      101.000
      Category 3    0.189       69.000
      Category 4    0.150       55.000
      Category 5    0.101       37.000
      Category 6    0.016        6.000
    V9
      Category 1    0.164       60.000
      Category 2    0.191       70.000
      Category 3    0.232       85.000
      Category 4    0.175       64.000
      Category 5    0.167       61.000
      Category 6    0.071       26.000
    V47
      Category 1    0.268       98.000
      Category 2    0.309      113.000
      Category 3    0.148       54.000
      Category 4    0.150       55.000
      Category 5    0.082       30.000
      Category 6    0.044       16.000
    V1
      Category 1    0.533      195.000
      Category 2    0.197       72.000
      Category 3    0.090       33.000
      Category 4    0.079       29.000
      Category 5    0.063       23.000
      Category 6    0.038       14.000
    V8
      Category 1    0.508      186.000
      Category 2    0.219       80.000
      Category 3    0.142       52.000
      Category 4    0.038       14.000
      Category 5    0.066       24.000
      Category 6    0.027       10.000
    V24
      Category 1    0.137       50.000
      Category 2    0.208       76.000
      Category 3    0.238       87.000
      Category 4    0.175       64.000
      Category 5    0.172       63.000
      Category 6    0.071       26.000
    V34
      Category 1    0.303      111.000
      Category 2    0.303      111.000
      Category 3    0.167       61.000
      Category 4    0.085       31.000
      Category 5    0.109       40.000
      Category 6    0.033       12.000

  Group USA
    V28
      Category 1    0.662      135.000
      Category 2    0.123       25.000
      Category 3    0.064       13.000
      Category 4    0.064       13.000
      Category 5    0.059       12.000
      Category 6    0.029        6.000
    V33
      Category 1    0.676      138.000
      Category 2    0.142       29.000
      Category 3    0.069       14.000
      Category 4    0.044        9.000
      Category 5    0.029        6.000
      Category 6    0.039        8.000
    V38
      Category 1    0.613      125.000
      Category 2    0.211       43.000
      Category 3    0.069       14.000
      Category 4    0.029        6.000
      Category 5    0.039        8.000
      Category 6    0.039        8.000
    V42
      Category 1    0.525      107.000
      Category 2    0.216       44.000
      Category 3    0.113       23.000
      Category 4    0.054       11.000
      Category 5    0.054       11.000
      Category 6    0.039        8.000
    V14
      Category 1    0.132       27.000
      Category 2    0.181       37.000
      Category 3    0.181       37.000
      Category 4    0.147       30.000
      Category 5    0.167       34.000
      Category 6    0.191       39.000
    V18
      Category 1    0.559      114.000
      Category 2    0.206       42.000
      Category 3    0.083       17.000
      Category 4    0.064       13.000
      Category 5    0.044        9.000
      Category 6    0.044        9.000
    V22
      Category 1    0.275       56.000
      Category 2    0.172       35.000
      Category 3    0.157       32.000
      Category 4    0.142       29.000
      Category 5    0.132       27.000
      Category 6    0.123       25.000
    V46
      Category 1    0.436       89.000
      Category 2    0.152       31.000
      Category 3    0.103       21.000
      Category 4    0.064       13.000
      Category 5    0.113       23.000
      Category 6    0.132       27.000
    V27
      Category 1    0.387       79.000
      Category 2    0.172       35.000
      Category 3    0.137       28.000
      Category 4    0.093       19.000
      Category 5    0.098       20.000
      Category 6    0.113       23.000
    V31
      Category 1    0.225       46.000
      Category 2    0.162       33.000
      Category 3    0.123       25.000
      Category 4    0.113       23.000
      Category 5    0.172       35.000
      Category 6    0.206       42.000
    V43
      Category 1    0.108       22.000
      Category 2    0.132       27.000
      Category 3    0.132       27.000
      Category 4    0.123       25.000
      Category 5    0.191       39.000
      Category 6    0.314       64.000
    V19
      Category 1    0.137       28.000
      Category 2    0.157       32.000
      Category 3    0.132       27.000
      Category 4    0.137       28.000
      Category 5    0.172       35.000
      Category 6    0.265       54.000
    V2
      Category 1    0.559      114.000
      Category 2    0.191       39.000
      Category 3    0.093       19.000
      Category 4    0.069       14.000
      Category 5    0.059       12.000
      Category 6    0.029        6.000
    V4
      Category 1    0.569      116.000
      Category 2    0.245       50.000
      Category 3    0.103       21.000
      Category 4    0.044        9.000
      Category 5    0.029        6.000
      Category 6    0.010        2.000
    V9
      Category 1    0.760      155.000
      Category 2    0.152       31.000
      Category 3    0.029        6.000
      Category 4    0.034        7.000
      Category 5    0.020        4.000
      Category 6    0.005        1.000
    V47
      Category 1    0.525      107.000
      Category 2    0.162       33.000
      Category 3    0.123       25.000
      Category 4    0.074       15.000
      Category 5    0.078       16.000
      Category 6    0.039        8.000
    V1
      Category 1    0.760      155.000
      Category 2    0.093       19.000
      Category 3    0.059       12.000
      Category 4    0.039        8.000
      Category 5    0.025        5.000
      Category 6    0.025        5.000
    V8
      Category 1    0.588      120.000
      Category 2    0.201       41.000
      Category 3    0.069       14.000
      Category 4    0.044        9.000
      Category 5    0.044        9.000
      Category 6    0.054       11.000
    V24
      Category 1    0.118       24.000
      Category 2    0.123       25.000
      Category 3    0.132       27.000
      Category 4    0.186       38.000
      Category 5    0.216       44.000
      Category 6    0.225       46.000
    V34
      Category 1    0.500      102.000
      Category 2    0.211       43.000
      Category 3    0.083       17.000
      Category 4    0.059       12.000
      Category 5    0.093       19.000
      Category 6    0.054       11.000


SAMPLE STATISTICS


     ESTIMATED SAMPLE STATISTICS FOR JAKARTA


           MEANS/INTERCEPTS/THRESHOLDS
              V28$1         V28$2         V28$3         V28$4         V28$5
              ________      ________      ________      ________      ________
      1         0.055         0.824         1.245         1.577         2.135


           MEANS/INTERCEPTS/THRESHOLDS
              V33$1         V33$2         V33$3         V33$4         V33$5
              ________      ________      ________      ________      ________
      1        -0.034         0.768         1.260         1.739         2.135


           MEANS/INTERCEPTS/THRESHOLDS
              V38$1         V38$2         V38$3         V38$4         V38$5
              ________      ________      ________      ________      ________
      1        -0.687         0.144         0.796         1.410         2.207


           MEANS/INTERCEPTS/THRESHOLDS
              V42$1         V42$2         V42$3         V42$4         V42$5
              ________      ________      ________      ________      ________
      1        -0.579         0.563         1.121         1.510         2.135


           MEANS/INTERCEPTS/THRESHOLDS
              V14$1         V14$2         V14$3         V14$4         V14$5
              ________      ________      ________      ________      ________
      1        -1.245        -0.531         0.069         0.587         1.429


           MEANS/INTERCEPTS/THRESHOLDS
              V18$1         V18$2         V18$3         V18$4         V18$5
              ________      ________      ________      ________      ________
      1        -0.990        -0.285         0.235         0.740         1.489


           MEANS/INTERCEPTS/THRESHOLDS
              V22$1         V22$2         V22$3         V22$4         V22$5
              ________      ________      ________      ________      ________
      1        -1.291        -0.645        -0.027         0.628         1.291


           MEANS/INTERCEPTS/THRESHOLDS
              V46$1         V46$2         V46$3         V46$4         V46$5
              ________      ________      ________      ________      ________
      1        -0.786        -0.096         0.342         0.750         1.291


           MEANS/INTERCEPTS/THRESHOLDS
              V27$1         V27$2         V27$3         V27$4         V27$5
              ________      ________      ________      ________      ________
      1        -1.121        -0.313         0.124         0.531         1.202


           MEANS/INTERCEPTS/THRESHOLDS
              V31$1         V31$2         V31$3         V31$4         V31$5
              ________      ________      ________      ________      ________
      1        -1.147        -0.446         0.137         0.469         1.260


           MEANS/INTERCEPTS/THRESHOLDS
              V43$1         V43$2         V43$3         V43$4         V43$5
              ________      ________      ________      ________      ________
      1        -1.340        -0.603        -0.158         0.328         1.001


           MEANS/INTERCEPTS/THRESHOLDS
              V19$1         V19$2         V19$3         V19$4         V19$5
              ________      ________      ________      ________      ________
      1        -0.990        -0.357         0.165         0.547         1.307


           MEANS/INTERCEPTS/THRESHOLDS
              V2$1          V2$2          V2$3          V2$4          V2$5
              ________      ________      ________      ________      ________
      1        -0.914        -0.221         0.221         0.777         1.374


           MEANS/INTERCEPTS/THRESHOLDS
              V4$1          V4$2          V4$3          V4$4          V4$5
              ________      ________      ________      ________      ________
      1        -0.620         0.110         0.620         1.188         2.135


           MEANS/INTERCEPTS/THRESHOLDS
              V9$1          V9$2          V9$3          V9$4          V9$5
              ________      ________      ________      ________      ________
      1        -0.978        -0.371         0.221         0.714         1.468


           MEANS/INTERCEPTS/THRESHOLDS
              V47$1         V47$2         V47$3         V47$4         V47$5
              ________      ________      ________      ________      ________
      1        -0.620         0.193         0.595         1.147         1.709


           MEANS/INTERCEPTS/THRESHOLDS
              V1$1          V1$2          V1$3          V1$4          V1$5
              ________      ________      ________      ________      ________
      1         0.082         0.611         0.914         1.275         1.771


           MEANS/INTERCEPTS/THRESHOLDS
              V8$1          V8$2          V8$3          V8$4          V8$5
              ________      ________      ________      ________      ________
      1         0.021         0.603         1.121         1.323         1.922


           MEANS/INTERCEPTS/THRESHOLDS
              V24$1         V24$2         V24$3         V24$4         V24$5
              ________      ________      ________      ________      ________
      1        -1.096        -0.401         0.207         0.696         1.468


           MEANS/INTERCEPTS/THRESHOLDS
              V34$1         V34$2         V34$3         V34$4         V34$5
              ________      ________      ________      ________      ________
      1        -0.515         0.270         0.750         1.071         1.841


           CORRELATION MATRIX (WITH VARIANCES ON THE DIAGONAL)
              V28           V33           V38           V42           V14
              ________      ________      ________      ________      ________
 V28
 V33            0.648
 V38            0.484         0.483
 V42            0.558         0.505         0.454
 V14            0.022        -0.031        -0.029        -0.003
 V18            0.162         0.048         0.078         0.071         0.350
 V22            0.125         0.131         0.056         0.064         0.542
 V46            0.299         0.170         0.244         0.190         0.208
 V27            0.179         0.236         0.174         0.134         0.035
 V31            0.250         0.192         0.269         0.222        -0.072
 V43            0.116         0.088         0.103         0.187        -0.167
 V19            0.184         0.204         0.149         0.169        -0.031
 V2            -0.004        -0.017         0.123         0.088         0.108
 V4             0.035         0.105         0.140         0.121         0.085
 V9             0.033         0.021         0.158         0.057         0.246
 V47            0.107         0.146         0.070         0.157         0.191
 V1             0.352         0.299         0.201         0.265         0.135
 V8             0.543         0.506         0.305         0.376         0.003
 V24            0.353         0.319         0.290         0.262         0.247
 V34            0.423         0.478         0.312         0.320         0.101


           CORRELATION MATRIX (WITH VARIANCES ON THE DIAGONAL)
              V18           V22           V46           V27           V31
              ________      ________      ________      ________      ________
 V22            0.333
 V46            0.215         0.363
 V27            0.122         0.078         0.083
 V31            0.025         0.006         0.147         0.375
 V43           -0.018        -0.052         0.126         0.198         0.335
 V19            0.037        -0.002         0.110         0.232         0.293
 V2             0.057         0.071         0.078         0.034        -0.137
 V4             0.031         0.152         0.147         0.108        -0.093
 V9             0.147         0.274         0.151         0.025        -0.113
 V47            0.219         0.147         0.114         0.098         0.007
 V1             0.050         0.160         0.176         0.137         0.109
 V8             0.033         0.241         0.240         0.187         0.214
 V24            0.160         0.231         0.244         0.177         0.153
 V34            0.134         0.192         0.173         0.250         0.197


           CORRELATION MATRIX (WITH VARIANCES ON THE DIAGONAL)
              V43           V19           V2            V4            V9
              ________      ________      ________      ________      ________
 V19            0.361
 V2            -0.010         0.046
 V4            -0.007         0.107         0.490
 V9            -0.068        -0.029         0.540         0.366
 V47            0.112         0.106         0.343         0.290         0.287
 V1             0.070         0.077         0.021        -0.014        -0.056
 V8             0.090         0.132        -0.029         0.067         0.064
 V24            0.090         0.129         0.015         0.010        -0.065
 V34            0.124         0.162         0.021         0.064         0.015


           CORRELATION MATRIX (WITH VARIANCES ON THE DIAGONAL)
              V47           V1            V8            V24           V34
              ________      ________      ________      ________      ________
 V1             0.035
 V8             0.133         0.546
 V24            0.072         0.493         0.387
 V34            0.218         0.583         0.546         0.613


     ESTIMATED SAMPLE STATISTICS FOR USA


           MEANS/INTERCEPTS/THRESHOLDS
              V28$1         V28$2         V28$3         V28$4         V28$5
              ________      ________      ________      ________      ________
      1         0.417         0.787         1.028         1.352         1.890


           MEANS/INTERCEPTS/THRESHOLDS
              V33$1         V33$2         V33$3         V33$4         V33$5
              ________      ________      ________      ________      ________
      1         0.458         0.910         1.212         1.486         1.760


           MEANS/INTERCEPTS/THRESHOLDS
              V38$1         V38$2         V38$3         V38$4         V38$5
              ________      ________      ________      ________      ________
      1         0.286         0.929         1.238         1.416         1.760


           MEANS/INTERCEPTS/THRESHOLDS
              V42$1         V42$2         V42$3         V42$4         V42$5
              ________      ________      ________      ________      ________
      1         0.061         0.644         1.049         1.322         1.760


           MEANS/INTERCEPTS/THRESHOLDS
              V14$1         V14$2         V14$3         V14$4         V14$5
              ________      ________      ________      ________      ________
      1        -1.115        -0.485        -0.012         0.364         0.874


           MEANS/INTERCEPTS/THRESHOLDS
              V18$1         V18$2         V18$3         V18$4         V18$5
              ________      ________      ________      ________      ________
      1         0.148         0.722         1.028         1.352         1.705


           MEANS/INTERCEPTS/THRESHOLDS
              V22$1         V22$2         V22$3         V22$4         V22$5
              ________      ________      ________      ________      ________
      1        -0.599        -0.136         0.261         0.659         1.162


           MEANS/INTERCEPTS/THRESHOLDS
              V46$1         V46$2         V46$3         V46$4         V46$5
              ________      ________      ________      ________      ________
      1        -0.160         0.223         0.499         0.690         1.115


           MEANS/INTERCEPTS/THRESHOLDS
              V27$1         V27$2         V27$3         V27$4         V27$5
              ________      ________      ________      ________      ________
      1        -0.286         0.148         0.513         0.804         1.212


           MEANS/INTERCEPTS/THRESHOLDS
              V31$1         V31$2         V31$3         V31$4         V31$5
              ________      ________      ________      ________      ________
      1        -0.754        -0.286         0.025         0.312         0.821


           MEANS/INTERCEPTS/THRESHOLDS
              V43$1         V43$2         V43$3         V43$4         V43$5
              ________      ________      ________      ________      ________
      1        -1.238        -0.706        -0.325        -0.012         0.485


           MEANS/INTERCEPTS/THRESHOLDS
              V19$1         V19$2         V19$3         V19$4         V19$5
              ________      ________      ________      ________      ________
      1        -1.093        -0.541        -0.185         0.160         0.629


           MEANS/INTERCEPTS/THRESHOLDS
              V2$1          V2$2          V2$3          V2$4          V2$5
              ________      ________      ________      ________      ________
      1         0.148         0.674         1.007         1.352         1.890


           MEANS/INTERCEPTS/THRESHOLDS
              V4$1          V4$2          V4$3          V4$4          V4$5
              ________      ________      ________      ________      ________
      1         0.173         0.892         1.383         1.760         2.334


           MEANS/INTERCEPTS/THRESHOLDS
              V9$1          V9$2          V9$3          V9$4          V9$5
              ________      ________      ________      ________      ________
      1         0.706         1.352         1.565         1.968         2.583


           MEANS/INTERCEPTS/THRESHOLDS
              V47$1         V47$2         V47$3         V47$4         V47$5
              ________      ________      ________      ________      ________
      1         0.061         0.485         0.874         1.187         1.760


           MEANS/INTERCEPTS/THRESHOLDS
              V1$1          V1$2          V1$3          V1$4          V1$5
              ________      ________      ________      ________      ________
      1         0.706         1.049         1.352         1.654         1.968


           MEANS/INTERCEPTS/THRESHOLDS
              V8$1          V8$2          V8$3          V8$4          V8$5
              ________      ________      ________      ________      ________
      1         0.223         0.804         1.071         1.293         1.608


           MEANS/INTERCEPTS/THRESHOLDS
              V24$1         V24$2         V24$3         V24$4         V24$5
              ________      ________      ________      ________      ________
      1        -1.187        -0.706        -0.325         0.148         0.754


           MEANS/INTERCEPTS/THRESHOLDS
              V34$1         V34$2         V34$3         V34$4         V34$5
              ________      ________      ________      ________      ________
      1         0.000         0.556         0.821         1.049         1.608


           CORRELATION MATRIX (WITH VARIANCES ON THE DIAGONAL)
              V28           V33           V38           V42           V14
              ________      ________      ________      ________      ________
 V28
 V33            0.699
 V38            0.665         0.731
 V42            0.645         0.717         0.509
 V14            0.173         0.253         0.110         0.232
 V18            0.426         0.515         0.396         0.461         0.483
 V22            0.309         0.326         0.138         0.331         0.665
 V46            0.461         0.541         0.350         0.410         0.408
 V27            0.382         0.286         0.284         0.192         0.048
 V31            0.337         0.401         0.401         0.265         0.063
 V43            0.162         0.238         0.354         0.204         0.063
 V19            0.212         0.240         0.264         0.238         0.108
 V2             0.247         0.231         0.268         0.335         0.167
 V4             0.114         0.141         0.262         0.206        -0.004
 V9             0.174         0.258         0.349         0.276         0.289
 V47           -0.047         0.125         0.087         0.214         0.313
 V1             0.486         0.529         0.392         0.483         0.037
 V8             0.572         0.718         0.534         0.580         0.183
 V24            0.066         0.073        -0.024         0.079         0.364
 V34            0.460         0.537         0.406         0.489         0.289


           CORRELATION MATRIX (WITH VARIANCES ON THE DIAGONAL)
              V18           V22           V46           V27           V31
              ________      ________      ________      ________      ________
 V22            0.685
 V46            0.602         0.501
 V27            0.179         0.155         0.108
 V31            0.179         0.091         0.180         0.598
 V43            0.112         0.037         0.077         0.377         0.572
 V19            0.244         0.231         0.135         0.430         0.539
 V2             0.327         0.281         0.326        -0.008         0.131
 V4             0.202         0.179         0.295        -0.066        -0.055
 V9             0.374         0.255         0.165        -0.001         0.098
 V47            0.230         0.355         0.310         0.012         0.020
 V1             0.329         0.091         0.199         0.169         0.381
 V8             0.316         0.273         0.355         0.318         0.392
 V24            0.141         0.293         0.150         0.051         0.027
 V34            0.421         0.264         0.351         0.377         0.417


           CORRELATION MATRIX (WITH VARIANCES ON THE DIAGONAL)
              V43           V19           V2            V4            V9
              ________      ________      ________      ________      ________
 V19            0.556
 V2             0.009         0.144
 V4             0.008        -0.018         0.466
 V9             0.118        -0.016         0.671         0.432
 V47            0.010         0.027         0.545         0.537         0.540
 V1             0.246         0.300         0.139         0.002         0.191
 V8             0.207         0.340         0.244         0.199         0.146
 V24            0.052         0.026        -0.003        -0.037         0.026
 V34            0.251         0.187         0.177         0.013         0.293


           CORRELATION MATRIX (WITH VARIANCES ON THE DIAGONAL)
              V47           V1            V8            V24           V34
              ________      ________      ________      ________      ________
 V1             0.085
 V8             0.206         0.718
 V24            0.157         0.417         0.348
 V34            0.255         0.754         0.640         0.606


THE MODEL ESTIMATION TERMINATED NORMALLY


MODEL FIT INFORMATION

Number of Free Parameters                      170

Chi-Square Test of Model Fit

          Value                           1156.332*
          Degrees of Freedom                   410
          P-Value                           0.0000

Chi-Square Contributions From Each Group

          JAKARTA                          481.426
          USA                              674.906

Chi-Square Test for Difference Testing

          Value                            456.557
          Degrees of Freedom                    75
          P-Value                           0.0000

*   The chi-square value for MLM, MLMV, MLR, ULSMV, WLSM and WLSMV cannot be used
    for chi-square difference testing in the regular way.  MLM, MLR and WLSM
    chi-square difference testing is described on the Mplus website.  MLMV, WLSMV,
    and ULSMV difference testing is done using the DIFFTEST option.

RMSEA (Root Mean Square Error Of Approximation)

          Estimate                           0.080
          90 Percent C.I.                    0.075  0.085
          Probability RMSEA <= .05           0.000

CFI/TLI

          CFI                                0.860
          TLI                                0.871

Chi-Square Test of Model Fit for the Baseline Model

          Value                           5729.550
          Degrees of Freedom                   380
          P-Value                           0.0000

WRMR (Weighted Root Mean Square Residual)

          Value                              2.020


MODEL RESULTS

                                                    Two-Tailed
                    Estimate       S.E.  Est./S.E.    P-Value

Group JAKARTA

 DR       BY
    V28                1.000      0.000    999.000    999.000
    V33                1.067      0.161      6.637      0.000
    V38                0.626      0.074      8.460      0.000
    V42                0.710      0.089      8.004      0.000

 CUS      BY
    V14                1.000      0.000    999.000    999.000
    V18                0.969      0.129      7.496      0.000
    V22                1.639      0.223      7.337      0.000
    V46                1.110      0.154      7.218      0.000

 EID      BY
    V27                1.000      0.000    999.000    999.000
    V31                1.524      0.247      6.176      0.000
    V43                0.884      0.146      6.061      0.000
    V19                1.020      0.149      6.867      0.000

 OO       BY
    V2                 1.000      0.000    999.000    999.000
    V4                 0.689      0.079      8.695      0.000
    V9                 1.179      0.170      6.931      0.000
    V47                0.643      0.080      8.044      0.000

 P        BY
    V1                 1.000      0.000    999.000    999.000
    V8                 1.501      0.206      7.275      0.000
    V24                1.126      0.130      8.691      0.000
    V34                1.790      0.224      7.977      0.000

 DR       WITH
    CUS                0.196      0.056      3.489      0.000
    EID                0.352      0.076      4.638      0.000
    OO                 0.212      0.080      2.638      0.008
    P                  0.720      0.119      6.034      0.000

 CUS      WITH
    EID                0.030      0.030      0.985      0.325
    OO                 0.232      0.052      4.446      0.000
    P                  0.197      0.041      4.749      0.000

 EID      WITH
    OO                -0.005      0.041     -0.116      0.908
    P                  0.183      0.043      4.276      0.000

 OO       WITH
    P                  0.060      0.051      1.167      0.243

 Means
    DR                 0.000      0.000    999.000    999.000
    CUS                0.000      0.000    999.000    999.000
    EID                0.000      0.000    999.000    999.000
    OO                 0.000      0.000    999.000    999.000
    P                  0.000      0.000    999.000    999.000

 Thresholds
    V28$1              0.056      0.103      0.538      0.590
    V28$2              1.285      0.137      9.364      0.000
    V28$3              1.968      0.170     11.561      0.000
    V28$4              2.582      0.207     12.468      0.000
    V28$5              3.670      0.289     12.711      0.000
    V33$1             -0.086      0.106     -0.816      0.414
    V33$2              1.269      0.150      8.483      0.000
    V33$3              2.111      0.200     10.562      0.000
    V33$4              2.891      0.259     11.164      0.000
    V33$5              3.617      0.324     11.175      0.000
    V38$1             -0.778      0.087     -8.951      0.000
    V38$2              0.290      0.081      3.587      0.000
    V38$3              1.088      0.093     11.666      0.000
    V38$4              1.810      0.120     15.127      0.000
    V38$5              2.724      0.201     13.534      0.000
    V42$1             -0.812      0.090     -9.064      0.000
    V42$2              0.705      0.093      7.564      0.000
    V42$3              1.484      0.116     12.849      0.000
    V42$4              2.023      0.140     14.497      0.000
    V42$5              2.914      0.211     13.796      0.000
    V14$1             -1.703      0.103    -16.607      0.000
    V14$2             -0.776      0.078     -9.951      0.000
    V14$3             -0.026      0.072     -0.368      0.713
    V14$4              0.602      0.077      7.862      0.000
    V14$5              1.565      0.108     14.543      0.000
    V18$1             -0.796      0.083     -9.559      0.000
    V18$2             -0.106      0.068     -1.558      0.119
    V18$3              0.414      0.070      5.883      0.000
    V18$4              0.954      0.082     11.601      0.000
    V18$5              1.730      0.117     14.825      0.000
    V22$1             -1.981      0.155    -12.822      0.000
    V22$2             -0.972      0.109     -8.944      0.000
    V22$3             -0.058      0.090     -0.644      0.520
    V22$4              0.901      0.106      8.468      0.000
    V22$5              1.912      0.150     12.723      0.000
    V46$1             -0.931      0.091    -10.245      0.000
    V46$2             -0.122      0.074     -1.658      0.097
    V46$3              0.409      0.077      5.298      0.000
    V46$4              0.875      0.090      9.767      0.000
    V46$5              1.558      0.119     13.066      0.000
    V27$1             -1.028      0.090    -11.377      0.000
    V27$2             -0.215      0.070     -3.072      0.002
    V27$3              0.299      0.071      4.233      0.000
    V27$4              0.771      0.078      9.886      0.000
    V27$5              1.539      0.104     14.805      0.000
    V31$1             -1.522      0.127    -11.952      0.000
    V31$2             -0.583      0.091     -6.436      0.000
    V31$3              0.174      0.084      2.086      0.037
    V31$4              0.652      0.094      6.953      0.000
    V31$5              1.714      0.140     12.252      0.000
    V43$1             -1.582      0.108    -14.640      0.000
    V43$2             -0.758      0.076     -9.991      0.000
    V43$3             -0.242      0.067     -3.600      0.000
    V43$4              0.282      0.068      4.170      0.000
    V43$5              1.014      0.087     11.722      0.000
    V19$1             -1.283      0.092    -13.955      0.000
    V19$2             -0.509      0.073     -6.941      0.000
    V19$3              0.093      0.070      1.338      0.181
    V19$4              0.561      0.075      7.487      0.000
    V19$5              1.380      0.104     13.319      0.000
    V2$1              -1.351      0.113    -11.952      0.000
    V2$2              -0.341      0.089     -3.831      0.000
    V2$3               0.288      0.088      3.276      0.001
    V2$4               1.059      0.102     10.389      0.000
    V2$5               1.902      0.134     14.140      0.000
    V4$1              -0.809      0.080    -10.119      0.000
    V4$2               0.142      0.075      1.893      0.058
    V4$3               0.781      0.082      9.554      0.000
    V4$4               1.451      0.099     14.644      0.000
    V4$5               2.547      0.181     14.053      0.000
    V9$1              -1.301      0.132     -9.849      0.000
    V9$2              -0.425      0.101     -4.226      0.000
    V9$3               0.370      0.099      3.739      0.000
    V9$4               1.104      0.120      9.204      0.000
    V9$5               2.246      0.185     12.141      0.000
    V47$1             -0.802      0.079    -10.177      0.000
    V47$2              0.136      0.073      1.862      0.063
    V47$3              0.654      0.079      8.251      0.000
    V47$4              1.290      0.097     13.339      0.000
    V47$5              2.019      0.132     15.240      0.000
    V1$1               0.335      0.076      4.420      0.000
    V1$2               0.894      0.087     10.253      0.000
    V1$3               1.257      0.099     12.686      0.000
    V1$4               1.685      0.117     14.372      0.000
    V1$5               2.222      0.151     14.692      0.000
    V8$1               0.096      0.098      0.982      0.326
    V8$2               1.028      0.121      8.527      0.000
    V8$3               1.713      0.155     11.078      0.000
    V8$4               2.056      0.175     11.771      0.000
    V8$5               2.770      0.233     11.886      0.000
    V24$1             -1.705      0.113    -15.050      0.000
    V24$2             -0.723      0.089     -8.087      0.000
    V24$3              0.103      0.086      1.206      0.228
    V24$4              0.818      0.094      8.731      0.000
    V24$5              1.914      0.131     14.606      0.000
    V34$1             -0.663      0.120     -5.548      0.000
    V34$2              0.611      0.119      5.123      0.000
    V34$3              1.367      0.150      9.085      0.000
    V34$4              1.905      0.180     10.554      0.000
    V34$5              3.144      0.264     11.899      0.000

 Variances
    DR                 1.621      0.326      4.978      0.000
    CUS                0.421      0.079      5.350      0.000
    EID                0.370      0.084      4.424      0.000
    OO                 0.929      0.164      5.653      0.000
    P                  0.687      0.128      5.349      0.000

 Residual Variances
    V28                1.000      0.000    999.000    999.000
    V33                1.000      0.000    999.000    999.000
    V38                1.000      0.000    999.000    999.000
    V42                1.000      0.000    999.000    999.000
    V14                1.000      0.000    999.000    999.000
    V18                1.000      0.000    999.000    999.000
    V22                1.000      0.000    999.000    999.000
    V46                1.000      0.000    999.000    999.000
    V27                1.000      0.000    999.000    999.000
    V31                1.000      0.000    999.000    999.000
    V43                1.000      0.000    999.000    999.000
    V19                1.000      0.000    999.000    999.000
    V2                 1.000      0.000    999.000    999.000
    V4                 1.000      0.000    999.000    999.000
    V9                 1.000      0.000    999.000    999.000
    V47                1.000      0.000    999.000    999.000
    V1                 1.000      0.000    999.000    999.000
    V8                 1.000      0.000    999.000    999.000
    V24                1.000      0.000    999.000    999.000
    V34                1.000      0.000    999.000    999.000

Group USA

 DR       BY
    V28                1.000      0.000    999.000    999.000
    V33                1.067      0.161      6.637      0.000
    V38                0.626      0.074      8.460      0.000
    V42                0.710      0.089      8.004      0.000

 CUS      BY
    V14                1.000      0.000    999.000    999.000
    V18                0.969      0.129      7.496      0.000
    V22                1.639      0.223      7.337      0.000
    V46                1.110      0.154      7.218      0.000

 EID      BY
    V27                1.000      0.000    999.000    999.000
    V31                1.524      0.247      6.176      0.000
    V43                0.884      0.146      6.061      0.000
    V19                1.020      0.149      6.867      0.000

 OO       BY
    V2                 1.000      0.000    999.000    999.000
    V4                 0.689      0.079      8.695      0.000
    V9                 1.179      0.170      6.931      0.000
    V47                0.643      0.080      8.044      0.000

 P        BY
    V1                 1.000      0.000    999.000    999.000
    V8                 1.501      0.206      7.275      0.000
    V24                1.126      0.130      8.691      0.000
    V34                1.790      0.224      7.977      0.000

 DR       WITH
    CUS                1.646      0.362      4.543      0.000
    EID                1.327      0.346      3.836      0.000
    OO                 1.365      0.394      3.465      0.001
    P                  1.690      0.351      4.816      0.000

 CUS      WITH
    EID                0.298      0.107      2.779      0.005
    OO                 0.812      0.207      3.914      0.000
    P                  0.486      0.115      4.218      0.000

 EID      WITH
    OO                 0.095      0.141      0.675      0.500
    P                  0.470      0.113      4.175      0.000

 OO       WITH
    P                  0.355      0.123      2.879      0.004

 Means
    DR                -1.537      0.297     -5.178      0.000
    CUS               -0.480      0.108     -4.465      0.000
    EID                0.049      0.095      0.516      0.606
    OO                -1.874      0.229     -8.178      0.000
    P                 -0.092      0.099     -0.931      0.352

 Thresholds
    V28$1              0.056      0.103      0.538      0.590
    V28$2              1.285      0.137      9.364      0.000
    V28$3              1.968      0.170     11.561      0.000
    V28$4              2.582      0.207     12.468      0.000
    V28$5              3.670      0.289     12.711      0.000
    V33$1             -0.086      0.106     -0.816      0.414
    V33$2              1.269      0.150      8.483      0.000
    V33$3              2.111      0.200     10.562      0.000
    V33$4              2.891      0.259     11.164      0.000
    V33$5              3.617      0.324     11.175      0.000
    V38$1             -0.778      0.087     -8.951      0.000
    V38$2              0.290      0.081      3.587      0.000
    V38$3              1.088      0.093     11.666      0.000
    V38$4              1.810      0.120     15.127      0.000
    V38$5              2.724      0.201     13.534      0.000
    V42$1             -0.812      0.090     -9.064      0.000
    V42$2              0.705      0.093      7.564      0.000
    V42$3              1.484      0.116     12.849      0.000
    V42$4              2.023      0.140     14.497      0.000
    V42$5              2.914      0.211     13.796      0.000
    V14$1             -1.703      0.103    -16.607      0.000
    V14$2             -0.776      0.078     -9.951      0.000
    V14$3             -0.026      0.072     -0.368      0.713
    V14$4              0.602      0.077      7.862      0.000
    V14$5              1.565      0.108     14.543      0.000
    V18$1             -0.796      0.083     -9.559      0.000
    V18$2             -0.106      0.068     -1.558      0.119
    V18$3              0.414      0.070      5.883      0.000
    V18$4              0.954      0.082     11.601      0.000
    V18$5              1.730      0.117     14.825      0.000
    V22$1             -1.981      0.155    -12.822      0.000
    V22$2             -0.972      0.109     -8.944      0.000
    V22$3             -0.058      0.090     -0.644      0.520
    V22$4              0.901      0.106      8.468      0.000
    V22$5              1.912      0.150     12.723      0.000
    V46$1             -0.931      0.091    -10.245      0.000
    V46$2             -0.122      0.074     -1.658      0.097
    V46$3              0.409      0.077      5.298      0.000
    V46$4              0.875      0.090      9.767      0.000
    V46$5              1.558      0.119     13.066      0.000
    V27$1             -1.028      0.090    -11.377      0.000
    V27$2             -0.215      0.070     -3.072      0.002
    V27$3              0.299      0.071      4.233      0.000
    V27$4              0.771      0.078      9.886      0.000
    V27$5              1.539      0.104     14.805      0.000
    V31$1             -1.522      0.127    -11.952      0.000
    V31$2             -0.583      0.091     -6.436      0.000
    V31$3              0.174      0.084      2.086      0.037
    V31$4              0.652      0.094      6.953      0.000
    V31$5              1.714      0.140     12.252      0.000
    V43$1             -1.582      0.108    -14.640      0.000
    V43$2             -0.758      0.076     -9.991      0.000
    V43$3             -0.242      0.067     -3.600      0.000
    V43$4              0.282      0.068      4.170      0.000
    V43$5              1.014      0.087     11.722      0.000
    V19$1             -1.283      0.092    -13.955      0.000
    V19$2             -0.509      0.073     -6.941      0.000
    V19$3              0.093      0.070      1.338      0.181
    V19$4              0.561      0.075      7.487      0.000
    V19$5              1.380      0.104     13.319      0.000
    V2$1              -1.351      0.113    -11.952      0.000
    V2$2              -0.341      0.089     -3.831      0.000
    V2$3               0.288      0.088      3.276      0.001
    V2$4               1.059      0.102     10.389      0.000
    V2$5               1.902      0.134     14.140      0.000
    V4$1              -0.809      0.080    -10.119      0.000
    V4$2               0.142      0.075      1.893      0.058
    V4$3               0.781      0.082      9.554      0.000
    V4$4               1.451      0.099     14.644      0.000
    V4$5               2.547      0.181     14.053      0.000
    V9$1              -1.301      0.132     -9.849      0.000
    V9$2              -0.425      0.101     -4.226      0.000
    V9$3               0.370      0.099      3.739      0.000
    V9$4               1.104      0.120      9.204      0.000
    V9$5               2.246      0.185     12.141      0.000
    V47$1             -0.802      0.079    -10.177      0.000
    V47$2              0.136      0.073      1.862      0.063
    V47$3              0.654      0.079      8.251      0.000
    V47$4              1.290      0.097     13.339      0.000
    V47$5              2.019      0.132     15.240      0.000
    V1$1               0.335      0.076      4.420      0.000
    V1$2               0.894      0.087     10.253      0.000
    V1$3               1.257      0.099     12.686      0.000
    V1$4               1.685      0.117     14.372      0.000
    V1$5               2.222      0.151     14.692      0.000
    V8$1               0.096      0.098      0.982      0.326
    V8$2               1.028      0.121      8.527      0.000
    V8$3               1.713      0.155     11.078      0.000
    V8$4               2.056      0.175     11.771      0.000
    V8$5               2.770      0.233     11.886      0.000
    V24$1             -1.705      0.113    -15.050      0.000
    V24$2             -0.723      0.089     -8.087      0.000
    V24$3              0.103      0.086      1.206      0.228
    V24$4              0.818      0.094      8.731      0.000
    V24$5              1.914      0.131     14.606      0.000
    V34$1             -0.663      0.120     -5.548      0.000
    V34$2              0.611      0.119      5.123      0.000
    V34$3              1.367      0.150      9.085      0.000
    V34$4              1.905      0.180     10.554      0.000
    V34$5              3.144      0.264     11.899      0.000

 Variances
    DR                 6.293      1.628      3.866      0.000
    CUS                1.351      0.311      4.349      0.000
    EID                1.195      0.312      3.829      0.000
    OO                 2.318      0.589      3.939      0.000
    P                  0.880      0.203      4.345      0.000

 Residual Variances
    V28                3.621      0.832      4.354      0.000
    V33                1.734      0.468      3.704      0.000
    V38                1.483      0.345      4.300      0.000
    V42                2.201      0.457      4.811      0.000
    V14                2.191      0.394      5.564      0.000
    V18                0.262      0.090      2.921      0.003
    V22                2.217      0.501      4.424      0.000
    V46                1.526      0.361      4.234      0.000
    V27                1.383      0.296      4.676      0.000
    V31                1.145      0.287      3.996      0.000
    V43                1.153      0.252      4.571      0.000
    V19                1.343      0.287      4.677      0.000
    V2                 1.902      0.438      4.338      0.000
    V4                 1.656      0.397      4.169      0.000
    V9                 0.075      0.306      0.246      0.806
    V47                2.524      0.505      4.997      0.000
    V1                 0.330      0.094      3.522      0.000
    V8                 0.590      0.189      3.125      0.002
    V24                4.296      0.867      4.955      0.000
    V34                0.902      0.237      3.798      0.000


STANDARDIZED MODEL RESULTS


STDYX Standardization

                                                    Two-Tailed
                    Estimate       S.E.  Est./S.E.    P-Value

Group JAKARTA

 DR       BY
    V28                0.786      0.030     26.100      0.000
    V33                0.805      0.033     24.148      0.000
    V38                0.624      0.035     17.593      0.000
    V42                0.671      0.035     19.423      0.000

 CUS      BY
    V14                0.544      0.036     15.209      0.000
    V18                0.532      0.042     12.724      0.000
    V22                0.729      0.038     19.352      0.000
    V46                0.585      0.045     13.070      0.000

 EID      BY
    V27                0.520      0.043     12.119      0.000
    V31                0.680      0.043     15.884      0.000
    V43                0.473      0.046     10.390      0.000
    V19                0.527      0.041     12.712      0.000

 OO       BY
    V2                 0.694      0.032     21.807      0.000
    V4                 0.553      0.037     14.920      0.000
    V9                 0.751      0.036     21.009      0.000
    V47                0.527      0.040     13.157      0.000

 P        BY
    V1                 0.638      0.035     18.049      0.000
    V8                 0.779      0.033     23.667      0.000
    V24                0.682      0.032     21.664      0.000
    V34                0.829      0.028     29.236      0.000

 DR       WITH
    CUS                0.237      0.063      3.742      0.000
    EID                0.455      0.061      7.476      0.000
    OO                 0.172      0.059      2.911      0.004
    P                  0.682      0.036     18.722      0.000

 CUS      WITH
    EID                0.075      0.074      1.007      0.314
    OO                 0.371      0.062      5.949      0.000
    P                  0.365      0.061      6.007      0.000

 EID      WITH
    OO                -0.008      0.071     -0.116      0.908
    P                  0.364      0.058      6.246      0.000

 OO       WITH
    P                  0.075      0.063      1.179      0.238

 Means
    DR                 0.000      0.000    999.000    999.000
    CUS                0.000      0.000    999.000    999.000
    EID                0.000      0.000    999.000    999.000
    OO                 0.000      0.000    999.000    999.000
    P                  0.000      0.000    999.000    999.000

 Thresholds
    V28$1              0.034      0.063      0.542      0.588
    V28$2              0.794      0.072     11.053      0.000
    V28$3              1.216      0.085     14.308      0.000
    V28$4              1.595      0.102     15.655      0.000
    V28$5              2.267      0.153     14.849      0.000
    V33$1             -0.051      0.063     -0.811      0.418
    V33$2              0.752      0.070     10.725      0.000
    V33$3              1.252      0.084     14.842      0.000
    V33$4              1.714      0.111     15.502      0.000
    V33$5              2.144      0.149     14.378      0.000
    V38$1             -0.608      0.068     -8.990      0.000
    V38$2              0.226      0.063      3.621      0.000
    V38$3              0.851      0.070     12.142      0.000
    V38$4              1.415      0.089     15.927      0.000
    V38$5              2.130      0.149     14.273      0.000
    V42$1             -0.602      0.066     -9.082      0.000
    V42$2              0.523      0.066      7.905      0.000
    V42$3              1.101      0.079     13.924      0.000
    V42$4              1.500      0.095     15.740      0.000
    V42$5              2.161      0.149     14.520      0.000
    V14$1             -1.429      0.083    -17.286      0.000
    V14$2             -0.651      0.064    -10.193      0.000
    V14$3             -0.022      0.060     -0.368      0.713
    V14$4              0.505      0.065      7.823      0.000
    V14$5              1.313      0.088     14.943      0.000
    V18$1             -0.673      0.066    -10.164      0.000
    V18$2             -0.090      0.057     -1.559      0.119
    V18$3              0.350      0.059      5.983      0.000
    V18$4              0.807      0.066     12.188      0.000
    V18$5              1.464      0.091     16.050      0.000
    V22$1             -1.357      0.083    -16.331      0.000
    V22$2             -0.666      0.067    -10.002      0.000
    V22$3             -0.040      0.062     -0.645      0.519
    V22$4              0.617      0.067      9.193      0.000
    V22$5              1.309      0.086     15.212      0.000
    V46$1             -0.756      0.067    -11.217      0.000
    V46$2             -0.099      0.060     -1.662      0.096
    V46$3              0.332      0.061      5.405      0.000
    V46$4              0.710      0.067     10.553      0.000
    V46$5              1.264      0.085     14.943      0.000
    V27$1             -0.878      0.073    -12.036      0.000
    V27$2             -0.183      0.060     -3.076      0.002
    V27$3              0.256      0.060      4.261      0.000
    V27$4              0.658      0.064     10.271      0.000
    V27$5              1.315      0.082     15.959      0.000
    V31$1             -1.117      0.077    -14.497      0.000
    V31$2             -0.428      0.063     -6.788      0.000
    V31$3              0.128      0.061      2.097      0.036
    V31$4              0.478      0.065      7.403      0.000
    V31$5              1.257      0.084     14.922      0.000
    V43$1             -1.394      0.085    -16.369      0.000
    V43$2             -0.668      0.063    -10.549      0.000
    V43$3             -0.213      0.059     -3.631      0.000
    V43$4              0.248      0.059      4.189      0.000
    V43$5              0.893      0.072     12.388      0.000
    V19$1             -1.090      0.073    -15.011      0.000
    V19$2             -0.433      0.061     -7.106      0.000
    V19$3              0.079      0.059      1.336      0.182
    V19$4              0.476      0.063      7.537      0.000
    V19$5              1.173      0.083     14.103      0.000
    V2$1              -0.972      0.071    -13.608      0.000
    V2$2              -0.245      0.063     -3.900      0.000
    V2$3               0.208      0.064      3.248      0.001
    V2$4               0.762      0.072     10.600      0.000
    V2$5               1.369      0.091     15.028      0.000
    V4$1              -0.674      0.064    -10.550      0.000
    V4$2               0.118      0.063      1.889      0.059
    V4$3               0.651      0.068      9.588      0.000
    V4$4               1.209      0.082     14.659      0.000
    V4$5               2.122      0.151     14.078      0.000
    V9$1              -0.860      0.071    -12.054      0.000
    V9$2              -0.281      0.065     -4.346      0.000
    V9$3               0.244      0.064      3.791      0.000
    V9$4               0.729      0.071     10.214      0.000
    V9$5               1.484      0.098     15.203      0.000
    V47$1             -0.682      0.064    -10.654      0.000
    V47$2              0.115      0.062      1.857      0.063
    V47$3              0.556      0.067      8.301      0.000
    V47$4              1.096      0.080     13.696      0.000
    V47$5              1.716      0.109     15.727      0.000
    V1$1               0.258      0.057      4.555      0.000
    V1$2               0.689      0.062     11.069      0.000
    V1$3               0.968      0.070     13.918      0.000
    V1$4               1.297      0.082     15.904      0.000
    V1$5               1.711      0.108     15.797      0.000
    V8$1               0.060      0.061      0.991      0.322
    V8$2               0.644      0.064     10.035      0.000
    V8$3               1.073      0.075     14.340      0.000
    V8$4               1.288      0.083     15.487      0.000
    V8$5               1.736      0.112     15.564      0.000
    V24$1             -1.246      0.079    -15.755      0.000
    V24$2             -0.528      0.065     -8.154      0.000
    V24$3              0.075      0.063      1.206      0.228
    V24$4              0.598      0.067      8.881      0.000
    V24$5              1.399      0.093     15.068      0.000
    V34$1             -0.371      0.066     -5.640      0.000
    V34$2              0.341      0.061      5.600      0.000
    V34$3              0.764      0.067     11.394      0.000
    V34$4              1.064      0.074     14.344      0.000
    V34$5              1.757      0.112     15.729      0.000

 Variances
    DR                 1.000      0.000    999.000    999.000
    CUS                1.000      0.000    999.000    999.000
    EID                1.000      0.000    999.000    999.000
    OO                 1.000      0.000    999.000    999.000
    P                  1.000      0.000    999.000    999.000

 Residual Variances
    V28                0.381      0.047      8.048      0.000
    V33                0.351      0.054      6.542      0.000
    V38                0.611      0.044     13.830      0.000
    V42                0.550      0.046     11.879      0.000
    V14                0.704      0.039     18.049      0.000
    V18                0.716      0.045     16.077      0.000
    V22                0.469      0.055      8.550      0.000
    V46                0.658      0.052     12.583      0.000
    V27                0.730      0.045     16.386      0.000
    V31                0.538      0.058      9.242      0.000
    V43                0.776      0.043     17.977      0.000
    V19                0.722      0.044     16.520      0.000
    V2                 0.518      0.044     11.739      0.000
    V4                 0.694      0.041     16.923      0.000
    V9                 0.436      0.054      8.134      0.000
    V47                0.722      0.042     17.120      0.000
    V1                 0.593      0.045     13.135      0.000
    V8                 0.392      0.051      7.644      0.000
    V24                0.534      0.043     12.428      0.000
    V34                0.312      0.047      6.637      0.000

Group USA

 DR       BY
    V28                0.797      0.032     25.274      0.000
    V33                0.897      0.027     33.032      0.000
    V38                0.790      0.037     21.298      0.000
    V42                0.768      0.034     22.820      0.000

 CUS      BY
    V14                0.618      0.041     15.148      0.000
    V18                0.911      0.033     27.544      0.000
    V22                0.788      0.035     22.235      0.000
    V46                0.722      0.042     17.128      0.000

 EID      BY
    V27                0.681      0.047     14.411      0.000
    V31                0.841      0.039     21.351      0.000
    V43                0.669      0.050     13.311      0.000
    V19                0.693      0.048     14.346      0.000

 OO       BY
    V2                 0.741      0.040     18.588      0.000
    V4                 0.632      0.053     11.935      0.000
    V9                 0.989      0.047     21.051      0.000
    V47                0.525      0.040     12.971      0.000

 P        BY
    V1                 0.853      0.040     21.245      0.000
    V8                 0.878      0.036     24.244      0.000
    V24                0.454      0.045      9.993      0.000
    V34                0.871      0.032     27.089      0.000

 DR       WITH
    CUS                0.564      0.052     10.869      0.000
    EID                0.484      0.067      7.223      0.000
    OO                 0.357      0.073      4.922      0.000
    P                  0.718      0.048     14.847      0.000

 CUS      WITH
    EID                0.235      0.072      3.265      0.001
    OO                 0.459      0.068      6.714      0.000
    P                  0.446      0.065      6.907      0.000

 EID      WITH
    OO                 0.057      0.084      0.682      0.495
    P                  0.458      0.069      6.682      0.000

 OO       WITH
    P                  0.249      0.073      3.419      0.001

 Means
    DR                -0.613      0.090     -6.784      0.000
    CUS               -0.413      0.090     -4.595      0.000
    EID                0.045      0.087      0.516      0.606
    OO                -1.231      0.119    -10.378      0.000
    P                 -0.098      0.103     -0.958      0.338

 Thresholds
    V28$1              0.018      0.033      0.541      0.588
    V28$2              0.408      0.048      8.456      0.000
    V28$3              0.625      0.063      9.940      0.000
    V28$4              0.820      0.078     10.482      0.000
    V28$5              1.166      0.115     10.165      0.000
    V33$1             -0.029      0.036     -0.812      0.417
    V33$2              0.425      0.053      8.045      0.000
    V33$3              0.708      0.073      9.723      0.000
    V33$4              0.969      0.095     10.220      0.000
    V33$5              1.213      0.118     10.257      0.000
    V38$1             -0.391      0.049     -7.974      0.000
    V38$2              0.146      0.043      3.411      0.001
    V38$3              0.547      0.063      8.703      0.000
    V38$4              0.911      0.090     10.145      0.000
    V38$5              1.370      0.131     10.423      0.000
    V42$1             -0.350      0.045     -7.852      0.000
    V42$2              0.304      0.044      6.846      0.000
    V42$3              0.640      0.064      9.989      0.000
    V42$4              0.872      0.082     10.674      0.000
    V42$5              1.257      0.114     11.049      0.000
    V14$1             -0.905      0.076    -11.954      0.000
    V14$2             -0.412      0.049     -8.413      0.000
    V14$3             -0.014      0.038     -0.367      0.713
    V14$4              0.320      0.044      7.263      0.000
    V14$5              0.832      0.069     12.081      0.000
    V18$1             -0.643      0.067     -9.636      0.000
    V18$2             -0.086      0.055     -1.566      0.117
    V18$3              0.335      0.060      5.554      0.000
    V18$4              0.771      0.081      9.558      0.000
    V18$5              1.398      0.123     11.399      0.000
    V22$1             -0.819      0.072    -11.381      0.000
    V22$2             -0.402      0.048     -8.343      0.000
    V22$3             -0.024      0.037     -0.643      0.520
    V22$4              0.373      0.046      8.093      0.000
    V22$5              0.791      0.070     11.264      0.000
    V46$1             -0.521      0.056     -9.234      0.000
    V46$2             -0.068      0.041     -1.649      0.099
    V46$3              0.229      0.045      5.108      0.000
    V46$4              0.490      0.056      8.815      0.000
    V46$5              0.872      0.080     10.833      0.000
    V27$1             -0.640      0.064    -10.076      0.000
    V27$2             -0.134      0.045     -3.002      0.003
    V27$3              0.186      0.045      4.118      0.000
    V27$4              0.480      0.056      8.596      0.000
    V27$5              0.959      0.082     11.645      0.000
    V31$1             -0.769      0.071    -10.884      0.000
    V31$2             -0.295      0.047     -6.215      0.000
    V31$3              0.088      0.042      2.092      0.036
    V31$4              0.329      0.047      6.929      0.000
    V31$5              0.866      0.073     11.910      0.000
    V43$1             -1.095      0.094    -11.616      0.000
    V43$2             -0.525      0.060     -8.719      0.000
    V43$3             -0.168      0.048     -3.527      0.000
    V43$4              0.195      0.047      4.155      0.000
    V43$5              0.702      0.064     10.889      0.000
    V19$1             -0.798      0.075    -10.565      0.000
    V19$2             -0.317      0.049     -6.404      0.000
    V19$3              0.058      0.043      1.338      0.181
    V19$4              0.349      0.050      7.004      0.000
    V19$5              0.858      0.071     12.086      0.000
    V2$1              -0.657      0.069     -9.543      0.000
    V2$2              -0.166      0.045     -3.678      0.000
    V2$3               0.140      0.044      3.169      0.002
    V2$4               0.515      0.061      8.441      0.000
    V2$5               0.926      0.096      9.602      0.000
    V4$1              -0.487      0.061     -7.995      0.000
    V4$2               0.085      0.045      1.887      0.059
    V4$3               0.470      0.061      7.655      0.000
    V4$4               0.874      0.093      9.414      0.000
    V4$5               1.534      0.165      9.321      0.000
    V9$1              -0.717      0.086     -8.324      0.000
    V9$2              -0.234      0.058     -4.051      0.000
    V9$3               0.204      0.056      3.642      0.000
    V9$4               0.608      0.080      7.636      0.000
    V9$5               1.237      0.144      8.589      0.000
    V47$1             -0.430      0.052     -8.241      0.000
    V47$2              0.073      0.039      1.863      0.062
    V47$3              0.351      0.049      7.216      0.000
    V47$4              0.691      0.070      9.909      0.000
    V47$5              1.082      0.105     10.338      0.000
    V1$1               0.304      0.071      4.263      0.000
    V1$2               0.813      0.088      9.235      0.000
    V1$3               1.142      0.106     10.746      0.000
    V1$4               1.531      0.132     11.603      0.000
    V1$5               2.020      0.169     11.941      0.000
    V8$1               0.060      0.062      0.975      0.329
    V8$2               0.641      0.079      8.105      0.000
    V8$3               1.068      0.099     10.734      0.000
    V8$4               1.282      0.114     11.275      0.000
    V8$5               1.727      0.144     11.954      0.000
    V24$1             -0.733      0.068    -10.746      0.000
    V24$2             -0.311      0.044     -7.135      0.000
    V24$3              0.044      0.037      1.202      0.229
    V24$4              0.352      0.045      7.765      0.000
    V24$5              0.823      0.068     12.021      0.000
    V34$1             -0.344      0.058     -5.937      0.000
    V34$2              0.317      0.062      5.088      0.000
    V34$3              0.708      0.076      9.336      0.000
    V34$4              0.987      0.090     10.996      0.000
    V34$5              1.629      0.131     12.398      0.000

 Variances
    DR                 1.000      0.000    999.000    999.000
    CUS                1.000      0.000    999.000    999.000
    EID                1.000      0.000    999.000    999.000
    OO                 1.000      0.000    999.000    999.000
    P                  1.000      0.000    999.000    999.000

 Residual Variances
    V28                0.365      0.050      7.271      0.000
    V33                0.195      0.049      3.999      0.000
    V38                0.375      0.059      6.399      0.000
    V42                0.410      0.052      7.914      0.000
    V14                0.619      0.050     12.286      0.000
    V18                0.171      0.060      2.840      0.005
    V22                0.379      0.056      6.792      0.000
    V46                0.478      0.061      7.849      0.000
    V27                0.536      0.064      8.338      0.000
    V31                0.292      0.066      4.403      0.000
    V43                0.553      0.067      8.218      0.000
    V19                0.519      0.067      7.748      0.000
    V2                 0.451      0.059      7.624      0.000
    V4                 0.601      0.067      8.984      0.000
    V9                 0.023      0.093      0.246      0.806
    V47                0.725      0.042     17.071      0.000
    V1                 0.273      0.068      3.987      0.000
    V8                 0.229      0.064      3.604      0.000
    V24                0.794      0.041     19.221      0.000
    V34                0.242      0.056      4.328      0.000


STDY Standardization

                                                    Two-Tailed
                    Estimate       S.E.  Est./S.E.    P-Value

Group JAKARTA

 DR       BY
    V28                0.786      0.030     26.100      0.000
    V33                0.805      0.033     24.148      0.000
    V38                0.624      0.035     17.593      0.000
    V42                0.671      0.035     19.423      0.000

 CUS      BY
    V14                0.544      0.036     15.209      0.000
    V18                0.532      0.042     12.724      0.000
    V22                0.729      0.038     19.352      0.000
    V46                0.585      0.045     13.070      0.000

 EID      BY
    V27                0.520      0.043     12.119      0.000
    V31                0.680      0.043     15.884      0.000
    V43                0.473      0.046     10.390      0.000
    V19                0.527      0.041     12.712      0.000

 OO       BY
    V2                 0.694      0.032     21.807      0.000
    V4                 0.553      0.037     14.920      0.000
    V9                 0.751      0.036     21.009      0.000
    V47                0.527      0.040     13.157      0.000

 P        BY
    V1                 0.638      0.035     18.049      0.000
    V8                 0.779      0.033     23.667      0.000
    V24                0.682      0.032     21.664      0.000
    V34                0.829      0.028     29.236      0.000

 DR       WITH
    CUS                0.237      0.063      3.742      0.000
    EID                0.455      0.061      7.476      0.000
    OO                 0.172      0.059      2.911      0.004
    P                  0.682      0.036     18.722      0.000

 CUS      WITH
    EID                0.075      0.074      1.007      0.314
    OO                 0.371      0.062      5.949      0.000
    P                  0.365      0.061      6.007      0.000

 EID      WITH
    OO                -0.008      0.071     -0.116      0.908
    P                  0.364      0.058      6.246      0.000

 OO       WITH
    P                  0.075      0.063      1.179      0.238

 Means
    DR                 0.000      0.000    999.000    999.000
    CUS                0.000      0.000    999.000    999.000
    EID                0.000      0.000    999.000    999.000
    OO                 0.000      0.000    999.000    999.000
    P                  0.000      0.000    999.000    999.000

 Thresholds
    V28$1              0.034      0.063      0.542      0.588
    V28$2              0.794      0.072     11.053      0.000
    V28$3              1.216      0.085     14.308      0.000
    V28$4              1.595      0.102     15.655      0.000
    V28$5              2.267      0.153     14.849      0.000
    V33$1             -0.051      0.063     -0.811      0.418
    V33$2              0.752      0.070     10.725      0.000
    V33$3              1.252      0.084     14.842      0.000
    V33$4              1.714      0.111     15.502      0.000
    V33$5              2.144      0.149     14.378      0.000
    V38$1             -0.608      0.068     -8.990      0.000
    V38$2              0.226      0.063      3.621      0.000
    V38$3              0.851      0.070     12.142      0.000
    V38$4              1.415      0.089     15.927      0.000
    V38$5              2.130      0.149     14.273      0.000
    V42$1             -0.602      0.066     -9.082      0.000
    V42$2              0.523      0.066      7.905      0.000
    V42$3              1.101      0.079     13.924      0.000
    V42$4              1.500      0.095     15.740      0.000
    V42$5              2.161      0.149     14.520      0.000
    V14$1             -1.429      0.083    -17.286      0.000
    V14$2             -0.651      0.064    -10.193      0.000
    V14$3             -0.022      0.060     -0.368      0.713
    V14$4              0.505      0.065      7.823      0.000
    V14$5              1.313      0.088     14.943      0.000
    V18$1             -0.673      0.066    -10.164      0.000
    V18$2             -0.090      0.057     -1.559      0.119
    V18$3              0.350      0.059      5.983      0.000
    V18$4              0.807      0.066     12.188      0.000
    V18$5              1.464      0.091     16.050      0.000
    V22$1             -1.357      0.083    -16.331      0.000
    V22$2             -0.666      0.067    -10.002      0.000
    V22$3             -0.040      0.062     -0.645      0.519
    V22$4              0.617      0.067      9.193      0.000
    V22$5              1.309      0.086     15.212      0.000
    V46$1             -0.756      0.067    -11.217      0.000
    V46$2             -0.099      0.060     -1.662      0.096
    V46$3              0.332      0.061      5.405      0.000
    V46$4              0.710      0.067     10.553      0.000
    V46$5              1.264      0.085     14.943      0.000
    V27$1             -0.878      0.073    -12.036      0.000
    V27$2             -0.183      0.060     -3.076      0.002
    V27$3              0.256      0.060      4.261      0.000
    V27$4              0.658      0.064     10.271      0.000
    V27$5              1.315      0.082     15.959      0.000
    V31$1             -1.117      0.077    -14.497      0.000
    V31$2             -0.428      0.063     -6.788      0.000
    V31$3              0.128      0.061      2.097      0.036
    V31$4              0.478      0.065      7.403      0.000
    V31$5              1.257      0.084     14.922      0.000
    V43$1             -1.394      0.085    -16.369      0.000
    V43$2             -0.668      0.063    -10.549      0.000
    V43$3             -0.213      0.059     -3.631      0.000
    V43$4              0.248      0.059      4.189      0.000
    V43$5              0.893      0.072     12.388      0.000
    V19$1             -1.090      0.073    -15.011      0.000
    V19$2             -0.433      0.061     -7.106      0.000
    V19$3              0.079      0.059      1.336      0.182
    V19$4              0.476      0.063      7.537      0.000
    V19$5              1.173      0.083     14.103      0.000
    V2$1              -0.972      0.071    -13.608      0.000
    V2$2              -0.245      0.063     -3.900      0.000
    V2$3               0.208      0.064      3.248      0.001
    V2$4               0.762      0.072     10.600      0.000
    V2$5               1.369      0.091     15.028      0.000
    V4$1              -0.674      0.064    -10.550      0.000
    V4$2               0.118      0.063      1.889      0.059
    V4$3               0.651      0.068      9.588      0.000
    V4$4               1.209      0.082     14.659      0.000
    V4$5               2.122      0.151     14.078      0.000
    V9$1              -0.860      0.071    -12.054      0.000
    V9$2              -0.281      0.065     -4.346      0.000
    V9$3               0.244      0.064      3.791      0.000
    V9$4               0.729      0.071     10.214      0.000
    V9$5               1.484      0.098     15.203      0.000
    V47$1             -0.682      0.064    -10.654      0.000
    V47$2              0.115      0.062      1.857      0.063
    V47$3              0.556      0.067      8.301      0.000
    V47$4              1.096      0.080     13.696      0.000
    V47$5              1.716      0.109     15.727      0.000
    V1$1               0.258      0.057      4.555      0.000
    V1$2               0.689      0.062     11.069      0.000
    V1$3               0.968      0.070     13.918      0.000
    V1$4               1.297      0.082     15.904      0.000
    V1$5               1.711      0.108     15.797      0.000
    V8$1               0.060      0.061      0.991      0.322
    V8$2               0.644      0.064     10.035      0.000
    V8$3               1.073      0.075     14.340      0.000
    V8$4               1.288      0.083     15.487      0.000
    V8$5               1.736      0.112     15.564      0.000
    V24$1             -1.246      0.079    -15.755      0.000
    V24$2             -0.528      0.065     -8.154      0.000
    V24$3              0.075      0.063      1.206      0.228
    V24$4              0.598      0.067      8.881      0.000
    V24$5              1.399      0.093     15.068      0.000
    V34$1             -0.371      0.066     -5.640      0.000
    V34$2              0.341      0.061      5.600      0.000
    V34$3              0.764      0.067     11.394      0.000
    V34$4              1.064      0.074     14.344      0.000
    V34$5              1.757      0.112     15.729      0.000

 Variances
    DR                 1.000      0.000    999.000    999.000
    CUS                1.000      0.000    999.000    999.000
    EID                1.000      0.000    999.000    999.000
    OO                 1.000      0.000    999.000    999.000
    P                  1.000      0.000    999.000    999.000

 Residual Variances
    V28                0.381      0.047      8.048      0.000
    V33                0.351      0.054      6.542      0.000
    V38                0.611      0.044     13.830      0.000
    V42                0.550      0.046     11.879      0.000
    V14                0.704      0.039     18.049      0.000
    V18                0.716      0.045     16.077      0.000
    V22                0.469      0.055      8.550      0.000
    V46                0.658      0.052     12.583      0.000
    V27                0.730      0.045     16.386      0.000
    V31                0.538      0.058      9.242      0.000
    V43                0.776      0.043     17.977      0.000
    V19                0.722      0.044     16.520      0.000
    V2                 0.518      0.044     11.739      0.000
    V4                 0.694      0.041     16.923      0.000
    V9                 0.436      0.054      8.134      0.000
    V47                0.722      0.042     17.120      0.000
    V1                 0.593      0.045     13.135      0.000
    V8                 0.392      0.051      7.644      0.000
    V24                0.534      0.043     12.428      0.000
    V34                0.312      0.047      6.637      0.000

Group USA

 DR       BY
    V28                0.797      0.032     25.274      0.000
    V33                0.897      0.027     33.032      0.000
    V38                0.790      0.037     21.298      0.000
    V42                0.768      0.034     22.820      0.000

 CUS      BY
    V14                0.618      0.041     15.148      0.000
    V18                0.911      0.033     27.544      0.000
    V22                0.788      0.035     22.235      0.000
    V46                0.722      0.042     17.128      0.000

 EID      BY
    V27                0.681      0.047     14.411      0.000
    V31                0.841      0.039     21.351      0.000
    V43                0.669      0.050     13.311      0.000
    V19                0.693      0.048     14.346      0.000

 OO       BY
    V2                 0.741      0.040     18.588      0.000
    V4                 0.632      0.053     11.935      0.000
    V9                 0.989      0.047     21.051      0.000
    V47                0.525      0.040     12.971      0.000

 P        BY
    V1                 0.853      0.040     21.245      0.000
    V8                 0.878      0.036     24.244      0.000
    V24                0.454      0.045      9.993      0.000
    V34                0.871      0.032     27.089      0.000

 DR       WITH
    CUS                0.564      0.052     10.869      0.000
    EID                0.484      0.067      7.223      0.000
    OO                 0.357      0.073      4.922      0.000
    P                  0.718      0.048     14.847      0.000

 CUS      WITH
    EID                0.235      0.072      3.265      0.001
    OO                 0.459      0.068      6.714      0.000
    P                  0.446      0.065      6.907      0.000

 EID      WITH
    OO                 0.057      0.084      0.682      0.495
    P                  0.458      0.069      6.682      0.000

 OO       WITH
    P                  0.249      0.073      3.419      0.001

 Means
    DR                -0.613      0.090     -6.784      0.000
    CUS               -0.413      0.090     -4.595      0.000
    EID                0.045      0.087      0.516      0.606
    OO                -1.231      0.119    -10.378      0.000
    P                 -0.098      0.103     -0.958      0.338

 Thresholds
    V28$1              0.018      0.033      0.541      0.588
    V28$2              0.408      0.048      8.456      0.000
    V28$3              0.625      0.063      9.940      0.000
    V28$4              0.820      0.078     10.482      0.000
    V28$5              1.166      0.115     10.165      0.000
    V33$1             -0.029      0.036     -0.812      0.417
    V33$2              0.425      0.053      8.045      0.000
    V33$3              0.708      0.073      9.723      0.000
    V33$4              0.969      0.095     10.220      0.000
    V33$5              1.213      0.118     10.257      0.000
    V38$1             -0.391      0.049     -7.974      0.000
    V38$2              0.146      0.043      3.411      0.001
    V38$3              0.547      0.063      8.703      0.000
    V38$4              0.911      0.090     10.145      0.000
    V38$5              1.370      0.131     10.423      0.000
    V42$1             -0.350      0.045     -7.852      0.000
    V42$2              0.304      0.044      6.846      0.000
    V42$3              0.640      0.064      9.989      0.000
    V42$4              0.872      0.082     10.674      0.000
    V42$5              1.257      0.114     11.049      0.000
    V14$1             -0.905      0.076    -11.954      0.000
    V14$2             -0.412      0.049     -8.413      0.000
    V14$3             -0.014      0.038     -0.367      0.713
    V14$4              0.320      0.044      7.263      0.000
    V14$5              0.832      0.069     12.081      0.000
    V18$1             -0.643      0.067     -9.636      0.000
    V18$2             -0.086      0.055     -1.566      0.117
    V18$3              0.335      0.060      5.554      0.000
    V18$4              0.771      0.081      9.558      0.000
    V18$5              1.398      0.123     11.399      0.000
    V22$1             -0.819      0.072    -11.381      0.000
    V22$2             -0.402      0.048     -8.343      0.000
    V22$3             -0.024      0.037     -0.643      0.520
    V22$4              0.373      0.046      8.093      0.000
    V22$5              0.791      0.070     11.264      0.000
    V46$1             -0.521      0.056     -9.234      0.000
    V46$2             -0.068      0.041     -1.649      0.099
    V46$3              0.229      0.045      5.108      0.000
    V46$4              0.490      0.056      8.815      0.000
    V46$5              0.872      0.080     10.833      0.000
    V27$1             -0.640      0.064    -10.076      0.000
    V27$2             -0.134      0.045     -3.002      0.003
    V27$3              0.186      0.045      4.118      0.000
    V27$4              0.480      0.056      8.596      0.000
    V27$5              0.959      0.082     11.645      0.000
    V31$1             -0.769      0.071    -10.884      0.000
    V31$2             -0.295      0.047     -6.215      0.000
    V31$3              0.088      0.042      2.092      0.036
    V31$4              0.329      0.047      6.929      0.000
    V31$5              0.866      0.073     11.910      0.000
    V43$1             -1.095      0.094    -11.616      0.000
    V43$2             -0.525      0.060     -8.719      0.000
    V43$3             -0.168      0.048     -3.527      0.000
    V43$4              0.195      0.047      4.155      0.000
    V43$5              0.702      0.064     10.889      0.000
    V19$1             -0.798      0.075    -10.565      0.000
    V19$2             -0.317      0.049     -6.404      0.000
    V19$3              0.058      0.043      1.338      0.181
    V19$4              0.349      0.050      7.004      0.000
    V19$5              0.858      0.071     12.086      0.000
    V2$1              -0.657      0.069     -9.543      0.000
    V2$2              -0.166      0.045     -3.678      0.000
    V2$3               0.140      0.044      3.169      0.002
    V2$4               0.515      0.061      8.441      0.000
    V2$5               0.926      0.096      9.602      0.000
    V4$1              -0.487      0.061     -7.995      0.000
    V4$2               0.085      0.045      1.887      0.059
    V4$3               0.470      0.061      7.655      0.000
    V4$4               0.874      0.093      9.414      0.000
    V4$5               1.534      0.165      9.321      0.000
    V9$1              -0.717      0.086     -8.324      0.000
    V9$2              -0.234      0.058     -4.051      0.000
    V9$3               0.204      0.056      3.642      0.000
    V9$4               0.608      0.080      7.636      0.000
    V9$5               1.237      0.144      8.589      0.000
    V47$1             -0.430      0.052     -8.241      0.000
    V47$2              0.073      0.039      1.863      0.062
    V47$3              0.351      0.049      7.216      0.000
    V47$4              0.691      0.070      9.909      0.000
    V47$5              1.082      0.105     10.338      0.000
    V1$1               0.304      0.071      4.263      0.000
    V1$2               0.813      0.088      9.235      0.000
    V1$3               1.142      0.106     10.746      0.000
    V1$4               1.531      0.132     11.603      0.000
    V1$5               2.020      0.169     11.941      0.000
    V8$1               0.060      0.062      0.975      0.329
    V8$2               0.641      0.079      8.105      0.000
    V8$3               1.068      0.099     10.734      0.000
    V8$4               1.282      0.114     11.275      0.000
    V8$5               1.727      0.144     11.954      0.000
    V24$1             -0.733      0.068    -10.746      0.000
    V24$2             -0.311      0.044     -7.135      0.000
    V24$3              0.044      0.037      1.202      0.229
    V24$4              0.352      0.045      7.765      0.000
    V24$5              0.823      0.068     12.021      0.000
    V34$1             -0.344      0.058     -5.937      0.000
    V34$2              0.317      0.062      5.088      0.000
    V34$3              0.708      0.076      9.336      0.000
    V34$4              0.987      0.090     10.996      0.000
    V34$5              1.629      0.131     12.398      0.000

 Variances
    DR                 1.000      0.000    999.000    999.000
    CUS                1.000      0.000    999.000    999.000
    EID                1.000      0.000    999.000    999.000
    OO                 1.000      0.000    999.000    999.000
    P                  1.000      0.000    999.000    999.000

 Residual Variances
    V28                0.365      0.050      7.271      0.000
    V33                0.195      0.049      3.999      0.000
    V38                0.375      0.059      6.399      0.000
    V42                0.410      0.052      7.914      0.000
    V14                0.619      0.050     12.286      0.000
    V18                0.171      0.060      2.840      0.005
    V22                0.379      0.056      6.792      0.000
    V46                0.478      0.061      7.849      0.000
    V27                0.536      0.064      8.338      0.000
    V31                0.292      0.066      4.403      0.000
    V43                0.553      0.067      8.218      0.000
    V19                0.519      0.067      7.748      0.000
    V2                 0.451      0.059      7.624      0.000
    V4                 0.601      0.067      8.984      0.000
    V9                 0.023      0.093      0.246      0.806
    V47                0.725      0.042     17.071      0.000
    V1                 0.273      0.068      3.987      0.000
    V8                 0.229      0.064      3.604      0.000
    V24                0.794      0.041     19.221      0.000
    V34                0.242      0.056      4.328      0.000


STD Standardization

                                                    Two-Tailed
                    Estimate       S.E.  Est./S.E.    P-Value

Group JAKARTA

 DR       BY
    V28                1.273      0.128      9.956      0.000
    V33                1.359      0.160      8.486      0.000
    V38                0.798      0.074     10.753      0.000
    V42                0.904      0.085     10.687      0.000

 CUS      BY
    V14                0.649      0.061     10.700      0.000
    V18                0.629      0.069      9.116      0.000
    V22                1.064      0.117      9.078      0.000
    V46                0.721      0.084      8.602      0.000

 EID      BY
    V27                0.608      0.069      8.847      0.000
    V31                0.927      0.109      8.543      0.000
    V43                0.538      0.067      8.061      0.000
    V19                0.620      0.068      9.180      0.000

 OO       BY
    V2                 0.964      0.085     11.306      0.000
    V4                 0.664      0.064     10.355      0.000
    V9                 1.136      0.124      9.169      0.000
    V47                0.620      0.065      9.505      0.000

 P        BY
    V1                 0.829      0.077     10.698      0.000
    V8                 1.244      0.134      9.288      0.000
    V24                0.934      0.081     11.575      0.000
    V34                1.484      0.163      9.129      0.000

 DR       WITH
    CUS                0.237      0.063      3.742      0.000
    EID                0.455      0.061      7.476      0.000
    OO                 0.172      0.059      2.911      0.004
    P                  0.682      0.036     18.722      0.000

 CUS      WITH
    EID                0.075      0.074      1.007      0.314
    OO                 0.371      0.062      5.949      0.000
    P                  0.365      0.061      6.007      0.000

 EID      WITH
    OO                -0.008      0.071     -0.116      0.908
    P                  0.364      0.058      6.246      0.000

 OO       WITH
    P                  0.075      0.063      1.179      0.238

 Means
    DR                 0.000      0.000    999.000    999.000
    CUS                0.000      0.000    999.000    999.000
    EID                0.000      0.000    999.000    999.000
    OO                 0.000      0.000    999.000    999.000
    P                  0.000      0.000    999.000    999.000

 Thresholds
    V28$1              0.056      0.103      0.538      0.590
    V28$2              1.285      0.137      9.364      0.000
    V28$3              1.968      0.170     11.561      0.000
    V28$4              2.582      0.207     12.468      0.000
    V28$5              3.670      0.289     12.711      0.000
    V33$1             -0.086      0.106     -0.816      0.414
    V33$2              1.269      0.150      8.483      0.000
    V33$3              2.111      0.200     10.562      0.000
    V33$4              2.891      0.259     11.164      0.000
    V33$5              3.617      0.324     11.175      0.000
    V38$1             -0.778      0.087     -8.951      0.000
    V38$2              0.290      0.081      3.587      0.000
    V38$3              1.088      0.093     11.666      0.000
    V38$4              1.810      0.120     15.127      0.000
    V38$5              2.724      0.201     13.534      0.000
    V42$1             -0.812      0.090     -9.064      0.000
    V42$2              0.705      0.093      7.564      0.000
    V42$3              1.484      0.116     12.849      0.000
    V42$4              2.023      0.140     14.497      0.000
    V42$5              2.914      0.211     13.796      0.000
    V14$1             -1.703      0.103    -16.607      0.000
    V14$2             -0.776      0.078     -9.951      0.000
    V14$3             -0.026      0.072     -0.368      0.713
    V14$4              0.602      0.077      7.862      0.000
    V14$5              1.565      0.108     14.543      0.000
    V18$1             -0.796      0.083     -9.559      0.000
    V18$2             -0.106      0.068     -1.558      0.119
    V18$3              0.414      0.070      5.883      0.000
    V18$4              0.954      0.082     11.601      0.000
    V18$5              1.730      0.117     14.825      0.000
    V22$1             -1.981      0.155    -12.822      0.000
    V22$2             -0.972      0.109     -8.944      0.000
    V22$3             -0.058      0.090     -0.644      0.520
    V22$4              0.901      0.106      8.468      0.000
    V22$5              1.912      0.150     12.723      0.000
    V46$1             -0.931      0.091    -10.245      0.000
    V46$2             -0.122      0.074     -1.658      0.097
    V46$3              0.409      0.077      5.298      0.000
    V46$4              0.875      0.090      9.767      0.000
    V46$5              1.558      0.119     13.066      0.000
    V27$1             -1.028      0.090    -11.377      0.000
    V27$2             -0.215      0.070     -3.072      0.002
    V27$3              0.299      0.071      4.233      0.000
    V27$4              0.771      0.078      9.886      0.000
    V27$5              1.539      0.104     14.805      0.000
    V31$1             -1.522      0.127    -11.952      0.000
    V31$2             -0.583      0.091     -6.436      0.000
    V31$3              0.174      0.084      2.086      0.037
    V31$4              0.652      0.094      6.953      0.000
    V31$5              1.714      0.140     12.252      0.000
    V43$1             -1.582      0.108    -14.640      0.000
    V43$2             -0.758      0.076     -9.991      0.000
    V43$3             -0.242      0.067     -3.600      0.000
    V43$4              0.282      0.068      4.170      0.000
    V43$5              1.014      0.087     11.722      0.000
    V19$1             -1.283      0.092    -13.955      0.000
    V19$2             -0.509      0.073     -6.941      0.000
    V19$3              0.093      0.070      1.338      0.181
    V19$4              0.561      0.075      7.487      0.000
    V19$5              1.380      0.104     13.319      0.000
    V2$1              -1.351      0.113    -11.952      0.000
    V2$2              -0.341      0.089     -3.831      0.000
    V2$3               0.288      0.088      3.276      0.001
    V2$4               1.059      0.102     10.389      0.000
    V2$5               1.902      0.134     14.140      0.000
    V4$1              -0.809      0.080    -10.119      0.000
    V4$2               0.142      0.075      1.893      0.058
    V4$3               0.781      0.082      9.554      0.000
    V4$4               1.451      0.099     14.644      0.000
    V4$5               2.547      0.181     14.053      0.000
    V9$1              -1.301      0.132     -9.849      0.000
    V9$2              -0.425      0.101     -4.226      0.000
    V9$3               0.370      0.099      3.739      0.000
    V9$4               1.104      0.120      9.204      0.000
    V9$5               2.246      0.185     12.141      0.000
    V47$1             -0.802      0.079    -10.177      0.000
    V47$2              0.136      0.073      1.862      0.063
    V47$3              0.654      0.079      8.251      0.000
    V47$4              1.290      0.097     13.339      0.000
    V47$5              2.019      0.132     15.240      0.000
    V1$1               0.335      0.076      4.420      0.000
    V1$2               0.894      0.087     10.253      0.000
    V1$3               1.257      0.099     12.686      0.000
    V1$4               1.685      0.117     14.372      0.000
    V1$5               2.222      0.151     14.692      0.000
    V8$1               0.096      0.098      0.982      0.326
    V8$2               1.028      0.121      8.527      0.000
    V8$3               1.713      0.155     11.078      0.000
    V8$4               2.056      0.175     11.771      0.000
    V8$5               2.770      0.233     11.886      0.000
    V24$1             -1.705      0.113    -15.050      0.000
    V24$2             -0.723      0.089     -8.087      0.000
    V24$3              0.103      0.086      1.206      0.228
    V24$4              0.818      0.094      8.731      0.000
    V24$5              1.914      0.131     14.606      0.000
    V34$1             -0.663      0.120     -5.548      0.000
    V34$2              0.611      0.119      5.123      0.000
    V34$3              1.367      0.150      9.085      0.000
    V34$4              1.905      0.180     10.554      0.000
    V34$5              3.144      0.264     11.899      0.000

 Variances
    DR                 1.000      0.000    999.000    999.000
    CUS                1.000      0.000    999.000    999.000
    EID                1.000      0.000    999.000    999.000
    OO                 1.000      0.000    999.000    999.000
    P                  1.000      0.000    999.000    999.000

 Residual Variances
    V28                1.000      0.000    999.000    999.000
    V33                1.000      0.000    999.000    999.000
    V38                1.000      0.000    999.000    999.000
    V42                1.000      0.000    999.000    999.000
    V14                1.000      0.000    999.000    999.000
    V18                1.000      0.000    999.000    999.000
    V22                1.000      0.000    999.000    999.000
    V46                1.000      0.000    999.000    999.000
    V27                1.000      0.000    999.000    999.000
    V31                1.000      0.000    999.000    999.000
    V43                1.000      0.000    999.000    999.000
    V19                1.000      0.000    999.000    999.000
    V2                 1.000      0.000    999.000    999.000
    V4                 1.000      0.000    999.000    999.000
    V9                 1.000      0.000    999.000    999.000
    V47                1.000      0.000    999.000    999.000
    V1                 1.000      0.000    999.000    999.000
    V8                 1.000      0.000    999.000    999.000
    V24                1.000      0.000    999.000    999.000
    V34                1.000      0.000    999.000    999.000

Group USA

 DR       BY
    V28                2.509      0.324      7.732      0.000
    V33                2.676      0.379      7.059      0.000
    V38                1.571      0.185      8.481      0.000
    V42                1.781      0.208      8.568      0.000

 CUS      BY
    V14                1.162      0.134      8.697      0.000
    V18                1.126      0.131      8.571      0.000
    V22                1.905      0.238      7.997      0.000
    V46                1.291      0.170      7.590      0.000

 EID      BY
    V27                1.093      0.143      7.657      0.000
    V31                1.666      0.218      7.643      0.000
    V43                0.966      0.129      7.501      0.000
    V19                1.115      0.141      7.933      0.000

 OO       BY
    V2                 1.523      0.193      7.877      0.000
    V4                 1.049      0.136      7.726      0.000
    V9                 1.795      0.254      7.068      0.000
    V47                0.979      0.134      7.285      0.000

 P        BY
    V1                 0.938      0.108      8.691      0.000
    V8                 1.408      0.178      7.922      0.000
    V24                1.057      0.123      8.564      0.000
    V34                1.680      0.210      7.992      0.000

 DR       WITH
    CUS                0.564      0.052     10.869      0.000
    EID                0.484      0.067      7.223      0.000
    OO                 0.357      0.073      4.922      0.000
    P                  0.718      0.048     14.847      0.000

 CUS      WITH
    EID                0.235      0.072      3.265      0.001
    OO                 0.459      0.068      6.714      0.000
    P                  0.446      0.065      6.907      0.000

 EID      WITH
    OO                 0.057      0.084      0.682      0.495
    P                  0.458      0.069      6.682      0.000

 OO       WITH
    P                  0.249      0.073      3.419      0.001

 Means
    DR                -0.613      0.090     -6.784      0.000
    CUS               -0.413      0.090     -4.595      0.000
    EID                0.045      0.087      0.516      0.606
    OO                -1.231      0.119    -10.378      0.000
    P                 -0.098      0.103     -0.958      0.338

 Thresholds
    V28$1              0.056      0.103      0.538      0.590
    V28$2              1.285      0.137      9.364      0.000
    V28$3              1.968      0.170     11.561      0.000
    V28$4              2.582      0.207     12.468      0.000
    V28$5              3.670      0.289     12.711      0.000
    V33$1             -0.086      0.106     -0.816      0.414
    V33$2              1.269      0.150      8.483      0.000
    V33$3              2.111      0.200     10.562      0.000
    V33$4              2.891      0.259     11.164      0.000
    V33$5              3.617      0.324     11.175      0.000
    V38$1             -0.778      0.087     -8.951      0.000
    V38$2              0.290      0.081      3.587      0.000
    V38$3              1.088      0.093     11.666      0.000
    V38$4              1.810      0.120     15.127      0.000
    V38$5              2.724      0.201     13.534      0.000
    V42$1             -0.812      0.090     -9.064      0.000
    V42$2              0.705      0.093      7.564      0.000
    V42$3              1.484      0.116     12.849      0.000
    V42$4              2.023      0.140     14.497      0.000
    V42$5              2.914      0.211     13.796      0.000
    V14$1             -1.703      0.103    -16.607      0.000
    V14$2             -0.776      0.078     -9.951      0.000
    V14$3             -0.026      0.072     -0.368      0.713
    V14$4              0.602      0.077      7.862      0.000
    V14$5              1.565      0.108     14.543      0.000
    V18$1             -0.796      0.083     -9.559      0.000
    V18$2             -0.106      0.068     -1.558      0.119
    V18$3              0.414      0.070      5.883      0.000
    V18$4              0.954      0.082     11.601      0.000
    V18$5              1.730      0.117     14.825      0.000
    V22$1             -1.981      0.155    -12.822      0.000
    V22$2             -0.972      0.109     -8.944      0.000
    V22$3             -0.058      0.090     -0.644      0.520
    V22$4              0.901      0.106      8.468      0.000
    V22$5              1.912      0.150     12.723      0.000
    V46$1             -0.931      0.091    -10.245      0.000
    V46$2             -0.122      0.074     -1.658      0.097
    V46$3              0.409      0.077      5.298      0.000
    V46$4              0.875      0.090      9.767      0.000
    V46$5              1.558      0.119     13.066      0.000
    V27$1             -1.028      0.090    -11.377      0.000
    V27$2             -0.215      0.070     -3.072      0.002
    V27$3              0.299      0.071      4.233      0.000
    V27$4              0.771      0.078      9.886      0.000
    V27$5              1.539      0.104     14.805      0.000
    V31$1             -1.522      0.127    -11.952      0.000
    V31$2             -0.583      0.091     -6.436      0.000
    V31$3              0.174      0.084      2.086      0.037
    V31$4              0.652      0.094      6.953      0.000
    V31$5              1.714      0.140     12.252      0.000
    V43$1             -1.582      0.108    -14.640      0.000
    V43$2             -0.758      0.076     -9.991      0.000
    V43$3             -0.242      0.067     -3.600      0.000
    V43$4              0.282      0.068      4.170      0.000
    V43$5              1.014      0.087     11.722      0.000
    V19$1             -1.283      0.092    -13.955      0.000
    V19$2             -0.509      0.073     -6.941      0.000
    V19$3              0.093      0.070      1.338      0.181
    V19$4              0.561      0.075      7.487      0.000
    V19$5              1.380      0.104     13.319      0.000
    V2$1              -1.351      0.113    -11.952      0.000
    V2$2              -0.341      0.089     -3.831      0.000
    V2$3               0.288      0.088      3.276      0.001
    V2$4               1.059      0.102     10.389      0.000
    V2$5               1.902      0.134     14.140      0.000
    V4$1              -0.809      0.080    -10.119      0.000
    V4$2               0.142      0.075      1.893      0.058
    V4$3               0.781      0.082      9.554      0.000
    V4$4               1.451      0.099     14.644      0.000
    V4$5               2.547      0.181     14.053      0.000
    V9$1              -1.301      0.132     -9.849      0.000
    V9$2              -0.425      0.101     -4.226      0.000
    V9$3               0.370      0.099      3.739      0.000
    V9$4               1.104      0.120      9.204      0.000
    V9$5               2.246      0.185     12.141      0.000
    V47$1             -0.802      0.079    -10.177      0.000
    V47$2              0.136      0.073      1.862      0.063
    V47$3              0.654      0.079      8.251      0.000
    V47$4              1.290      0.097     13.339      0.000
    V47$5              2.019      0.132     15.240      0.000
    V1$1               0.335      0.076      4.420      0.000
    V1$2               0.894      0.087     10.253      0.000
    V1$3               1.257      0.099     12.686      0.000
    V1$4               1.685      0.117     14.372      0.000
    V1$5               2.222      0.151     14.692      0.000
    V8$1               0.096      0.098      0.982      0.326
    V8$2               1.028      0.121      8.527      0.000
    V8$3               1.713      0.155     11.078      0.000
    V8$4               2.056      0.175     11.771      0.000
    V8$5               2.770      0.233     11.886      0.000
    V24$1             -1.705      0.113    -15.050      0.000
    V24$2             -0.723      0.089     -8.087      0.000
    V24$3              0.103      0.086      1.206      0.228
    V24$4              0.818      0.094      8.731      0.000
    V24$5              1.914      0.131     14.606      0.000
    V34$1             -0.663      0.120     -5.548      0.000
    V34$2              0.611      0.119      5.123      0.000
    V34$3              1.367      0.150      9.085      0.000
    V34$4              1.905      0.180     10.554      0.000
    V34$5              3.144      0.264     11.899      0.000

 Variances
    DR                 1.000      0.000    999.000    999.000
    CUS                1.000      0.000    999.000    999.000
    EID                1.000      0.000    999.000    999.000
    OO                 1.000      0.000    999.000    999.000
    P                  1.000      0.000    999.000    999.000

 Residual Variances
    V28                3.621      0.832      4.354      0.000
    V33                1.734      0.468      3.704      0.000
    V38                1.483      0.345      4.300      0.000
    V42                2.201      0.457      4.811      0.000
    V14                2.191      0.394      5.564      0.000
    V18                0.262      0.090      2.921      0.003
    V22                2.217      0.501      4.424      0.000
    V46                1.526      0.361      4.234      0.000
    V27                1.383      0.296      4.676      0.000
    V31                1.145      0.287      3.996      0.000
    V43                1.153      0.252      4.571      0.000
    V19                1.343      0.287      4.677      0.000
    V2                 1.902      0.438      4.338      0.000
    V4                 1.656      0.397      4.169      0.000
    V9                 0.075      0.306      0.246      0.806
    V47                2.524      0.505      4.997      0.000
    V1                 0.330      0.094      3.522      0.000
    V8                 0.590      0.189      3.125      0.002
    V24                4.296      0.867      4.955      0.000
    V34                0.902      0.237      3.798      0.000


R-SQUARE

Group JAKARTA

    Observed                                        Two-Tailed     Scale
    Variable        Estimate       S.E.  Est./S.E.    P-Value     Factors

    V28                0.619      0.047     13.050      0.000      0.618
    V33                0.649      0.054     12.074      0.000      0.593
    V38                0.389      0.044      8.796      0.000      0.782
    V42                0.450      0.046      9.712      0.000      0.742
    V14                0.296      0.039      7.604      0.000      0.839
    V18                0.284      0.045      6.362      0.000      0.846
    V22                0.531      0.055      9.676      0.000      0.685
    V46                0.342      0.052      6.535      0.000      0.811
    V27                0.270      0.045      6.059      0.000      0.854
    V31                0.462      0.058      7.942      0.000      0.733
    V43                0.224      0.043      5.195      0.000      0.881
    V19                0.278      0.044      6.356      0.000      0.850
    V2                 0.482      0.044     10.903      0.000      0.720
    V4                 0.306      0.041      7.460      0.000      0.833
    V9                 0.564      0.054     10.504      0.000      0.661
    V47                0.278      0.042      6.579      0.000      0.850
    V1                 0.407      0.045      9.024      0.000      0.770
    V8                 0.608      0.051     11.833      0.000      0.626
    V24                0.466      0.043     10.832      0.000      0.731
    V34                0.688      0.047     14.618      0.000      0.559

Group USA

    Observed                                        Two-Tailed     Scale
    Variable        Estimate       S.E.  Est./S.E.    P-Value     Factors

    V28                0.635      0.050     12.637      0.000      0.318
    V33                0.805      0.049     16.516      0.000      0.335
    V38                0.625      0.059     10.649      0.000      0.503
    V42                0.590      0.052     11.410      0.000      0.431
    V14                0.381      0.050      7.574      0.000      0.531
    V18                0.829      0.060     13.772      0.000      0.808
    V22                0.621      0.056     11.117      0.000      0.414
    V46                0.522      0.061      8.564      0.000      0.560
    V27                0.464      0.064      7.205      0.000      0.623
    V31                0.708      0.066     10.676      0.000      0.505
    V43                0.447      0.067      6.656      0.000      0.692
    V19                0.481      0.067      7.173      0.000      0.622
    V2                 0.549      0.059      9.294      0.000      0.487
    V4                 0.399      0.067      5.967      0.000      0.602
    V9                 0.977      0.093     10.526      0.000      0.551
    V47                0.275      0.042      6.486      0.000      0.536
    V1                 0.727      0.068     10.622      0.000      0.909
    V8                 0.771      0.064     12.122      0.000      0.623
    V24                0.206      0.041      4.996      0.000      0.430
    V34                0.758      0.056     13.545      0.000      0.518


QUALITY OF NUMERICAL RESULTS

     Condition Number for the Information Matrix              0.348E-03
       (ratio of smallest to largest eigenvalue)


SAVEDATA INFORMATION


  Difference testing

  Save file
    scalar.dat
  Save format      Free

DIAGRAM INFORMATION

  Use View Diagram under the Diagram menu in the Mplus Editor to view the diagram.
  If running Mplus from the Mplus Diagrammer, the diagram opens automatically.

  Diagram output
    d:\negative_parenting\final_model_4\fathers\scalar_invariance_5_f_20_items.dgm

     Beginning Time:  17:09:58
        Ending Time:  17:10:01
       Elapsed Time:  00:00:03


MUTHEN & MUTHEN
3463 Stoner Ave.
Los Angeles, CA  90066

Tel: (310) 391-9971
Fax: (310) 391-8971
Web: www.StatModel.com
Support: Support@StatModel.com

Copyright (c) 1998-2012 Muthen & Muthen
