# Supplementary material for: Psychometric validation of the Young Parenting Inventory - Revised (YPI-R2): Replication and Extension of a commonly used parenting scale in Schema Therapy (ST) research and practice
Source: PLoS One. 2018 Nov 7;13(11):e0205605. doi: 10.1371/journal.pone.0205605 (PMC6221272; doi:10.1371/journal.pone.0205605)
Supplement: S4 Supporting Information — (ZIP) [file pone.0205605.s014.zip › S4_Supporting_Information/S4 MultiGroup Mothers/configural_6-without_ui_fhi.out]

Mplus VERSION 7
MUTHEN & MUTHEN
11/17/2017   4:46 PM

INPUT INSTRUCTIONS

  TITLE:Configural model_Mother 6 factors  (without FHI UI)
  DATA: FILE IS D:\Negative_Parenting\datesets\mothers_all_cor_US_J.dat;
  VARIABLE:
  NAMES ARE
  !
  V1-V57
  country;


  USEVARIABLES ARE
    !
   !
    V28
    V33
    V36
    V38
    V40
    V42
    V51
    V55
    !
     V14	
    V18	
    V22	
    V35	
    !
    V6	
    V27	
    V31	
    V43	
    V19	
    V21	
    !
    V4
    V32
    V47
    V50
    V53
    V11
     !
     V1
     V8
     V24
     V34
     V48
    !
    ! CTR by
    V10
    V52
    V54
    V57
    !
    ;


    Categorical are


    !
    V28
    V33
    V36
    V38
    V40
    V42
    V51
    V55
    !
     V14	
    V18	
    V22	
    V35	
    !
    V6	
    V27	
    V31	
    V43	
    V19	
    V21	
    !
    V4
    V32
    V47
    V50
    V53
    V11
     !
     V1
     V8
     V24
     V34
     V48
    !
    ! CTR by
    V10
    V52
    V54
    V57
    !
      ;

  GROUPING = country (2=Jakarta 3=USA);
  ANALYSIS:     PARAMETERIZATION=THETA;
  ! DIFFTEST=configural.dat; ! metric vs. configural
  ESTIMATOR=WLSMV;
  iterations = 50000;
  CONVERGENCE = 0.01;
  MODEL:
  ! Reference group Manila

  MODEL:
    !
    DR by
    V28@1 (L1)
    V33 (L2)
    V36 (L3)
    V38 (L4)
    V40 (L5)
    V42 (L6)
    V51 (L7)
    V55 (L8);
    !
     CSS by
    V14@1 (L9)
    V18 (L10)
    V22 (L11)
    V35 (L12);	
    !
     EID BY
    V6@1 (L13)	
    V27 (L14)
    V31 (L15)
    V43 (L16)
    V19 (L17)
    V21 (L18);
    !
    OO BY
    !
    V4@1 (L19)
    V32 (L20)
    V47 (L21)
    V50 (L22)
    V53 (L23)
    V11 (L24);
     !

     P  by
     V1@1 (L25)
     V8 (L26)
     V24 (L27)
     V34 (L28)
     V48 (L29);
    !
    CTR by
    V10@1 (L30)
    V52 (L31)
    V54 (L32)
    V57 (L33);


  !Items thesholds all are free
  ! One threshold in each item are constrained across groups
  ! $1

    !
     [V28$1] (t11);
    [V33$1] (t21);
    [V36$1] (t31);
    [V38$1] (t41);
    [V40$1] (t51);
    [V42$1] (t61);
    [V51$1] (t71);
    [V55$1] (t81);
    !
    [V14$1] (t91);
    [V18$1] (t101);
    [V22$1] (t111);
    [V35$1] (t121);	
    !
    [V6$1] (t131);	
    [V27$1] (t141);
    [V31$1] (t151);
    [V43$1] (t161);
    [V19$1] (t171);
    [V21$1] (t181);
    !
    [V4$1] (t191);
    [V32$1] (t201);
    [V47$1] (t211);
    [V50$1] (t221);
    [V53$1] (t231);
    [V11$1] (t241);
     !
     [V1$1] (t251);
     [V8$1] (t261);
     [V24$1] (t271);
     [V34$1] (t281);
     [V48$1] (t291);
    !
    !CTR by
    [V10$1] (t301);
    [V52$1] (t311);
    [V54$1] (t321);
    [V57$1] (t331);

      !

  ! One additional threshold in the marker variable are constrained across groups
  ! $2
   [V28$2] (t12);
    [V33$2] ;
    [V36$2] ;
    [V38$2] ;
    [V40$2] ;
    [V42$2] ;
    [V51$2] ;
    [V55$2] ;
    !
    [V14$2] (t92);
    [V18$2] ;
    [V22$2] ;
    [V35$2] ;	
    !
    [V6$2] (t132);	
    [V27$2] ;
    [V31$2] ;
    [V43$2] ;
    [V19$2] ;
    [V21$2] ;
    !
    [V4$2] (t192);
    [V32$2] ;
    [V47$2] ;
    [V50$2] ;
    [V53$2] ;
    [V11$2] ;
     !
     [V1$2] (t252);
     [V8$2] ;
     [V24$2] ;
     [V34$2] ;
     [V48$2] ;
    !
    !CTR by
    [V10$2] (t302);
    [V52$2] ;
    [V54$2] ;
    [V57$2] ;


  !Other thesholds are free
  !$3
   [V28$3] ;
    [V33$3] ;
    [V36$3] ;
    [V38$3] ;
    [V40$3] ;
    [V42$3] ;
    [V51$3] ;
    [V55$3] ;
    !
    [V14$3] ;
    [V18$3] ;
    [V22$3] ;
    [V35$3] ;	
    !
    [V6$3] ;	
    [V27$3] ;
    [V31$3] ;
    [V43$3] ;
    [V19$3] ;
    [V21$3] ;
    !
    [V4$3] ;
    [V32$3] ;
    [V47$3] ;
    [V50$3] ;
    [V53$3] ;
    [V11$3] ;
     !
     [V1$3] ;
     [V8$3] ;
     [V24$3] ;
     [V34$3] ;
     [V48$3] ;
    !
    !CTR by
    [V10$3] ;
    [V52$3] ;
    [V54$3] ;
    [V57$3] ;


    !

  !$4
   [V28$4] ;
    [V33$4] ;
    [V36$4] ;
    [V38$4] ;
    [V40$4] ;
    [V42$4] ;
    [V51$4] ;
    [V55$4] ;
    !
    [V14$4] ;
    [V18$4] ;
    [V22$4] ;
    [V35$4] ;	
    !
    [V6$4] ;	
    [V27$4] ;
    [V31$4] ;
    [V43$4] ;
    [V19$4] ;
    [V21$4] ;
    !
    [V4$4] ;
    [V32$4] ;
    [V47$4] ;
    [V50$4] ;
    [V53$4] ;
    [V11$4] ;
     !
     [V1$4] ;
     [V8$4] ;
     [V24$4] ;
     [V34$4] ;
     [V48$4] ;
    !
    !CTR by
    [V10$4] ;
    [V52$4] ;
    [V54$4] ;
    [V57$4] ;


    !

  !$5
  [V28$5] ;
    [V33$5] ;
    [V36$5] ;
    [V38$5] ;
    [V40$5] ;
    [V42$5] ;
    [V51$5] ;
    [V55$5] ;
    !
    [V14$5] ;
    [V18$5] ;
    [V22$5] ;
    [V35$5] ;	
    !
    [V6$5] ;	
    [V27$5] ;
    [V31$5] ;
    [V43$5] ;
    [V19$5] ;
    [V21$5] ;
    !
    [V4$5] ;
    [V32$5] ;
    [V47$5] ;
    [V50$5] ;
    [V53$5] ;
    [V11$5] ;
     !
     [V1$5] ;
     [V8$5] ;
     [V24$5] ;
     [V34$5] ;
     [V48$5] ;
    !
    !CTR by
    [V10$5] ;
    [V52$5] ;
    [V54$5] ;
    [V57$5] ;


  ! Factor variance are free across groups
  ! (just labeled in reference group)

  DR* (FV1);
   CSS* (FV2);
   EID* (FV3);
    OO*  (FV4);
   P*  (FV5);
  CTR*  (FV6);
  !FHI* (FV7);
  ! UI* (FV8);
  ! Factor covariances are free just labeled in reference group

  ! DR
   DR WITH CSS* (cov1);
   DR WITH EID* (cov2);
   DR WITH OO*  (cov3);
   DR WITH P*  (cov4);
  DR WITH CTR*  (cov5);
  !DR WITH FHI*  (cov6);
  !DR WITH UI*  (cov7);
  ! CSS
  CSS WITH EID* (cov8);
  CSS WITH OO*  (cov9);
  CSS WITH P*  (cov10);
  CSS WITH CTR*  (cov11);
  !CSS WITH FHI*  (cov12);
  !CSS WITH UI*  (cov13);
  ! EID
     EID WITH OO*  (cov14);
   EID WITH P*  (cov15);
  EID WITH CTR*  (cov16);
  !EID WITH FHI*  (cov17);
  !EID WITH UI*  (cov18);
  !OO
  OO WITH P*  (cov19);
  OO WITH CTR*  (cov20);
  !OO WITH FHI*  (cov21);
  !OO WITH UI*  (cov22);
   !P
   P WITH CTR*  (cov23);
   !P WITH FHI*  (cov24);
  !P WITH UI*  (cov25);
  ! CTR
  !CTR WITH FHI*  (cov26);
  !CTR WITH UI*  (cov37);
  ! FHI
  !FHI WITH UI*  (cov28);
   ! Factor mean of the first group are fixed to zeros  for identification
    [DR@0] ;
   [CSS@0] ;
   [EID@0] ;
     [OO@0]  ;
   [P@0]  ;
  [CTR@0]  ;
  ![FHI@0]  ;
  ![UI@0]  ;
  ! Items residuals variance of the first group are fixed to 1  for identification

    !
    V28@1
    V33@1
    V36@1
    V38@1
    V40@1
    V42@1
    V51@1
    V55@1
    !
     V14@1	
    V18@1	
    V22@1	
    V35@1	
    !
    V6@1	
    V27@1	
    V31@1	
    V43@1	
    V19@1	
    V21@1	
    !
    V4@1
    V32@1
    V47@1
    V50@1
    V53@1
    V11@1
     !
     V1@1
     V8@1
     V24@1
     V34@1
     V48@1
    !
    ! CTR by
    V10@1
    V52@1
    V54@1
    V57@1;


  Model USA:
   ! Loadings are free
    !
    DR by
    V28@1
    V33
    V36
    V38
    V40
    V42
    V51
    V55 ;
    !
     CSS by
    V14@1
    V18
    V22
    V35 ;	
    !
     EID BY
    V6@1 	
    V27
    V31
    V43
    V19
    V21 ;
    !
    OO BY
    !
    V4@1
    V32
    V47
    V50
    V53
    V11 ;
     !

     P  by
     V1@1
     V8
     V24
     V34
     V48 ;
    !
    CTR by
    V10@1
    V52
    V54
    V57 ;


  !Items thesholds all are free
  ! One threshold in each item are constrained across groups
  ! $1

    !
     [V28$1] (t11);
    [V33$1] (t21);
    [V36$1] (t31);
    [V38$1] (t41);
    [V40$1] (t51);
    [V42$1] (t61);
    [V51$1] (t71);
    [V55$1] (t81);
    !
    [V14$1] (t91);
    [V18$1] (t101);
    [V22$1] (t111);
    [V35$1] (t121);	
    !
    [V6$1] (t131);	
    [V27$1] (t141);
    [V31$1] (t151);
    [V43$1] (t161);
    [V19$1] (t171);
    [V21$1] (t181);
    !
    [V4$1] (t191);
    [V32$1] (t201);
    [V47$1] (t211);
    [V50$1] (t221);
    [V53$1] (t231);
    [V11$1] (t241);
     !
     [V1$1] (t251);
     [V8$1] (t261);
     [V24$1] (t271);
     [V34$1] (t281);
     [V48$1] (t291);
    !
    !CTR by
    [V10$1] (t301);
    [V52$1] (t311);
    [V54$1] (t321);
    [V57$1] (t331);


  ! One additional threshold in the marker variable are constrained across groups
  ! $2
   [V28$2] (t12);
    [V33$2] ;
    [V36$2] ;
    [V38$2] ;
    [V40$2] ;
    [V42$2] ;
    [V51$2] ;
    [V55$2] ;
    !
    [V14$2] (t92);
    [V18$2] ;
    [V22$2] ;
    [V35$2] ;	
    !
    [V6$2] (t132);	
    [V27$2] ;
    [V31$2] ;
    [V43$2] ;
    [V19$2] ;
    [V21$2] ;
    !
    [V4$2] (t192);
    [V32$2] ;
    [V47$2] ;
    [V50$2] ;
    [V53$2] ;
    [V11$2] ;
     !
     [V1$2] (t252);
     [V8$2] ;
     [V24$2] ;
     [V34$2] ;
     [V48$2] ;
    !
    !CTR by
    [V10$2] (t302);
    [V52$2] ;
    [V54$2] ;
    [V57$2] ;


  !Other thesholds are free
  !$3
   [V28$3] ;
    [V33$3] ;
    [V36$3] ;
    [V38$3] ;
    [V40$3] ;
    [V42$3] ;
    [V51$3] ;
    [V55$3] ;
    !
    [V14$3] ;
    [V18$3] ;
    [V22$3] ;
    [V35$3] ;	
    !
    [V6$3] ;	
    [V27$3] ;
    [V31$3] ;
    [V43$3] ;
    [V19$3] ;
    [V21$3] ;
    !
    [V4$3] ;
    [V32$3] ;
    [V47$3] ;
    [V50$3] ;
    [V53$3] ;
    [V11$3] ;
     !
     [V1$3] ;
     [V8$3] ;
     [V24$3] ;
     [V34$3] ;
     [V48$3] ;
    !
    !CTR by
    [V10$3] ;
    [V52$3] ;
    [V54$3] ;
    [V57$3] ;


    !

  !$4
   [V28$4] ;
    [V33$4] ;
    [V36$4] ;
    [V38$4] ;
    [V40$4] ;
    [V42$4] ;
    [V51$4] ;
    [V55$4] ;
    !
    [V14$4] ;
    [V18$4] ;
    [V22$4] ;
    [V35$4] ;	
    !
    [V6$4] ;	
    [V27$4] ;
    [V31$4] ;
    [V43$4] ;
    [V19$4] ;
    [V21$4] ;
    !
    [V4$4] ;
    [V32$4] ;
    [V47$4] ;
    [V50$4] ;
    [V53$4] ;
    [V11$4] ;
     !
     [V1$4] ;
     [V8$4] ;
     [V24$4] ;
     [V34$4] ;
     [V48$4] ;
    !
    !CTR by
    [V10$4] ;
    [V52$4] ;
    [V54$4] ;
    [V57$4] ;

    !

  !$5
  [V28$5] ;
    [V33$5] ;
    [V36$5] ;
    [V38$5] ;
    [V40$5] ;
    [V42$5] ;
    [V51$5] ;
    [V55$5] ;
    !
    [V14$5] ;
    [V18$5] ;
    [V22$5] ;
    [V35$5] ;	
    !
    [V6$5] ;	
    [V27$5] ;
    [V31$5] ;
    [V43$5] ;
    [V19$5] ;
    [V21$5] ;
    !
    [V4$5] ;
    [V32$5] ;
    [V47$5] ;
    [V50$5] ;
    [V53$5] ;
    [V11$5] ;
     !
     [V1$5] ;
     [V8$5] ;
     [V24$5] ;
     [V34$5] ;
     [V48$5] ;
    !
    !CTR by
    [V10$5] ;
    [V52$5] ;
    [V54$5] ;
    [V57$5] ;

    !


  ! Factor variance are free across groups
  ! (just labeled in reference group)

  DR* ;
   CSS* ;
   EID* ;
    OO*  ;
   P*  ;
  CTR*  ;
  !FHI* ;
  !UI* ;
  ! Factor covariances are free just labeled in reference group

  ! DR
   DR WITH CSS* ;
   DR WITH EID* ;
   DR WITH OO* ;
   DR WITH P*  ;
  DR WITH CTR*  ;
  !DR WITH FHI*  ;
  !DR WITH UI*  ;
  ! CSS
  CSS WITH EID* ;
  CSS WITH OO*  ;
  CSS WITH P*  ;
  CSS WITH CTR*  ;
  !CSS WITH FHI*  ;
  !CSS WITH UI*  ;
  ! EID
     EID WITH OO*  ;
   EID WITH P*  ;
  EID WITH CTR*  ;
  !EID WITH FHI*  ;
  !EID WITH UI*  ;
  !OO
  OO WITH P*  ;
  OO WITH CTR*  ;
  !OO WITH FHI*  ;
  !OO WITH UI*  ;
   !P
   P WITH CTR*  ;
   !P WITH FHI*  ;
  !P WITH UI*  ;
  ! CTR
  !CTR WITH FHI*  ;
  !CTR WITH UI*  ;
  ! FHI
  !FHI WITH UI*  ;
   ! Factor mean of the first group are fixed to zeros  for identification
    [DR*] ;
   [CSS*] ;
   [EID*] ;
     [OO*]  ;
   [P*]  ;
  [CTR*]  ;
  ![FHI*]  ;
  ![UI*]  ;
  ! Items residuals variance are free

    !
    V28*
    V33*
    V36*
    V38*
    V40*
    V42*
    V51*
    V55*
    !
     V14*	
    V18*	
    V22*	
    V35*	
    !
    V6*	
    V27*	
    V31*	
    V43*	
    V19*	
    V21*	
    !
    V4*
    V32*
    V47*
    V50*
    V53*
    V11*
     !
     V1*
     V8*
     V24*
     V34*
     V48*
    !
    ! CTR by
    V10*
    V52*
    V54*
    V57*
    !
   ;
  SAVEDATA: DIFFTEST is configural.dat;


INPUT READING TERMINATED NORMALLY


Configural model_Mother 6 factors  (without FHI UI)

SUMMARY OF ANALYSIS

Number of groups                                                 2
Number of observations
   Group JAKARTA                                               383
   Group USA                                                   214

Number of dependent variables                                   33
Number of independent variables                                  0
Number of continuous latent variables                            6

Observed dependent variables

  Binary and ordered categorical (ordinal)
   V28         V33         V36         V38         V40         V42
   V51         V55         V14         V18         V22         V35
   V6          V27         V31         V43         V19         V21
   V4          V32         V47         V50         V53         V11
   V1          V8          V24         V34         V48         V10
   V52         V54         V57

Continuous latent variables
   DR          CSS         EID         OO          P           CTR

Variables with special functions

  Grouping variable     COUNTRY

Estimator                                                    WLSMV
Maximum number of iterations                                 50000
Convergence criterion                                    0.100D-01
Maximum number of steepest descent iterations                   20
Parameterization                                             THETA

Input data file(s)
  D:\Negative_Parenting\datesets\mothers_all_cor_US_J.dat

Input data format  FREE


UNIVARIATE PROPORTIONS AND COUNTS FOR CATEGORICAL VARIABLES

  Group JAKARTA
    V28
      Category 1    0.480      184.000
      Category 2    0.274      105.000
      Category 3    0.104       40.000
      Category 4    0.063       24.000
      Category 5    0.050       19.000
      Category 6    0.029       11.000
    V33
      Category 1    0.473      181.000
      Category 2    0.311      119.000
      Category 3    0.084       32.000
      Category 4    0.060       23.000
      Category 5    0.050       19.000
      Category 6    0.023        9.000
    V36
      Category 1    0.465      178.000
      Category 2    0.227       87.000
      Category 3    0.117       45.000
      Category 4    0.086       33.000
      Category 5    0.070       27.000
      Category 6    0.034       13.000
    V38
      Category 1    0.219       84.000
      Category 2    0.342      131.000
      Category 3    0.217       83.000
      Category 4    0.136       52.000
      Category 5    0.070       27.000
      Category 6    0.016        6.000
    V40
      Category 1    0.311      119.000
      Category 2    0.334      128.000
      Category 3    0.164       63.000
      Category 4    0.081       31.000
      Category 5    0.089       34.000
      Category 6    0.021        8.000
    V42
      Category 1    0.282      108.000
      Category 2    0.397      152.000
      Category 3    0.178       68.000
      Category 4    0.078       30.000
      Category 5    0.057       22.000
      Category 6    0.008        3.000
    V51
      Category 1    0.496      190.000
      Category 2    0.261      100.000
      Category 3    0.112       43.000
      Category 4    0.055       21.000
      Category 5    0.055       21.000
      Category 6    0.021        8.000
    V55
      Category 1    0.198       76.000
      Category 2    0.303      116.000
      Category 3    0.204       78.000
      Category 4    0.128       49.000
      Category 5    0.110       42.000
      Category 6    0.057       22.000
    V14
      Category 1    0.070       27.000
      Category 2    0.146       56.000
      Category 3    0.209       80.000
      Category 4    0.279      107.000
      Category 5    0.219       84.000
      Category 6    0.076       29.000
    V18
      Category 1    0.123       47.000
      Category 2    0.183       70.000
      Category 3    0.245       94.000
      Category 4    0.185       71.000
      Category 5    0.198       76.000
      Category 6    0.065       25.000
    V22
      Category 1    0.065       25.000
      Category 2    0.164       63.000
      Category 3    0.225       86.000
      Category 4    0.222       85.000
      Category 5    0.201       77.000
      Category 6    0.123       47.000
    V35
      Category 1    0.031       12.000
      Category 2    0.099       38.000
      Category 3    0.167       64.000
      Category 4    0.261      100.000
      Category 5    0.277      106.000
      Category 6    0.164       63.000
    V6
      Category 1    0.099       38.000
      Category 2    0.258       99.000
      Category 3    0.227       87.000
      Category 4    0.170       65.000
      Category 5    0.178       68.000
      Category 6    0.068       26.000
    V27
      Category 1    0.099       38.000
      Category 2    0.251       96.000
      Category 3    0.206       79.000
      Category 4    0.185       71.000
      Category 5    0.188       72.000
      Category 6    0.070       27.000
    V31
      Category 1    0.146       56.000
      Category 2    0.253       97.000
      Category 3    0.235       90.000
      Category 4    0.159       61.000
      Category 5    0.159       61.000
      Category 6    0.047       18.000
    V43
      Category 1    0.131       50.000
      Category 2    0.253       97.000
      Category 3    0.204       78.000
      Category 4    0.196       75.000
      Category 5    0.149       57.000
      Category 6    0.068       26.000
    V19
      Category 1    0.191       73.000
      Category 2    0.248       95.000
      Category 3    0.209       80.000
      Category 4    0.149       57.000
      Category 5    0.159       61.000
      Category 6    0.044       17.000
    V21
      Category 1    0.238       91.000
      Category 2    0.311      119.000
      Category 3    0.222       85.000
      Category 4    0.102       39.000
      Category 5    0.094       36.000
      Category 6    0.034       13.000
    V4
      Category 1    0.183       70.000
      Category 2    0.222       85.000
      Category 3    0.172       66.000
      Category 4    0.193       74.000
      Category 5    0.183       70.000
      Category 6    0.047       18.000
    V32
      Category 1    0.073       28.000
      Category 2    0.136       52.000
      Category 3    0.201       77.000
      Category 4    0.253       97.000
      Category 5    0.225       86.000
      Category 6    0.112       43.000
    V47
      Category 1    0.211       81.000
      Category 2    0.251       96.000
      Category 3    0.178       68.000
      Category 4    0.141       54.000
      Category 5    0.151       58.000
      Category 6    0.068       26.000
    V50
      Category 1    0.269      103.000
      Category 2    0.339      130.000
      Category 3    0.172       66.000
      Category 4    0.112       43.000
      Category 5    0.073       28.000
      Category 6    0.034       13.000
    V53
      Category 1    0.243       93.000
      Category 2    0.295      113.000
      Category 3    0.185       71.000
      Category 4    0.149       57.000
      Category 5    0.102       39.000
      Category 6    0.026       10.000
    V11
      Category 1    0.266      102.000
      Category 2    0.282      108.000
      Category 3    0.198       76.000
      Category 4    0.125       48.000
      Category 5    0.104       40.000
      Category 6    0.023        9.000
    V1
      Category 1    0.569      218.000
      Category 2    0.172       66.000
      Category 3    0.094       36.000
      Category 4    0.076       29.000
      Category 5    0.060       23.000
      Category 6    0.029       11.000
    V8
      Category 1    0.501      192.000
      Category 2    0.178       68.000
      Category 3    0.141       54.000
      Category 4    0.073       28.000
      Category 5    0.073       28.000
      Category 6    0.034       13.000
    V24
      Category 1    0.131       50.000
      Category 2    0.222       85.000
      Category 3    0.232       89.000
      Category 4    0.183       70.000
      Category 5    0.149       57.000
      Category 6    0.084       32.000
    V34
      Category 1    0.300      115.000
      Category 2    0.282      108.000
      Category 3    0.185       71.000
      Category 4    0.120       46.000
      Category 5    0.081       31.000
      Category 6    0.031       12.000
    V48
      Category 1    0.201       77.000
      Category 2    0.277      106.000
      Category 3    0.238       91.000
      Category 4    0.133       51.000
      Category 5    0.102       39.000
      Category 6    0.050       19.000
    V10
      Category 1    0.219       84.000
      Category 2    0.298      114.000
      Category 3    0.225       86.000
      Category 4    0.123       47.000
      Category 5    0.099       38.000
      Category 6    0.037       14.000
    V52
      Category 1    0.151       58.000
      Category 2    0.287      110.000
      Category 3    0.201       77.000
      Category 4    0.157       60.000
      Category 5    0.141       54.000
      Category 6    0.063       24.000
    V54
      Category 1    0.167       64.000
      Category 2    0.243       93.000
      Category 3    0.256       98.000
      Category 4    0.149       57.000
      Category 5    0.141       54.000
      Category 6    0.044       17.000
    V57
      Category 1    0.188       72.000
      Category 2    0.285      109.000
      Category 3    0.214       82.000
      Category 4    0.125       48.000
      Category 5    0.136       52.000
      Category 6    0.052       20.000

  Group USA
    V28
      Category 1    0.724      155.000
      Category 2    0.112       24.000
      Category 3    0.051       11.000
      Category 4    0.037        8.000
      Category 5    0.051       11.000
      Category 6    0.023        5.000
    V33
      Category 1    0.743      159.000
      Category 2    0.136       29.000
      Category 3    0.047       10.000
      Category 4    0.042        9.000
      Category 5    0.005        1.000
      Category 6    0.028        6.000
    V36
      Category 1    0.668      143.000
      Category 2    0.173       37.000
      Category 3    0.056       12.000
      Category 4    0.037        8.000
      Category 5    0.028        6.000
      Category 6    0.037        8.000
    V38
      Category 1    0.696      149.000
      Category 2    0.187       40.000
      Category 3    0.051       11.000
      Category 4    0.033        7.000
      Category 5    0.019        4.000
      Category 6    0.014        3.000
    V40
      Category 1    0.579      124.000
      Category 2    0.187       40.000
      Category 3    0.089       19.000
      Category 4    0.042        9.000
      Category 5    0.051       11.000
      Category 6    0.051       11.000
    V42
      Category 1    0.579      124.000
      Category 2    0.196       42.000
      Category 3    0.107       23.000
      Category 4    0.042        9.000
      Category 5    0.023        5.000
      Category 6    0.051       11.000
    V51
      Category 1    0.603      129.000
      Category 2    0.168       36.000
      Category 3    0.079       17.000
      Category 4    0.051       11.000
      Category 5    0.047       10.000
      Category 6    0.051       11.000
    V55
      Category 1    0.421       90.000
      Category 2    0.234       50.000
      Category 3    0.126       27.000
      Category 4    0.084       18.000
      Category 5    0.079       17.000
      Category 6    0.056       12.000
    V14
      Category 1    0.093       20.000
      Category 2    0.131       28.000
      Category 3    0.196       42.000
      Category 4    0.150       32.000
      Category 5    0.238       51.000
      Category 6    0.192       41.000
    V18
      Category 1    0.617      132.000
      Category 2    0.159       34.000
      Category 3    0.098       21.000
      Category 4    0.070       15.000
      Category 5    0.019        4.000
      Category 6    0.037        8.000
    V22
      Category 1    0.299       64.000
      Category 2    0.192       41.000
      Category 3    0.178       38.000
      Category 4    0.182       39.000
      Category 5    0.065       14.000
      Category 6    0.084       18.000
    V35
      Category 1    0.079       17.000
      Category 2    0.065       14.000
      Category 3    0.136       29.000
      Category 4    0.131       28.000
      Category 5    0.257       55.000
      Category 6    0.332       71.000
    V6
      Category 1    0.308       66.000
      Category 2    0.192       41.000
      Category 3    0.154       33.000
      Category 4    0.112       24.000
      Category 5    0.154       33.000
      Category 6    0.079       17.000
    V27
      Category 1    0.322       69.000
      Category 2    0.234       50.000
      Category 3    0.145       31.000
      Category 4    0.107       23.000
      Category 5    0.107       23.000
      Category 6    0.084       18.000
    V31
      Category 1    0.407       87.000
      Category 2    0.164       35.000
      Category 3    0.121       26.000
      Category 4    0.093       20.000
      Category 5    0.126       27.000
      Category 6    0.089       19.000
    V43
      Category 1    0.173       37.000
      Category 2    0.154       33.000
      Category 3    0.187       40.000
      Category 4    0.154       33.000
      Category 5    0.154       33.000
      Category 6    0.178       38.000
    V19
      Category 1    0.182       39.000
      Category 2    0.257       55.000
      Category 3    0.131       28.000
      Category 4    0.182       39.000
      Category 5    0.093       20.000
      Category 6    0.154       33.000
    V21
      Category 1    0.477      102.000
      Category 2    0.238       51.000
      Category 3    0.131       28.000
      Category 4    0.070       15.000
      Category 5    0.056       12.000
      Category 6    0.028        6.000
    V4
      Category 1    0.374       80.000
      Category 2    0.229       49.000
      Category 3    0.159       34.000
      Category 4    0.103       22.000
      Category 5    0.098       21.000
      Category 6    0.037        8.000
    V32
      Category 1    0.407       87.000
      Category 2    0.238       51.000
      Category 3    0.154       33.000
      Category 4    0.089       19.000
      Category 5    0.061       13.000
      Category 6    0.051       11.000
    V47
      Category 1    0.299       64.000
      Category 2    0.196       42.000
      Category 3    0.168       36.000
      Category 4    0.098       21.000
      Category 5    0.117       25.000
      Category 6    0.121       26.000
    V50
      Category 1    0.612      131.000
      Category 2    0.178       38.000
      Category 3    0.103       22.000
      Category 4    0.051       11.000
      Category 5    0.019        4.000
      Category 6    0.037        8.000
    V53
      Category 1    0.416       89.000
      Category 2    0.215       46.000
      Category 3    0.154       33.000
      Category 4    0.079       17.000
      Category 5    0.093       20.000
      Category 6    0.042        9.000
    V11
      Category 1    0.439       94.000
      Category 2    0.192       41.000
      Category 3    0.145       31.000
      Category 4    0.136       29.000
      Category 5    0.075       16.000
      Category 6    0.014        3.000
    V1
      Category 1    0.757      162.000
      Category 2    0.121       26.000
      Category 3    0.023        5.000
      Category 4    0.056       12.000
      Category 5    0.014        3.000
      Category 6    0.028        6.000
    V8
      Category 1    0.603      129.000
      Category 2    0.168       36.000
      Category 3    0.051       11.000
      Category 4    0.051       11.000
      Category 5    0.051       11.000
      Category 6    0.075       16.000
    V24
      Category 1    0.079       17.000
      Category 2    0.093       20.000
      Category 3    0.136       29.000
      Category 4    0.192       41.000
      Category 5    0.276       59.000
      Category 6    0.224       48.000
    V34
      Category 1    0.472      101.000
      Category 2    0.252       54.000
      Category 3    0.075       16.000
      Category 4    0.065       14.000
      Category 5    0.079       17.000
      Category 6    0.056       12.000
    V48
      Category 1    0.350       75.000
      Category 2    0.252       54.000
      Category 3    0.131       28.000
      Category 4    0.070       15.000
      Category 5    0.107       23.000
      Category 6    0.089       19.000
    V10
      Category 1    0.598      128.000
      Category 2    0.201       43.000
      Category 3    0.056       12.000
      Category 4    0.047       10.000
      Category 5    0.065       14.000
      Category 6    0.033        7.000
    V52
      Category 1    0.234       50.000
      Category 2    0.173       37.000
      Category 3    0.164       35.000
      Category 4    0.210       45.000
      Category 5    0.112       24.000
      Category 6    0.107       23.000
    V54
      Category 1    0.290       62.000
      Category 2    0.285       61.000
      Category 3    0.136       29.000
      Category 4    0.089       19.000
      Category 5    0.107       23.000
      Category 6    0.093       20.000
    V57
      Category 1    0.402       86.000
      Category 2    0.192       41.000
      Category 3    0.168       36.000
      Category 4    0.093       20.000
      Category 5    0.079       17.000
      Category 6    0.065       14.000


THE MODEL ESTIMATION TERMINATED NORMALLY


MODEL FIT INFORMATION

Number of Free Parameters                      426

Chi-Square Test of Model Fit

          Value                           2206.880*
          Degrees of Freedom                   960
          P-Value                           0.0000

Chi-Square Contributions From Each Group

          JAKARTA                         1239.102
          USA                              967.778

*   The chi-square value for MLM, MLMV, MLR, ULSMV, WLSM and WLSMV cannot be used
    for chi-square difference testing in the regular way.  MLM, MLR and WLSM
    chi-square difference testing is described on the Mplus website.  MLMV, WLSMV,
    and ULSMV difference testing is done using the DIFFTEST option.

RMSEA (Root Mean Square Error Of Approximation)

          Estimate                           0.066
          90 Percent C.I.                    0.062  0.070
          Probability RMSEA <= .05           0.000

CFI/TLI

          CFI                                0.915
          TLI                                0.906

Chi-Square Test of Model Fit for the Baseline Model

          Value                          15681.777
          Degrees of Freedom                  1056
          P-Value                           0.0000

WRMR (Weighted Root Mean Square Residual)

          Value                              1.840


MODEL RESULTS

                                                    Two-Tailed
                    Estimate       S.E.  Est./S.E.    P-Value

Group JAKARTA

 DR       BY
    V28                1.000      0.000    999.000    999.000
    V33                1.016      0.110      9.270      0.000
    V36                0.798      0.079     10.068      0.000
    V38                0.635      0.062     10.188      0.000
    V40                0.935      0.095      9.841      0.000
    V42                0.644      0.069      9.289      0.000
    V51                0.937      0.096      9.788      0.000
    V55                0.880      0.093      9.460      0.000

 CSS      BY
    V14                1.000      0.000    999.000    999.000
    V18                0.980      0.217      4.525      0.000
    V22                2.303      0.661      3.482      0.000
    V35                1.006      0.207      4.865      0.000

 EID      BY
    V6                 1.000      0.000    999.000    999.000
    V27                0.826      0.130      6.372      0.000
    V31                1.321      0.230      5.750      0.000
    V43                0.845      0.173      4.890      0.000
    V19                1.043      0.187      5.580      0.000
    V21                1.482      0.266      5.564      0.000

 OO       BY
    V4                 1.000      0.000    999.000    999.000
    V32               -0.088      0.179     -0.494      0.621
    V47                1.982      0.540      3.670      0.000
    V50                2.814      0.831      3.385      0.001
    V53                1.269      0.378      3.360      0.001
    V11                0.437      0.204      2.142      0.032

 P        BY
    V1                 1.000      0.000    999.000    999.000
    V8                 1.686      0.223      7.576      0.000
    V24                1.135      0.145      7.800      0.000
    V34                2.003      0.286      6.992      0.000
    V48                1.635      0.213      7.679      0.000

 CTR      BY
    V10                1.000      0.000    999.000    999.000
    V52                0.614      0.072      8.508      0.000
    V54                0.927      0.103      8.970      0.000
    V57                0.857      0.088      9.718      0.000

 DR       WITH
    CSS                0.127      0.052      2.450      0.014
    EID                0.529      0.096      5.522      0.000
    OO                 0.250      0.063      3.970      0.000
    P                  0.809      0.125      6.484      0.000
    CTR                1.458      0.198      7.371      0.000

 CSS      WITH
    EID                0.030      0.028      1.096      0.273
    OO                 0.076      0.025      3.052      0.002
    P                  0.157      0.040      3.963      0.000
    CTR                0.264      0.066      3.989      0.000

 EID      WITH
    OO                 0.062      0.022      2.822      0.005
    P                  0.268      0.053      5.015      0.000
    CTR                0.446      0.089      5.026      0.000

 OO       WITH
    P                  0.089      0.030      2.973      0.003
    CTR                0.274      0.073      3.747      0.000

 P        WITH
    CTR                0.711      0.112      6.327      0.000

 Means
    DR                 0.000      0.000    999.000    999.000
    CSS                0.000      0.000    999.000    999.000
    EID                0.000      0.000    999.000    999.000
    OO                 0.000      0.000    999.000    999.000
    P                  0.000      0.000    999.000    999.000
    CTR                0.000      0.000    999.000    999.000

 Thresholds
    V28$1             -0.059      0.104     -0.561      0.575
    V28$2              1.037      0.124      8.363      0.000
    V28$3              1.758      0.143     12.261      0.000
    V28$4              2.326      0.168     13.871      0.000
    V28$5              3.122      0.231     13.501      0.000
    V33$1             -0.071      0.105     -0.678      0.498
    V33$2              1.298      0.136      9.541      0.000
    V33$3              1.841      0.153     12.061      0.000
    V33$4              2.405      0.178     13.520      0.000
    V33$5              3.298      0.234     14.119      0.000
    V36$1             -0.185      0.091     -2.033      0.042
    V36$2              0.720      0.101      7.128      0.000
    V36$3              1.265      0.113     11.199      0.000
    V36$4              1.804      0.131     13.783      0.000
    V36$5              2.630      0.183     14.397      0.000
    V38$1             -0.884      0.089     -9.922      0.000
    V38$2              0.201      0.084      2.389      0.017
    V38$3              0.992      0.093     10.624      0.000
    V38$4              1.769      0.116     15.250      0.000
    V38$5              2.809      0.207     13.584      0.000
    V40$1             -0.793      0.099     -8.032      0.000
    V40$2              0.587      0.107      5.500      0.000
    V40$3              1.383      0.122     11.338      0.000
    V40$4              1.944      0.132     14.717      0.000
    V40$5              3.217      0.235     13.697      0.000
    V42$1             -0.741      0.086     -8.638      0.000
    V42$2              0.608      0.089      6.841      0.000
    V42$3              1.389      0.106     13.112      0.000
    V42$4              1.967      0.132     14.926      0.000
    V42$5              3.127      0.277     11.276      0.000
    V51$1             -0.203      0.099     -2.040      0.041
    V51$2              1.102      0.119      9.284      0.000
    V51$3              1.766      0.137     12.926      0.000
    V51$4              2.267      0.161     14.099      0.000
    V51$5              3.213      0.239     13.426      0.000
    V55$1             -1.271      0.105    -12.157      0.000
    V55$2              0.005      0.097      0.051      0.959
    V55$3              0.819      0.105      7.812      0.000
    V55$4              1.465      0.119     12.332      0.000
    V55$5              2.394      0.163     14.705      0.000
    V14$1             -1.591      0.125    -12.756      0.000
    V14$2             -1.009      0.091    -11.043      0.000
    V14$3             -0.223      0.077     -2.889      0.004
    V14$4              0.642      0.082      7.843      0.000
    V14$5              1.708      0.124     13.794      0.000
    V18$1             -1.393      0.105    -13.252      0.000
    V18$2             -0.600      0.081     -7.366      0.000
    V18$3              0.151      0.076      1.982      0.047
    V18$4              0.746      0.083      8.990      0.000
    V18$5              1.787      0.127     14.087      0.000
    V22$1             -2.737      0.434     -6.310      0.000
    V22$2             -1.333      0.236     -5.636      0.000
    V22$3             -0.207      0.119     -1.737      0.082
    V22$4              0.824      0.168      4.912      0.000
    V22$5              2.092      0.338      6.192      0.000
    V35$1             -2.228      0.165    -13.523      0.000
    V35$2             -1.342      0.106    -12.714      0.000
    V35$3             -0.633      0.084     -7.580      0.000
    V35$4              0.176      0.077      2.290      0.022
    V35$5              1.164      0.098     11.847      0.000
    V6$1              -1.468      0.108    -13.527      0.000
    V6$2              -0.482      0.078     -6.178      0.000
    V6$3               0.251      0.076      3.298      0.001
    V6$4               0.811      0.084      9.642      0.000
    V6$5               1.758      0.122     14.402      0.000
    V27$1             -1.442      0.100    -14.462      0.000
    V27$2             -0.433      0.074     -5.842      0.000
    V27$3              0.159      0.072      2.194      0.028
    V27$4              0.727      0.078      9.294      0.000
    V27$5              1.656      0.111     14.964      0.000
    V31$1             -1.346      0.110    -12.224      0.000
    V31$2             -0.329      0.084     -3.908      0.000
    V31$3              0.444      0.084      5.256      0.000
    V31$4              1.059      0.095     11.135      0.000
    V31$5              2.168      0.150     14.438      0.000
    V43$1             -1.270      0.095    -13.361      0.000
    V43$2             -0.332      0.074     -4.500      0.000
    V43$3              0.249      0.073      3.416      0.001
    V43$4              0.884      0.082     10.775      0.000
    V43$5              1.687      0.114     14.841      0.000
    V19$1             -1.040      0.089    -11.714      0.000
    V19$2             -0.183      0.077     -2.390      0.017
    V19$3              0.449      0.079      5.695      0.000
    V19$4              0.989      0.089     11.112      0.000
    V19$5              2.026      0.140     14.465      0.000
    V21$1             -0.940      0.103     -9.142      0.000
    V21$2              0.165      0.087      1.895      0.058
    V21$3              1.002      0.106      9.434      0.000
    V21$4              1.543      0.129     11.949      0.000
    V21$5              2.479      0.209     11.883      0.000
    V4$1              -0.947      0.081    -11.649      0.000
    V4$2              -0.283      0.069     -4.086      0.000
    V4$3               0.208      0.069      3.013      0.003
    V4$4               0.792      0.077     10.283      0.000
    V4$5               1.789      0.119     14.995      0.000
    V32$1             -1.445      0.096    -15.062      0.000
    V32$2             -0.811      0.072    -11.207      0.000
    V32$3             -0.228      0.065     -3.522      0.000
    V32$4              0.421      0.066      6.362      0.000
    V32$5              1.215      0.085     14.367      0.000
    V47$1             -1.002      0.095    -10.564      0.000
    V47$2             -0.119      0.080     -1.478      0.139
    V47$3              0.446      0.082      5.420      0.000
    V47$4              0.967      0.093     10.401      0.000
    V47$5              1.857      0.139     13.334      0.000
    V50$1             -0.868      0.120     -7.250      0.000
    V50$2              0.398      0.100      3.968      0.000
    V50$3              1.130      0.140      8.058      0.000
    V50$4              1.805      0.190      9.483      0.000
    V50$5              2.657      0.269      9.892      0.000
    V53$1             -0.780      0.079     -9.900      0.000
    V53$2              0.106      0.071      1.486      0.137
    V53$3              0.656      0.077      8.500      0.000
    V53$4              1.266      0.093     13.613      0.000
    V53$5              2.153      0.152     14.150      0.000
    V11$1             -0.638      0.070     -9.160      0.000
    V11$2              0.123      0.065      1.883      0.060
    V11$3              0.676      0.071      9.553      0.000
    V11$4              1.147      0.083     13.789      0.000
    V11$5              2.012      0.142     14.153      0.000
    V1$1               0.264      0.083      3.176      0.001
    V1$2               0.826      0.091      9.108      0.000
    V1$3               1.231      0.101     12.197      0.000
    V1$4               1.716      0.119     14.391      0.000
    V1$5               2.414      0.176     13.734      0.000
    V8$1              -0.095      0.105     -0.905      0.366
    V8$2               0.769      0.121      6.367      0.000
    V8$3               1.510      0.148     10.204      0.000
    V8$4               2.059      0.178     11.535      0.000
    V8$5               3.022      0.249     12.161      0.000
    V24$1             -1.509      0.105    -14.405      0.000
    V24$2             -0.507      0.087     -5.822      0.000
    V24$3              0.287      0.087      3.319      0.001
    V24$4              0.972      0.095     10.184      0.000
    V24$5              1.841      0.121     15.198      0.000
    V34$1             -0.936      0.124     -7.579      0.000
    V34$2              0.384      0.125      3.080      0.002
    V34$3              1.347      0.155      8.674      0.000
    V34$4              2.242      0.203     11.030      0.000
    V34$5              3.442      0.288     11.971      0.000
    V48$1             -1.334      0.115    -11.640      0.000
    V48$2             -0.090      0.104     -0.873      0.383
    V48$3              0.926      0.114      8.111      0.000
    V48$4              1.665      0.136     12.281      0.000
    V48$5              2.676      0.195     13.730      0.000
    V10$1             -1.319      0.121    -10.865      0.000
    V10$2              0.060      0.109      0.552      0.581
    V10$3              1.101      0.122      9.015      0.000
    V10$4              1.866      0.138     13.474      0.000
    V10$5              3.047      0.210     14.532      0.000
    V52$1             -1.345      0.102    -13.160      0.000
    V52$2             -0.203      0.084     -2.414      0.016
    V52$3              0.470      0.086      5.442      0.000
    V52$4              1.080      0.095     11.372      0.000
    V52$5              2.005      0.130     15.474      0.000
    V54$1             -1.601      0.128    -12.472      0.000
    V54$2             -0.370      0.105     -3.533      0.000
    V54$3              0.697      0.110      6.314      0.000
    V54$4              1.446      0.124     11.640      0.000
    V54$5              2.762      0.180     15.366      0.000
    V57$1             -1.344      0.109    -12.281      0.000
    V57$2             -0.106      0.099     -1.077      0.281
    V57$3              0.754      0.105      7.181      0.000
    V57$4              1.371      0.115     11.969      0.000
    V57$5              2.528      0.169     14.994      0.000

 Variances
    DR                 1.693      0.294      5.760      0.000
    CSS                0.417      0.117      3.573      0.000
    EID                0.383      0.098      3.924      0.000
    OO                 0.142      0.063      2.265      0.023
    P                  0.608      0.132      4.608      0.000
    CTR                1.884      0.304      6.196      0.000

 Residual Variances
    V28                1.000      0.000    999.000    999.000
    V33                1.000      0.000    999.000    999.000
    V36                1.000      0.000    999.000    999.000
    V38                1.000      0.000    999.000    999.000
    V40                1.000      0.000    999.000    999.000
    V42                1.000      0.000    999.000    999.000
    V51                1.000      0.000    999.000    999.000
    V55                1.000      0.000    999.000    999.000
    V14                1.000      0.000    999.000    999.000
    V18                1.000      0.000    999.000    999.000
    V22                1.000      0.000    999.000    999.000
    V35                1.000      0.000    999.000    999.000
    V6                 1.000      0.000    999.000    999.000
    V27                1.000      0.000    999.000    999.000
    V31                1.000      0.000    999.000    999.000
    V43                1.000      0.000    999.000    999.000
    V19                1.000      0.000    999.000    999.000
    V21                1.000      0.000    999.000    999.000
    V4                 1.000      0.000    999.000    999.000
    V32                1.000      0.000    999.000    999.000
    V47                1.000      0.000    999.000    999.000
    V50                1.000      0.000    999.000    999.000
    V53                1.000      0.000    999.000    999.000
    V11                1.000      0.000    999.000    999.000
    V1                 1.000      0.000    999.000    999.000
    V8                 1.000      0.000    999.000    999.000
    V24                1.000      0.000    999.000    999.000
    V34                1.000      0.000    999.000    999.000
    V48                1.000      0.000    999.000    999.000
    V10                1.000      0.000    999.000    999.000
    V52                1.000      0.000    999.000    999.000
    V54                1.000      0.000    999.000    999.000
    V57                1.000      0.000    999.000    999.000

Group USA

 DR       BY
    V28                1.000      0.000    999.000    999.000
    V33                0.962      2.649      0.363      0.716
    V36                0.941      1.018      0.924      0.355
    V38                1.247      0.441      2.826      0.005
    V40                1.021      0.342      2.989      0.003
    V42                0.946      0.296      3.199      0.001
    V51                0.662      0.490      1.351      0.177
    V55                0.817      0.194      4.217      0.000

 CSS      BY
    V14                1.000      0.000    999.000    999.000
    V18                4.919      3.847      1.279      0.201
    V22                3.361      0.756      4.446      0.000
    V35                1.238      0.199      6.229      0.000

 EID      BY
    V6                 1.000      0.000    999.000    999.000
    V27                0.968      0.151      6.404      0.000
    V31                1.336      0.226      5.898      0.000
    V43                0.491      0.079      6.206      0.000
    V19                0.403      0.071      5.676      0.000
    V21                1.143      0.252      4.533      0.000

 OO       BY
    V4                 1.000      0.000    999.000    999.000
    V32                1.795      0.262      6.845      0.000
    V47                0.957      0.153      6.254      0.000
    V50                2.394      0.817      2.929      0.003
    V53                0.817      0.181      4.501      0.000
    V11                0.735      0.176      4.190      0.000

 P        BY
    V1                 1.000      0.000    999.000    999.000
    V8                 1.553      4.106      0.378      0.705
    V24                0.467      0.130      3.599      0.000
    V34                1.923      0.888      2.165      0.030
    V48                1.651      0.584      2.825      0.005

 CTR      BY
    V10                1.000      0.000    999.000    999.000
    V52                0.435      0.071      6.111      0.000
    V54                0.589      0.093      6.319      0.000
    V57                0.574      0.081      7.124      0.000

 DR       WITH
    CSS                0.325      0.116      2.796      0.005
    EID                1.267      0.337      3.761      0.000
    OO                 0.189      0.092      2.049      0.040
    P                  1.162      0.362      3.207      0.001
    CTR                1.741      0.501      3.471      0.001

 CSS      WITH
    EID                0.090      0.057      1.580      0.114
    OO                 0.170      0.059      2.867      0.004
    P                  0.183      0.067      2.731      0.006
    CTR                0.408      0.131      3.120      0.002

 EID      WITH
    OO                 0.090      0.072      1.255      0.210
    P                  0.631      0.192      3.282      0.001
    CTR                0.905      0.259      3.492      0.000

 OO       WITH
    P                  0.090      0.053      1.688      0.091
    CTR                0.368      0.123      3.001      0.003

 P        WITH
    CTR                0.953      0.300      3.178      0.001

 Means
    DR                -1.164      0.305     -3.812      0.000
    CSS               -0.493      0.178     -2.776      0.006
    EID               -0.634      0.146     -4.342      0.000
    OO                -0.592      0.105     -5.662      0.000
    P                 -0.394      0.206     -1.916      0.055
    CTR               -1.889      0.280     -6.755      0.000

 Thresholds
    V28$1             -0.059      0.104     -0.561      0.575
    V28$2              1.037      0.124      8.363      0.000
    V28$3              1.204      0.191      6.288      0.000
    V28$4              1.643      0.272      6.029      0.000
    V28$5              2.671      0.495      5.398      0.000
    V33$1             -0.071      0.105     -0.678      0.498
    V33$2              0.930      2.686      0.346      0.729
    V33$3              1.413      4.003      0.353      0.724
    V33$4              2.116      5.891      0.359      0.719
    V33$5              2.231      6.209      0.359      0.719
    V36$1             -0.185      0.091     -2.033      0.042
    V36$2              0.614      0.821      0.748      0.455
    V36$3              1.071      1.294      0.828      0.408
    V36$4              1.500      1.742      0.861      0.389
    V36$5              1.958      2.202      0.889      0.374
    V38$1             -0.884      0.089     -9.922      0.000
    V38$2              1.641      0.743      2.209      0.027
    V38$3              2.462      0.980      2.513      0.012
    V38$4              3.278      1.231      2.663      0.008
    V38$5              4.077      1.507      2.706      0.007
    V40$1             -0.793      0.099     -8.032      0.000
    V40$2              0.112      0.241      0.463      0.643
    V40$3              0.710      0.381      1.867      0.062
    V40$4              1.091      0.478      2.283      0.022
    V40$5              1.738      0.634      2.741      0.006
    V42$1             -0.741      0.086     -8.638      0.000
    V42$2              0.420      0.304      1.379      0.168
    V42$3              1.285      0.524      2.454      0.014
    V42$4              1.791      0.659      2.718      0.007
    V42$5              2.170      0.789      2.752      0.006
    V51$1             -0.203      0.099     -2.040      0.041
    V51$2              0.186      0.244      0.762      0.446
    V51$3              0.577      0.521      1.106      0.269
    V51$4              0.910      0.757      1.202      0.229
    V51$5              1.372      1.080      1.271      0.204
    V55$1             -1.271      0.105    -12.157      0.000
    V55$2             -0.373      0.148     -2.517      0.012
    V55$3              0.172      0.202      0.851      0.395
    V55$4              0.641      0.255      2.511      0.012
    V55$5              1.333      0.359      3.714      0.000
    V14$1             -1.591      0.125    -12.756      0.000
    V14$2             -1.009      0.091    -11.043      0.000
    V14$3             -0.650      0.144     -4.508      0.000
    V14$4             -0.362      0.197     -1.839      0.066
    V14$5              0.173      0.306      0.565      0.572
    V18$1             -1.393      0.105    -13.252      0.000
    V18$2             -0.188      1.181     -0.159      0.874
    V18$3              0.953      2.297      0.415      0.678
    V18$4              2.213      3.550      0.623      0.533
    V18$5              2.842      4.162      0.683      0.495
    V22$1             -2.737      0.434     -6.310      0.000
    V22$2             -1.717      0.468     -3.669      0.000
    V22$3             -0.773      0.689     -1.123      0.262
    V22$4              0.456      1.078      0.424      0.672
    V22$5              1.138      1.314      0.867      0.386
    V35$1             -2.228      0.165    -13.523      0.000
    V35$2             -1.835      0.168    -10.939      0.000
    V35$3             -1.282      0.193     -6.626      0.000
    V35$4             -0.869      0.233     -3.731      0.000
    V35$5             -0.111      0.333     -0.334      0.738
    V6$1              -1.468      0.108    -13.527      0.000
    V6$2              -0.482      0.078     -6.178      0.000
    V6$3              -0.029      0.153     -0.188      0.851
    V6$4               0.470      0.227      2.074      0.038
    V6$5               1.511      0.393      3.845      0.000
    V27$1             -1.442      0.100    -14.462      0.000
    V27$2             -0.361      0.172     -2.105      0.035
    V27$3              0.329      0.249      1.324      0.185
    V27$4              0.945      0.330      2.864      0.004
    V27$5              1.848      0.462      4.001      0.000
    V31$1             -1.346      0.110    -12.224      0.000
    V31$2             -0.492      0.183     -2.688      0.007
    V31$3              0.130      0.282      0.462      0.644
    V31$4              0.683      0.380      1.799      0.072
    V31$5              1.755      0.602      2.914      0.004
    V43$1             -1.270      0.095    -13.361      0.000
    V43$2             -0.767      0.095     -8.084      0.000
    V43$3             -0.275      0.100     -2.743      0.006
    V43$4              0.135      0.126      1.069      0.285
    V43$5              0.630      0.173      3.632      0.000
    V19$1             -1.040      0.089    -11.714      0.000
    V19$2             -0.385      0.084     -4.590      0.000
    V19$3             -0.101      0.091     -1.110      0.267
    V19$4              0.330      0.126      2.607      0.009
    V19$5              0.621      0.154      4.020      0.000
    V21$1             -0.940      0.103     -9.142      0.000
    V21$2              0.437      0.336      1.300      0.194
    V21$3              1.355      0.553      2.453      0.014
    V21$4              2.083      0.743      2.803      0.005
    V21$5              3.142      1.050      2.993      0.003
    V4$1              -0.947      0.081    -11.649      0.000
    V4$2              -0.283      0.069     -4.086      0.000
    V4$3               0.141      0.133      1.064      0.287
    V4$4               0.537      0.197      2.726      0.006
    V4$5               1.239      0.323      3.833      0.000
    V32$1             -1.445      0.096    -15.062      0.000
    V32$2             -0.482      0.173     -2.782      0.005
    V32$3              0.252      0.292      0.864      0.387
    V32$4              0.842      0.403      2.087      0.037
    V32$5              1.480      0.535      2.769      0.006
    V47$1             -1.002      0.095    -10.564      0.000
    V47$2             -0.572      0.092     -6.188      0.000
    V47$3             -0.214      0.116     -1.844      0.065
    V47$4              0.029      0.142      0.202      0.840
    V47$5              0.407      0.200      2.032      0.042
    V50$1             -0.868      0.120     -7.250      0.000
    V50$2              0.473      0.534      0.885      0.376
    V50$3              1.456      0.919      1.585      0.113
    V50$4              2.252      1.254      1.795      0.073
    V50$5              2.692      1.450      1.856      0.063
    V53$1             -0.780      0.079     -9.900      0.000
    V53$2              0.021      0.181      0.116      0.908
    V53$3              0.711      0.328      2.164      0.030
    V53$4              1.184      0.431      2.749      0.006
    V53$5              2.139      0.652      3.280      0.001
    V11$1             -0.638      0.070     -9.160      0.000
    V11$2              0.035      0.157      0.224      0.822
    V11$3              0.632      0.292      2.163      0.031
    V11$4              1.464      0.511      2.862      0.004
    V11$5              2.661      0.841      3.164      0.002
    V1$1               0.264      0.083      3.176      0.001
    V1$2               0.826      0.091      9.108      0.000
    V1$3               0.953      0.116      8.183      0.000
    V1$4               1.407      0.220      6.408      0.000
    V1$5               1.602      0.268      5.972      0.000
    V8$1              -0.095      0.105     -0.905      0.366
    V8$2               0.463      1.385      0.335      0.738
    V8$3               0.731      2.051      0.356      0.722
    V8$4               1.051      2.851      0.369      0.712
    V8$5               1.487      3.954      0.376      0.707
    V24$1             -1.509      0.105    -14.405      0.000
    V24$2             -1.072      0.111     -9.629      0.000
    V24$3             -0.658      0.099     -6.625      0.000
    V24$4             -0.184      0.099     -1.872      0.061
    V24$5              0.535      0.130      4.116      0.000
    V34$1             -0.936      0.124     -7.579      0.000
    V34$2              0.368      0.388      0.948      0.343
    V34$3              0.828      0.536      1.546      0.122
    V34$4              1.321      0.687      1.923      0.055
    V34$5              2.240      0.961      2.331      0.020
    V48$1             -1.334      0.115    -11.640      0.000
    V48$2             -0.214      0.229     -0.937      0.349
    V48$3              0.406      0.333      1.218      0.223
    V48$4              0.799      0.408      1.959      0.050
    V48$5              1.628      0.569      2.861      0.004
    V10$1             -1.319      0.121    -10.865      0.000
    V10$2              0.060      0.109      0.552      0.581
    V10$3              0.507      0.204      2.487      0.013
    V10$4              1.034      0.305      3.395      0.001
    V10$5              2.278      0.558      4.082      0.000
    V52$1             -1.345      0.102    -13.160      0.000
    V52$2             -0.990      0.097    -10.180      0.000
    V52$3             -0.696      0.105     -6.637      0.000
    V52$4             -0.268      0.129     -2.066      0.039
    V52$5              0.062      0.168      0.371      0.711
    V54$1             -1.601      0.128    -12.472      0.000
    V54$2             -0.949      0.127     -7.487      0.000
    V54$3             -0.623      0.139     -4.486      0.000
    V54$4             -0.365      0.156     -2.339      0.019
    V54$5              0.066      0.208      0.319      0.750
    V57$1             -1.344      0.109    -12.281      0.000
    V57$2             -0.831      0.118     -7.030      0.000
    V57$3             -0.348      0.149     -2.327      0.020
    V57$4              0.011      0.192      0.058      0.954
    V57$5              0.466      0.270      1.721      0.085

 Variances
    DR                 2.460      0.886      2.775      0.006
    CSS                0.299      0.141      2.123      0.034
    EID                1.706      0.542      3.144      0.002
    OO                 0.568      0.198      2.861      0.004
    P                  0.681      0.296      2.304      0.021
    CTR                1.790      0.707      2.533      0.011

 Residual Variances
    V28                1.353      0.446      3.034      0.002
    V33                0.816      4.485      0.182      0.856
    V36                0.740      1.566      0.473      0.636
    V38                2.990      1.935      1.545      0.122
    V40                0.635      0.336      1.889      0.059
    V42                1.835      1.010      1.816      0.069
    V51                0.579      0.842      0.688      0.492
    V55                0.474      0.147      3.218      0.001
    V14                0.280      0.123      2.268      0.023
    V18                1.570      3.342      0.470      0.639
    V22                0.917      0.742      1.236      0.216
    V35                0.867      0.327      2.651      0.008
    V6                 0.604      0.209      2.889      0.004
    V27                1.583      0.546      2.899      0.004
    V31                0.734      0.440      1.668      0.095
    V43                0.618      0.168      3.684      0.000
    V19                0.467      0.129      3.634      0.000
    V21                1.932      1.074      1.799      0.072
    V4                 0.489      0.160      3.052      0.002
    V32                0.629      0.290      2.170      0.030
    V47                0.176      0.073      2.418      0.016
    V50                2.055      1.785      1.152      0.249
    V53                1.910      0.934      2.045      0.041
    V11                1.669      0.902      1.850      0.064
    V1                 0.403      0.163      2.472      0.013
    V8                 0.469      2.378      0.197      0.844
    V24                0.739      0.160      4.629      0.000
    V34                1.061      0.677      1.568      0.117
    V48                1.033      0.430      2.400      0.016
    V10                3.294      1.043      3.160      0.002
    V52                0.167      0.052      3.232      0.001
    V54                0.181      0.063      2.881      0.004
    V57                0.476      0.169      2.814      0.005


QUALITY OF NUMERICAL RESULTS

     Condition Number for the Information Matrix              0.232E-06
       (ratio of smallest to largest eigenvalue)


SAVEDATA INFORMATION


  Difference testing

  Save file
    configural.dat
  Save format      Free

DIAGRAM INFORMATION

  Use View Diagram under the Diagram menu in the Mplus Editor to view the diagram.
  If running Mplus from the Mplus Diagrammer, the diagram opens automatically.

  Diagram output
    d:\negative_parenting\final_model_4\mothers\mg_cfa_us_jakarta\configural_6-without_ui_fhi.dgm

     Beginning Time:  16:46:18
        Ending Time:  16:46:45
       Elapsed Time:  00:00:27


MUTHEN & MUTHEN
3463 Stoner Ave.
Los Angeles, CA  90066

Tel: (310) 391-9971
Fax: (310) 391-8971
Web: www.StatModel.com
Support: Support@StatModel.com

Copyright (c) 1998-2012 Muthen & Muthen
