# Supplementary material for: Psychometric validation of the Young Parenting Inventory - Revised (YPI-R2): Replication and Extension of a commonly used parenting scale in Schema Therapy (ST) research and practice
Source: PLoS One. 2018 Nov 7;13(11):e0205605. doi: 10.1371/journal.pone.0205605 (PMC6221272; doi:10.1371/journal.pone.0205605)
Supplement: S4 Supporting Information — (ZIP) [file pone.0205605.s014.zip › S4_Supporting_Information/S4 MultiGroup Mothers/metric_6-without_UI_FHI.inp]

TITLE:Configural model_Mother 6 factors  (without FHI UI)
DATA: FILE IS D:\Negative_Parenting\datesets\mothers_all_cor_US_J.dat;
VARIABLE: 
NAMES ARE  
! 
V1-V57
country;


USEVARIABLES ARE
  !
 !
  V28
  V33
  V36
  V38
  V40
  V42
  V51
  V55
  !
   V14	
  V18	
  V22	
  V35	
  !
  V6	
  V27	
  V31	
  V43	
  V19	
  V21	
  !  
  V4
  V32
  V47
  V50
  V53
  V11
   !
   V1
   V8
   V24
   V34
   V48
  !
  ! CTR by
  V10
  V52
  V54
  V57
  !
  ;


  Categorical are


  !
  V28
  V33
  V36
  V38
  V40
  V42
  V51
  V55
  !
   V14	
  V18	
  V22	
  V35	
  !
  V6	
  V27	
  V31	
  V43	
  V19	
  V21	
  !  
  V4
  V32
  V47
  V50
  V53
  V11
   !
   V1
   V8
   V24
   V34
   V48
  !
  ! CTR by
  V10
  V52
  V54
  V57
  !
    ;

GROUPING = country (2=Jakarta 3=USA);
ANALYSIS:     PARAMETERIZATION=THETA;
DIFFTEST=configural.dat; ! metric vs. configural
ESTIMATOR=WLSMV;
iterations = 20000;
CONVERGENCE = 0.01;
MODEL:
! Reference group Jakarta

MODEL:
!loadings all are constrained
  !
  DR by
  V28@1 (L1)
  V33 (L2)
  V36 (L3)
  V38 (L4)
  V40 (L5)
  V42 (L6)
  V51 (L7)
  V55 (L8);
  !
   CSS by
  V14@1 (L9)
  V18 (L10)
  V22 (L11)
  V35 (L12);	
  !
   EID BY
  V6@1 (L13)	
  V27 (L14)
  V31 (L15)
  V43 (L16)
  V19 (L17)
  V21 (L18);
  !
  OO BY
  !
  V4@1 (L19)
  V32 (L20)
  V47 (L21)
  V50 (L22)
  V53 (L23)
  V11 (L24);
   !

   P  by
   V1@1 (L25)
   V8 (L26)
   V24 (L27)
   V34 (L28)
   V48 (L29);
  !
  CTR by
  V10@1 (L30)
  V52 (L31)
  V54 (L32)
  V57 (L33);

    
!Items thesholds all are free 
! One threshold in each item are constrained across groups
! $1

  !
   [V28$1] (t11);
  [V33$1] (t21);
  [V36$1] (t31);
  [V38$1] (t41);
  [V40$1] (t51);
  [V42$1] (t61);
  [V51$1] (t71);
  [V55$1] (t81);
  !
  [V14$1] (t91);
  [V18$1] (t101);
  [V22$1] (t111);
  [V35$1] (t121);	
  !
  [V6$1] (t131);	
  [V27$1] (t141);
  [V31$1] (t151);
  [V43$1] (t161);
  [V19$1] (t171);
  [V21$1] (t181);
  !
  [V4$1] (t191);
  [V32$1] (t201);
  [V47$1] (t211);
  [V50$1] (t221);
  [V53$1] (t231);
  [V11$1] (t241);
   !
   [V1$1] (t251);
   [V8$1] (t261);
   [V24$1] (t271);
   [V34$1] (t281);
   [V48$1] (t291);
  !
  !CTR by
  [V10$1] (t301);
  [V52$1] (t311);
  [V54$1] (t321);
  [V57$1] (t331);

    !
  
! One additional threshold in the marker variable are constrained across groups
! $2
 [V28$2] (t12);
  [V33$2] ;
  [V36$2] ;
  [V38$2] ;
  [V40$2] ;
  [V42$2] ;
  [V51$2] ;
  [V55$2] ;
  !
  [V14$2] (t92);
  [V18$2] ;
  [V22$2] ;
  [V35$2] ;	
  !
  [V6$2] (t132);	
  [V27$2] ;
  [V31$2] ;
  [V43$2] ;
  [V19$2] ;
  [V21$2] ;
  !
  [V4$2] (t192);
  [V32$2] ;
  [V47$2] ;
  [V50$2] ;
  [V53$2] ;
  [V11$2] ;
   !
   [V1$2] (t252);
   [V8$2] ;
   [V24$2] ;
   [V34$2] ;
   [V48$2] ;
  !
  !CTR by
  [V10$2] (t302);
  [V52$2] ;
  [V54$2] ;
  [V57$2] ;

  
  
!Other thesholds are free
!$3
 [V28$3] ;
  [V33$3] ;
  [V36$3] ;
  [V38$3] ;
  [V40$3] ;
  [V42$3] ;
  [V51$3] ;
  [V55$3] ;
  !
  [V14$3] ;
  [V18$3] ;
  [V22$3] ;
  [V35$3] ;	
  !
  [V6$3] ;	
  [V27$3] ;
  [V31$3] ;
  [V43$3] ;
  [V19$3] ;
  [V21$3] ;
  !
  [V4$3] ;
  [V32$3] ;
  [V47$3] ;
  [V50$3] ;
  [V53$3] ;
  [V11$3] ;
   !
   [V1$3] ;
   [V8$3] ;
   [V24$3] ;
   [V34$3] ;
   [V48$3] ;
  !
  !CTR by
  [V10$3] ;
  [V52$3] ;
  [V54$3] ;
  [V57$3] ;

  
  !
  
!$4
 [V28$4] ;
  [V33$4] ;
  [V36$4] ;
  [V38$4] ;
  [V40$4] ;
  [V42$4] ;
  [V51$4] ;
  [V55$4] ;
  !
  [V14$4] ;
  [V18$4] ;
  [V22$4] ;
  [V35$4] ;	
  !
  [V6$4] ;	
  [V27$4] ;
  [V31$4] ;
  [V43$4] ;
  [V19$4] ;
  [V21$4] ;
  !
  [V4$4] ;
  [V32$4] ;
  [V47$4] ;
  [V50$4] ;
  [V53$4] ;
  [V11$4] ;
   !
   [V1$4] ;
   [V8$4] ;
   [V24$4] ;
   [V34$4] ;
   [V48$4] ;
  !
  !CTR by
  [V10$4] ;
  [V52$4] ;
  [V54$4] ;
  [V57$4] ;

  
  !
  
!$5
[V28$5] ;
  [V33$5] ;
  [V36$5] ;
  [V38$5] ;
  [V40$5] ;
  [V42$5] ;
  [V51$5] ;
  [V55$5] ;
  !
  [V14$5] ;
  [V18$5] ;
  [V22$5] ;
  [V35$5] ;	
  !
  [V6$5] ;	
  [V27$5] ;
  [V31$5] ;
  [V43$5] ;
  [V19$5] ;
  [V21$5] ;
  !
  [V4$5] ;
  [V32$5] ;
  [V47$5] ;
  [V50$5] ;
  [V53$5] ;
  [V11$5] ;
   !
   [V1$5] ;
   [V8$5] ;
   [V24$5] ;
   [V34$5] ;
   [V48$5] ;
  !
  !CTR by
  [V10$5] ;
  [V52$5] ;
  [V54$5] ;
  [V57$5] ;

  
  
! Factor variance are free across groups 
! (just labeled in reference group)
   
DR* (FV1); 
 CSS* (FV2);
 EID* (FV3);
  OO*  (FV4);
 P*  (FV5);
CTR*  (FV6);
!FHI* (FV7);
! UI* (FV8);
! Factor covariances are free just labeled in reference group
 
! DR
 DR WITH CSS* (cov1);
 DR WITH EID* (cov2);
 DR WITH OO*  (cov3);
 DR WITH P*  (cov4);
DR WITH CTR*  (cov5);
!DR WITH FHI*  (cov6);
!DR WITH UI*  (cov7);
! CSS
CSS WITH EID* (cov8);
CSS WITH OO*  (cov9);
CSS WITH P*  (cov10);
CSS WITH CTR*  (cov11);
!CSS WITH FHI*  (cov12);
!CSS WITH UI*  (cov13);
! EID
   EID WITH OO*  (cov14);
 EID WITH P*  (cov15);
EID WITH CTR*  (cov16);
!EID WITH FHI*  (cov17);
!EID WITH UI*  (cov18);
!OO
OO WITH P*  (cov19);
OO WITH CTR*  (cov20);
!OO WITH FHI*  (cov21);
!OO WITH UI*  (cov22);
 !P
 P WITH CTR*  (cov23);
 !P WITH FHI*  (cov24);
!P WITH UI*  (cov25); 
! CTR
!CTR WITH FHI*  (cov26);
!CTR WITH UI*  (cov37);
! FHI
!FHI WITH UI*  (cov28);
 ! Factor mean of the first group are fixed to zeros  for identification
  [DR@0] ; 
 [CSS@0] ;
 [EID@0] ;
   [OO@0]  ;
 [P@0]  ;
[CTR@0]  ;
![FHI@0]  ;
![UI@0]  ;
! Items residuals variance of the first group are fixed to 1  for identification

  !
  V28@1
  V33@1
  V36@1
  V38@1
  V40@1
  V42@1
  V51@1
  V55@1
  !
   V14@1	
  V18@1	
  V22@1	
  V35@1	
  !
  V6@1	
  V27@1	
  V31@1	
  V43@1	
  V19@1	
  V21@1	
  !  
  V4@1
  V32@1
  V47@1
  V50@1
  V53@1
  V11@1
   !
   V1@1
   V8@1
   V24@1
   V34@1
   V48@1
  !
  ! CTR by
  V10@1
  V52@1
  V54@1
  V57@1;
  


Model USA:
 !loadings all are constrained
  !
  DR by
  V28@1 (L1)
  V33 (L2)
  V36 (L3)
  V38 (L4)
  V40 (L5)
  V42 (L6)
  V51 (L7)
  V55 (L8);
  !
   CSS by
  V14@1 (L9)
  V18 (L10)
  V22 (L11)
  V35 (L12);	
  !
   EID BY
  V6@1 (L13)	
  V27 (L14)
  V31 (L15)
  V43 (L16)
  V19 (L17)
  V21 (L18);
  !
  OO BY
  !
  V4@1 (L19)
  V32 (L20)
  V47 (L21)
  V50 (L22)
  V53 (L23)
  V11 (L24);
   !

   P  by
   V1@1 (L25)
   V8 (L26)
   V24 (L27)
   V34 (L28)
   V48 (L29);
  !
  CTR by
  V10@1 (L30)
  V52 (L31)
  V54 (L32)
  V57 (L33);

  

!Items thesholds all are free 
! One threshold in each item are constrained across groups
! $1

  !
   [V28$1] (t11);
  [V33$1] (t21);
  [V36$1] (t31);
  [V38$1] (t41);
  [V40$1] (t51);
  [V42$1] (t61);
  [V51$1] (t71);
  [V55$1] (t81);
  !
  [V14$1] (t91);
  [V18$1] (t101);
  [V22$1] (t111);
  [V35$1] (t121);	
  !
  [V6$1] (t131);	
  [V27$1] (t141);
  [V31$1] (t151);
  [V43$1] (t161);
  [V19$1] (t171);
  [V21$1] (t181);
  !
  [V4$1] (t191);
  [V32$1] (t201);
  [V47$1] (t211);
  [V50$1] (t221);
  [V53$1] (t231);
  [V11$1] (t241);
   !
   [V1$1] (t251);
   [V8$1] (t261);
   [V24$1] (t271);
   [V34$1] (t281);
   [V48$1] (t291);
  !
  !CTR by
  [V10$1] (t301);
  [V52$1] (t311);
  [V54$1] (t321);
  [V57$1] (t331);

  
 
! One additional threshold in the marker variable are constrained across groups
! $2
 [V28$2] (t12);
  [V33$2] ;
  [V36$2] ;
  [V38$2] ;
  [V40$2] ;
  [V42$2] ;
  [V51$2] ;
  [V55$2] ;
  !
  [V14$2] (t92);
  [V18$2] ;
  [V22$2] ;
  [V35$2] ;	
  !
  [V6$2] (t132);	
  [V27$2] ;
  [V31$2] ;
  [V43$2] ;
  [V19$2] ;
  [V21$2] ;
  !
  [V4$2] (t192);
  [V32$2] ;
  [V47$2] ;
  [V50$2] ;
  [V53$2] ;
  [V11$2] ;
   !
   [V1$2] (t252);
   [V8$2] ;
   [V24$2] ;
   [V34$2] ;
   [V48$2] ;
  !
  !CTR by
  [V10$2] (t302);
  [V52$2] ;
  [V54$2] ;
  [V57$2] ;

  
  
!Other thesholds are free
!$3
 [V28$3] ;
  [V33$3] ;
  [V36$3] ;
  [V38$3] ;
  [V40$3] ;
  [V42$3] ;
  [V51$3] ;
  [V55$3] ;
  !
  [V14$3] ;
  [V18$3] ;
  [V22$3] ;
  [V35$3] ;	
  !
  [V6$3] ;	
  [V27$3] ;
  [V31$3] ;
  [V43$3] ;
  [V19$3] ;
  [V21$3] ;
  !
  [V4$3] ;
  [V32$3] ;
  [V47$3] ;
  [V50$3] ;
  [V53$3] ;
  [V11$3] ;
   !
   [V1$3] ;
   [V8$3] ;
   [V24$3] ;
   [V34$3] ;
   [V48$3] ;
  !
  !CTR by
  [V10$3] ;
  [V52$3] ;
  [V54$3] ;
  [V57$3] ;

  
  !
  
!$4
 [V28$4] ;
  [V33$4] ;
  [V36$4] ;
  [V38$4] ;
  [V40$4] ;
  [V42$4] ;
  [V51$4] ;
  [V55$4] ;
  !
  [V14$4] ;
  [V18$4] ;
  [V22$4] ;
  [V35$4] ;	
  !
  [V6$4] ;	
  [V27$4] ;
  [V31$4] ;
  [V43$4] ;
  [V19$4] ;
  [V21$4] ;
  !
  [V4$4] ;
  [V32$4] ;
  [V47$4] ;
  [V50$4] ;
  [V53$4] ;
  [V11$4] ;
   !
   [V1$4] ;
   [V8$4] ;
   [V24$4] ;
   [V34$4] ;
   [V48$4] ;
  !
  !CTR by
  [V10$4] ;
  [V52$4] ;
  [V54$4] ;
  [V57$4] ;

  !
    
!$5
[V28$5] ;
  [V33$5] ;
  [V36$5] ;
  [V38$5] ;
  [V40$5] ;
  [V42$5] ;
  [V51$5] ;
  [V55$5] ;
  !
  [V14$5] ;
  [V18$5] ;
  [V22$5] ;
  [V35$5] ;	
  !
  [V6$5] ;	
  [V27$5] ;
  [V31$5] ;
  [V43$5] ;
  [V19$5] ;
  [V21$5] ;
  !
  [V4$5] ;
  [V32$5] ;
  [V47$5] ;
  [V50$5] ;
  [V53$5] ;
  [V11$5] ;
   !
   [V1$5] ;
   [V8$5] ;
   [V24$5] ;
   [V34$5] ;
   [V48$5] ;
  !
  !CTR by
  [V10$5] ;
  [V52$5] ;
  [V54$5] ;
  [V57$5] ;

  !
  
  
! Factor variance are free across groups 
! (just labeled in reference group)
   
DR* ; 
 CSS* ;
 EID* ;
  OO*  ;
 P*  ;
CTR*  ;
!FHI* ;
!UI* ;
! Factor covariances are free just labeled in reference group
 
! DR
 DR WITH CSS* ;
 DR WITH EID* ;
 DR WITH OO* ;
 DR WITH P*  ;
DR WITH CTR*  ;
!DR WITH FHI*  ;
!DR WITH UI*  ;
! CSS
CSS WITH EID* ;
CSS WITH OO*  ;
CSS WITH P*  ;
CSS WITH CTR*  ;
!CSS WITH FHI*  ;
!CSS WITH UI*  ;
! EID
   EID WITH OO*  ;
 EID WITH P*  ;
EID WITH CTR*  ;
!EID WITH FHI*  ;
!EID WITH UI*  ;
!OO
OO WITH P*  ;
OO WITH CTR*  ;
!OO WITH FHI*  ;
!OO WITH UI*  ;
 !P
 P WITH CTR*  ;
 !P WITH FHI*  ;
!P WITH UI*  ; 
! CTR
!CTR WITH FHI*  ;
!CTR WITH UI*  ;
! FHI
!FHI WITH UI*  ;
 ! Factor mean of the first group are fixed to zeros  for identification
  [DR*] ; 
 [CSS*] ;
 [EID*] ;
   [OO*]  ;
 [P*]  ;
[CTR*]  ;
![FHI*]  ;
![UI*]  ;
! Items residuals variance are free

  !
  V28*
  V33*
  V36*
  V38*
  V40*
  V42*
  V51*
  V55*
  !
   V14*	
  V18*	
  V22*	
  V35*	
  !
  V6*	
  V27*	
  V31*	
  V43*	
  V19*	
  V21*	
  !  
  V4*
  V32*
  V47*
  V50*
  V53*
  V11*
   !
   V1*
   V8*
   V24*
   V34*
   V48*
  !
  ! CTR by
  V10*
  V52*
  V54*
  V57*
  !
 ;
SAVEDATA: DIFFTEST is metric.dat;
