# Supplementary material for: Psychometric validation of the Young Parenting Inventory - Revised (YPI-R2): Replication and Extension of a commonly used parenting scale in Schema Therapy (ST) research and practice
Source: PLoS One. 2018 Nov 7;13(11):e0205605. doi: 10.1371/journal.pone.0205605 (PMC6221272; doi:10.1371/journal.pone.0205605)
Supplement: S4 Supporting Information — (ZIP) [file pone.0205605.s014.zip › S4_Supporting_Information/S4 MultiGroup Mothers/metric_6-without_ui_fhi.out]

Mplus VERSION 7
MUTHEN & MUTHEN
11/17/2017   4:55 PM

INPUT INSTRUCTIONS

  TITLE:Configural model_Mother 6 factors  (without FHI UI)
  DATA: FILE IS D:\Negative_Parenting\datesets\mothers_all_cor_US_J.dat;
  VARIABLE:
  NAMES ARE
  !
  V1-V57
  country;


  USEVARIABLES ARE
    !
   !
    V28
    V33
    V36
    V38
    V40
    V42
    V51
    V55
    !
     V14	
    V18	
    V22	
    V35	
    !
    V6	
    V27	
    V31	
    V43	
    V19	
    V21	
    !
    V4
    V32
    V47
    V50
    V53
    V11
     !
     V1
     V8
     V24
     V34
     V48
    !
    ! CTR by
    V10
    V52
    V54
    V57
    !
    ;


    Categorical are


    !
    V28
    V33
    V36
    V38
    V40
    V42
    V51
    V55
    !
     V14	
    V18	
    V22	
    V35	
    !
    V6	
    V27	
    V31	
    V43	
    V19	
    V21	
    !
    V4
    V32
    V47
    V50
    V53
    V11
     !
     V1
     V8
     V24
     V34
     V48
    !
    ! CTR by
    V10
    V52
    V54
    V57
    !
      ;

  GROUPING = country (2=Jakarta 3=USA);
  ANALYSIS:     PARAMETERIZATION=THETA;
  DIFFTEST=configural.dat; ! metric vs. configural
  ESTIMATOR=WLSMV;
  iterations = 20000;
  CONVERGENCE = 0.01;
  MODEL:
  ! Reference group Jakarta

  MODEL:
  !loadings all are constrained
    !
    DR by
    V28@1 (L1)
    V33 (L2)
    V36 (L3)
    V38 (L4)
    V40 (L5)
    V42 (L6)
    V51 (L7)
    V55 (L8);
    !
     CSS by
    V14@1 (L9)
    V18 (L10)
    V22 (L11)
    V35 (L12);	
    !
     EID BY
    V6@1 (L13)	
    V27 (L14)
    V31 (L15)
    V43 (L16)
    V19 (L17)
    V21 (L18);
    !
    OO BY
    !
    V4@1 (L19)
    V32 (L20)
    V47 (L21)
    V50 (L22)
    V53 (L23)
    V11 (L24);
     !

     P  by
     V1@1 (L25)
     V8 (L26)
     V24 (L27)
     V34 (L28)
     V48 (L29);
    !
    CTR by
    V10@1 (L30)
    V52 (L31)
    V54 (L32)
    V57 (L33);


  !Items thesholds all are free
  ! One threshold in each item are constrained across groups
  ! $1

    !
     [V28$1] (t11);
    [V33$1] (t21);
    [V36$1] (t31);
    [V38$1] (t41);
    [V40$1] (t51);
    [V42$1] (t61);
    [V51$1] (t71);
    [V55$1] (t81);
    !
    [V14$1] (t91);
    [V18$1] (t101);
    [V22$1] (t111);
    [V35$1] (t121);	
    !
    [V6$1] (t131);	
    [V27$1] (t141);
    [V31$1] (t151);
    [V43$1] (t161);
    [V19$1] (t171);
    [V21$1] (t181);
    !
    [V4$1] (t191);
    [V32$1] (t201);
    [V47$1] (t211);
    [V50$1] (t221);
    [V53$1] (t231);
    [V11$1] (t241);
     !
     [V1$1] (t251);
     [V8$1] (t261);
     [V24$1] (t271);
     [V34$1] (t281);
     [V48$1] (t291);
    !
    !CTR by
    [V10$1] (t301);
    [V52$1] (t311);
    [V54$1] (t321);
    [V57$1] (t331);

      !

  ! One additional threshold in the marker variable are constrained across groups
  ! $2
   [V28$2] (t12);
    [V33$2] ;
    [V36$2] ;
    [V38$2] ;
    [V40$2] ;
    [V42$2] ;
    [V51$2] ;
    [V55$2] ;
    !
    [V14$2] (t92);
    [V18$2] ;
    [V22$2] ;
    [V35$2] ;	
    !
    [V6$2] (t132);	
    [V27$2] ;
    [V31$2] ;
    [V43$2] ;
    [V19$2] ;
    [V21$2] ;
    !
    [V4$2] (t192);
    [V32$2] ;
    [V47$2] ;
    [V50$2] ;
    [V53$2] ;
    [V11$2] ;
     !
     [V1$2] (t252);
     [V8$2] ;
     [V24$2] ;
     [V34$2] ;
     [V48$2] ;
    !
    !CTR by
    [V10$2] (t302);
    [V52$2] ;
    [V54$2] ;
    [V57$2] ;


  !Other thesholds are free
  !$3
   [V28$3] ;
    [V33$3] ;
    [V36$3] ;
    [V38$3] ;
    [V40$3] ;
    [V42$3] ;
    [V51$3] ;
    [V55$3] ;
    !
    [V14$3] ;
    [V18$3] ;
    [V22$3] ;
    [V35$3] ;	
    !
    [V6$3] ;	
    [V27$3] ;
    [V31$3] ;
    [V43$3] ;
    [V19$3] ;
    [V21$3] ;
    !
    [V4$3] ;
    [V32$3] ;
    [V47$3] ;
    [V50$3] ;
    [V53$3] ;
    [V11$3] ;
     !
     [V1$3] ;
     [V8$3] ;
     [V24$3] ;
     [V34$3] ;
     [V48$3] ;
    !
    !CTR by
    [V10$3] ;
    [V52$3] ;
    [V54$3] ;
    [V57$3] ;


    !

  !$4
   [V28$4] ;
    [V33$4] ;
    [V36$4] ;
    [V38$4] ;
    [V40$4] ;
    [V42$4] ;
    [V51$4] ;
    [V55$4] ;
    !
    [V14$4] ;
    [V18$4] ;
    [V22$4] ;
    [V35$4] ;	
    !
    [V6$4] ;	
    [V27$4] ;
    [V31$4] ;
    [V43$4] ;
    [V19$4] ;
    [V21$4] ;
    !
    [V4$4] ;
    [V32$4] ;
    [V47$4] ;
    [V50$4] ;
    [V53$4] ;
    [V11$4] ;
     !
     [V1$4] ;
     [V8$4] ;
     [V24$4] ;
     [V34$4] ;
     [V48$4] ;
    !
    !CTR by
    [V10$4] ;
    [V52$4] ;
    [V54$4] ;
    [V57$4] ;


    !

  !$5
  [V28$5] ;
    [V33$5] ;
    [V36$5] ;
    [V38$5] ;
    [V40$5] ;
    [V42$5] ;
    [V51$5] ;
    [V55$5] ;
    !
    [V14$5] ;
    [V18$5] ;
    [V22$5] ;
    [V35$5] ;	
    !
    [V6$5] ;	
    [V27$5] ;
    [V31$5] ;
    [V43$5] ;
    [V19$5] ;
    [V21$5] ;
    !
    [V4$5] ;
    [V32$5] ;
    [V47$5] ;
    [V50$5] ;
    [V53$5] ;
    [V11$5] ;
     !
     [V1$5] ;
     [V8$5] ;
     [V24$5] ;
     [V34$5] ;
     [V48$5] ;
    !
    !CTR by
    [V10$5] ;
    [V52$5] ;
    [V54$5] ;
    [V57$5] ;


  ! Factor variance are free across groups
  ! (just labeled in reference group)

  DR* (FV1);
   CSS* (FV2);
   EID* (FV3);
    OO*  (FV4);
   P*  (FV5);
  CTR*  (FV6);
  !FHI* (FV7);
  ! UI* (FV8);
  ! Factor covariances are free just labeled in reference group

  ! DR
   DR WITH CSS* (cov1);
   DR WITH EID* (cov2);
   DR WITH OO*  (cov3);
   DR WITH P*  (cov4);
  DR WITH CTR*  (cov5);
  !DR WITH FHI*  (cov6);
  !DR WITH UI*  (cov7);
  ! CSS
  CSS WITH EID* (cov8);
  CSS WITH OO*  (cov9);
  CSS WITH P*  (cov10);
  CSS WITH CTR*  (cov11);
  !CSS WITH FHI*  (cov12);
  !CSS WITH UI*  (cov13);
  ! EID
     EID WITH OO*  (cov14);
   EID WITH P*  (cov15);
  EID WITH CTR*  (cov16);
  !EID WITH FHI*  (cov17);
  !EID WITH UI*  (cov18);
  !OO
  OO WITH P*  (cov19);
  OO WITH CTR*  (cov20);
  !OO WITH FHI*  (cov21);
  !OO WITH UI*  (cov22);
   !P
   P WITH CTR*  (cov23);
   !P WITH FHI*  (cov24);
  !P WITH UI*  (cov25);
  ! CTR
  !CTR WITH FHI*  (cov26);
  !CTR WITH UI*  (cov37);
  ! FHI
  !FHI WITH UI*  (cov28);
   ! Factor mean of the first group are fixed to zeros  for identification
    [DR@0] ;
   [CSS@0] ;
   [EID@0] ;
     [OO@0]  ;
   [P@0]  ;
  [CTR@0]  ;
  ![FHI@0]  ;
  ![UI@0]  ;
  ! Items residuals variance of the first group are fixed to 1  for identification

    !
    V28@1
    V33@1
    V36@1
    V38@1
    V40@1
    V42@1
    V51@1
    V55@1
    !
     V14@1	
    V18@1	
    V22@1	
    V35@1	
    !
    V6@1	
    V27@1	
    V31@1	
    V43@1	
    V19@1	
    V21@1	
    !
    V4@1
    V32@1
    V47@1
    V50@1
    V53@1
    V11@1
     !
     V1@1
     V8@1
     V24@1
     V34@1
     V48@1
    !
    ! CTR by
    V10@1
    V52@1
    V54@1
    V57@1;


  Model USA:
   !loadings all are constrained
    !
    DR by
    V28@1 (L1)
    V33 (L2)
    V36 (L3)
    V38 (L4)
    V40 (L5)
    V42 (L6)
    V51 (L7)
    V55 (L8);
    !
     CSS by
    V14@1 (L9)
    V18 (L10)
    V22 (L11)
    V35 (L12);	
    !
     EID BY
    V6@1 (L13)	
    V27 (L14)
    V31 (L15)
    V43 (L16)
    V19 (L17)
    V21 (L18);
    !
    OO BY
    !
    V4@1 (L19)
    V32 (L20)
    V47 (L21)
    V50 (L22)
    V53 (L23)
    V11 (L24);
     !

     P  by
     V1@1 (L25)
     V8 (L26)
     V24 (L27)
     V34 (L28)
     V48 (L29);
    !
    CTR by
    V10@1 (L30)
    V52 (L31)
    V54 (L32)
    V57 (L33);


  !Items thesholds all are free
  ! One threshold in each item are constrained across groups
  ! $1

    !
     [V28$1] (t11);
    [V33$1] (t21);
    [V36$1] (t31);
    [V38$1] (t41);
    [V40$1] (t51);
    [V42$1] (t61);
    [V51$1] (t71);
    [V55$1] (t81);
    !
    [V14$1] (t91);
    [V18$1] (t101);
    [V22$1] (t111);
    [V35$1] (t121);	
    !
    [V6$1] (t131);	
    [V27$1] (t141);
    [V31$1] (t151);
    [V43$1] (t161);
    [V19$1] (t171);
    [V21$1] (t181);
    !
    [V4$1] (t191);
    [V32$1] (t201);
    [V47$1] (t211);
    [V50$1] (t221);
    [V53$1] (t231);
    [V11$1] (t241);
     !
     [V1$1] (t251);
     [V8$1] (t261);
     [V24$1] (t271);
     [V34$1] (t281);
     [V48$1] (t291);
    !
    !CTR by
    [V10$1] (t301);
    [V52$1] (t311);
    [V54$1] (t321);
    [V57$1] (t331);


  ! One additional threshold in the marker variable are constrained across groups
  ! $2
   [V28$2] (t12);
    [V33$2] ;
    [V36$2] ;
    [V38$2] ;
    [V40$2] ;
    [V42$2] ;
    [V51$2] ;
    [V55$2] ;
    !
    [V14$2] (t92);
    [V18$2] ;
    [V22$2] ;
    [V35$2] ;	
    !
    [V6$2] (t132);	
    [V27$2] ;
    [V31$2] ;
    [V43$2] ;
    [V19$2] ;
    [V21$2] ;
    !
    [V4$2] (t192);
    [V32$2] ;
    [V47$2] ;
    [V50$2] ;
    [V53$2] ;
    [V11$2] ;
     !
     [V1$2] (t252);
     [V8$2] ;
     [V24$2] ;
     [V34$2] ;
     [V48$2] ;
    !
    !CTR by
    [V10$2] (t302);
    [V52$2] ;
    [V54$2] ;
    [V57$2] ;


  !Other thesholds are free
  !$3
   [V28$3] ;
    [V33$3] ;
    [V36$3] ;
    [V38$3] ;
    [V40$3] ;
    [V42$3] ;
    [V51$3] ;
    [V55$3] ;
    !
    [V14$3] ;
    [V18$3] ;
    [V22$3] ;
    [V35$3] ;	
    !
    [V6$3] ;	
    [V27$3] ;
    [V31$3] ;
    [V43$3] ;
    [V19$3] ;
    [V21$3] ;
    !
    [V4$3] ;
    [V32$3] ;
    [V47$3] ;
    [V50$3] ;
    [V53$3] ;
    [V11$3] ;
     !
     [V1$3] ;
     [V8$3] ;
     [V24$3] ;
     [V34$3] ;
     [V48$3] ;
    !
    !CTR by
    [V10$3] ;
    [V52$3] ;
    [V54$3] ;
    [V57$3] ;


    !

  !$4
   [V28$4] ;
    [V33$4] ;
    [V36$4] ;
    [V38$4] ;
    [V40$4] ;
    [V42$4] ;
    [V51$4] ;
    [V55$4] ;
    !
    [V14$4] ;
    [V18$4] ;
    [V22$4] ;
    [V35$4] ;	
    !
    [V6$4] ;	
    [V27$4] ;
    [V31$4] ;
    [V43$4] ;
    [V19$4] ;
    [V21$4] ;
    !
    [V4$4] ;
    [V32$4] ;
    [V47$4] ;
    [V50$4] ;
    [V53$4] ;
    [V11$4] ;
     !
     [V1$4] ;
     [V8$4] ;
     [V24$4] ;
     [V34$4] ;
     [V48$4] ;
    !
    !CTR by
    [V10$4] ;
    [V52$4] ;
    [V54$4] ;
    [V57$4] ;

    !

  !$5
  [V28$5] ;
    [V33$5] ;
    [V36$5] ;
    [V38$5] ;
    [V40$5] ;
    [V42$5] ;
    [V51$5] ;
    [V55$5] ;
    !
    [V14$5] ;
    [V18$5] ;
    [V22$5] ;
    [V35$5] ;	
    !
    [V6$5] ;	
    [V27$5] ;
    [V31$5] ;
    [V43$5] ;
    [V19$5] ;
    [V21$5] ;
    !
    [V4$5] ;
    [V32$5] ;
    [V47$5] ;
    [V50$5] ;
    [V53$5] ;
    [V11$5] ;
     !
     [V1$5] ;
     [V8$5] ;
     [V24$5] ;
     [V34$5] ;
     [V48$5] ;
    !
    !CTR by
    [V10$5] ;
    [V52$5] ;
    [V54$5] ;
    [V57$5] ;

    !


  ! Factor variance are free across groups
  ! (just labeled in reference group)

  DR* ;
   CSS* ;
   EID* ;
    OO*  ;
   P*  ;
  CTR*  ;
  !FHI* ;
  !UI* ;
  ! Factor covariances are free just labeled in reference group

  ! DR
   DR WITH CSS* ;
   DR WITH EID* ;
   DR WITH OO* ;
   DR WITH P*  ;
  DR WITH CTR*  ;
  !DR WITH FHI*  ;
  !DR WITH UI*  ;
  ! CSS
  CSS WITH EID* ;
  CSS WITH OO*  ;
  CSS WITH P*  ;
  CSS WITH CTR*  ;
  !CSS WITH FHI*  ;
  !CSS WITH UI*  ;
  ! EID
     EID WITH OO*  ;
   EID WITH P*  ;
  EID WITH CTR*  ;
  !EID WITH FHI*  ;
  !EID WITH UI*  ;
  !OO
  OO WITH P*  ;
  OO WITH CTR*  ;
  !OO WITH FHI*  ;
  !OO WITH UI*  ;
   !P
   P WITH CTR*  ;
   !P WITH FHI*  ;
  !P WITH UI*  ;
  ! CTR
  !CTR WITH FHI*  ;
  !CTR WITH UI*  ;
  ! FHI
  !FHI WITH UI*  ;
   ! Factor mean of the first group are fixed to zeros  for identification
    [DR*] ;
   [CSS*] ;
   [EID*] ;
     [OO*]  ;
   [P*]  ;
  [CTR*]  ;
  ![FHI*]  ;
  ![UI*]  ;
  ! Items residuals variance are free

    !
    V28*
    V33*
    V36*
    V38*
    V40*
    V42*
    V51*
    V55*
    !
     V14*	
    V18*	
    V22*	
    V35*	
    !
    V6*	
    V27*	
    V31*	
    V43*	
    V19*	
    V21*	
    !
    V4*
    V32*
    V47*
    V50*
    V53*
    V11*
     !
     V1*
     V8*
     V24*
     V34*
     V48*
    !
    ! CTR by
    V10*
    V52*
    V54*
    V57*
    !
   ;
  SAVEDATA: DIFFTEST is metric.dat;


INPUT READING TERMINATED NORMALLY


Configural model_Mother 6 factors  (without FHI UI)

SUMMARY OF ANALYSIS

Number of groups                                                 2
Number of observations
   Group JAKARTA                                               383
   Group USA                                                   214

Number of dependent variables                                   33
Number of independent variables                                  0
Number of continuous latent variables                            6

Observed dependent variables

  Binary and ordered categorical (ordinal)
   V28         V33         V36         V38         V40         V42
   V51         V55         V14         V18         V22         V35
   V6          V27         V31         V43         V19         V21
   V4          V32         V47         V50         V53         V11
   V1          V8          V24         V34         V48         V10
   V52         V54         V57

Continuous latent variables
   DR          CSS         EID         OO          P           CTR

Variables with special functions

  Grouping variable     COUNTRY

Estimator                                                    WLSMV
Maximum number of iterations                                 20000
Convergence criterion                                    0.100D-01
Maximum number of steepest descent iterations                   20
Parameterization                                             THETA

Input data file(s)
  D:\Negative_Parenting\datesets\mothers_all_cor_US_J.dat

Input data format  FREE


UNIVARIATE PROPORTIONS AND COUNTS FOR CATEGORICAL VARIABLES

  Group JAKARTA
    V28
      Category 1    0.480      184.000
      Category 2    0.274      105.000
      Category 3    0.104       40.000
      Category 4    0.063       24.000
      Category 5    0.050       19.000
      Category 6    0.029       11.000
    V33
      Category 1    0.473      181.000
      Category 2    0.311      119.000
      Category 3    0.084       32.000
      Category 4    0.060       23.000
      Category 5    0.050       19.000
      Category 6    0.023        9.000
    V36
      Category 1    0.465      178.000
      Category 2    0.227       87.000
      Category 3    0.117       45.000
      Category 4    0.086       33.000
      Category 5    0.070       27.000
      Category 6    0.034       13.000
    V38
      Category 1    0.219       84.000
      Category 2    0.342      131.000
      Category 3    0.217       83.000
      Category 4    0.136       52.000
      Category 5    0.070       27.000
      Category 6    0.016        6.000
    V40
      Category 1    0.311      119.000
      Category 2    0.334      128.000
      Category 3    0.164       63.000
      Category 4    0.081       31.000
      Category 5    0.089       34.000
      Category 6    0.021        8.000
    V42
      Category 1    0.282      108.000
      Category 2    0.397      152.000
      Category 3    0.178       68.000
      Category 4    0.078       30.000
      Category 5    0.057       22.000
      Category 6    0.008        3.000
    V51
      Category 1    0.496      190.000
      Category 2    0.261      100.000
      Category 3    0.112       43.000
      Category 4    0.055       21.000
      Category 5    0.055       21.000
      Category 6    0.021        8.000
    V55
      Category 1    0.198       76.000
      Category 2    0.303      116.000
      Category 3    0.204       78.000
      Category 4    0.128       49.000
      Category 5    0.110       42.000
      Category 6    0.057       22.000
    V14
      Category 1    0.070       27.000
      Category 2    0.146       56.000
      Category 3    0.209       80.000
      Category 4    0.279      107.000
      Category 5    0.219       84.000
      Category 6    0.076       29.000
    V18
      Category 1    0.123       47.000
      Category 2    0.183       70.000
      Category 3    0.245       94.000
      Category 4    0.185       71.000
      Category 5    0.198       76.000
      Category 6    0.065       25.000
    V22
      Category 1    0.065       25.000
      Category 2    0.164       63.000
      Category 3    0.225       86.000
      Category 4    0.222       85.000
      Category 5    0.201       77.000
      Category 6    0.123       47.000
    V35
      Category 1    0.031       12.000
      Category 2    0.099       38.000
      Category 3    0.167       64.000
      Category 4    0.261      100.000
      Category 5    0.277      106.000
      Category 6    0.164       63.000
    V6
      Category 1    0.099       38.000
      Category 2    0.258       99.000
      Category 3    0.227       87.000
      Category 4    0.170       65.000
      Category 5    0.178       68.000
      Category 6    0.068       26.000
    V27
      Category 1    0.099       38.000
      Category 2    0.251       96.000
      Category 3    0.206       79.000
      Category 4    0.185       71.000
      Category 5    0.188       72.000
      Category 6    0.070       27.000
    V31
      Category 1    0.146       56.000
      Category 2    0.253       97.000
      Category 3    0.235       90.000
      Category 4    0.159       61.000
      Category 5    0.159       61.000
      Category 6    0.047       18.000
    V43
      Category 1    0.131       50.000
      Category 2    0.253       97.000
      Category 3    0.204       78.000
      Category 4    0.196       75.000
      Category 5    0.149       57.000
      Category 6    0.068       26.000
    V19
      Category 1    0.191       73.000
      Category 2    0.248       95.000
      Category 3    0.209       80.000
      Category 4    0.149       57.000
      Category 5    0.159       61.000
      Category 6    0.044       17.000
    V21
      Category 1    0.238       91.000
      Category 2    0.311      119.000
      Category 3    0.222       85.000
      Category 4    0.102       39.000
      Category 5    0.094       36.000
      Category 6    0.034       13.000
    V4
      Category 1    0.183       70.000
      Category 2    0.222       85.000
      Category 3    0.172       66.000
      Category 4    0.193       74.000
      Category 5    0.183       70.000
      Category 6    0.047       18.000
    V32
      Category 1    0.073       28.000
      Category 2    0.136       52.000
      Category 3    0.201       77.000
      Category 4    0.253       97.000
      Category 5    0.225       86.000
      Category 6    0.112       43.000
    V47
      Category 1    0.211       81.000
      Category 2    0.251       96.000
      Category 3    0.178       68.000
      Category 4    0.141       54.000
      Category 5    0.151       58.000
      Category 6    0.068       26.000
    V50
      Category 1    0.269      103.000
      Category 2    0.339      130.000
      Category 3    0.172       66.000
      Category 4    0.112       43.000
      Category 5    0.073       28.000
      Category 6    0.034       13.000
    V53
      Category 1    0.243       93.000
      Category 2    0.295      113.000
      Category 3    0.185       71.000
      Category 4    0.149       57.000
      Category 5    0.102       39.000
      Category 6    0.026       10.000
    V11
      Category 1    0.266      102.000
      Category 2    0.282      108.000
      Category 3    0.198       76.000
      Category 4    0.125       48.000
      Category 5    0.104       40.000
      Category 6    0.023        9.000
    V1
      Category 1    0.569      218.000
      Category 2    0.172       66.000
      Category 3    0.094       36.000
      Category 4    0.076       29.000
      Category 5    0.060       23.000
      Category 6    0.029       11.000
    V8
      Category 1    0.501      192.000
      Category 2    0.178       68.000
      Category 3    0.141       54.000
      Category 4    0.073       28.000
      Category 5    0.073       28.000
      Category 6    0.034       13.000
    V24
      Category 1    0.131       50.000
      Category 2    0.222       85.000
      Category 3    0.232       89.000
      Category 4    0.183       70.000
      Category 5    0.149       57.000
      Category 6    0.084       32.000
    V34
      Category 1    0.300      115.000
      Category 2    0.282      108.000
      Category 3    0.185       71.000
      Category 4    0.120       46.000
      Category 5    0.081       31.000
      Category 6    0.031       12.000
    V48
      Category 1    0.201       77.000
      Category 2    0.277      106.000
      Category 3    0.238       91.000
      Category 4    0.133       51.000
      Category 5    0.102       39.000
      Category 6    0.050       19.000
    V10
      Category 1    0.219       84.000
      Category 2    0.298      114.000
      Category 3    0.225       86.000
      Category 4    0.123       47.000
      Category 5    0.099       38.000
      Category 6    0.037       14.000
    V52
      Category 1    0.151       58.000
      Category 2    0.287      110.000
      Category 3    0.201       77.000
      Category 4    0.157       60.000
      Category 5    0.141       54.000
      Category 6    0.063       24.000
    V54
      Category 1    0.167       64.000
      Category 2    0.243       93.000
      Category 3    0.256       98.000
      Category 4    0.149       57.000
      Category 5    0.141       54.000
      Category 6    0.044       17.000
    V57
      Category 1    0.188       72.000
      Category 2    0.285      109.000
      Category 3    0.214       82.000
      Category 4    0.125       48.000
      Category 5    0.136       52.000
      Category 6    0.052       20.000

  Group USA
    V28
      Category 1    0.724      155.000
      Category 2    0.112       24.000
      Category 3    0.051       11.000
      Category 4    0.037        8.000
      Category 5    0.051       11.000
      Category 6    0.023        5.000
    V33
      Category 1    0.743      159.000
      Category 2    0.136       29.000
      Category 3    0.047       10.000
      Category 4    0.042        9.000
      Category 5    0.005        1.000
      Category 6    0.028        6.000
    V36
      Category 1    0.668      143.000
      Category 2    0.173       37.000
      Category 3    0.056       12.000
      Category 4    0.037        8.000
      Category 5    0.028        6.000
      Category 6    0.037        8.000
    V38
      Category 1    0.696      149.000
      Category 2    0.187       40.000
      Category 3    0.051       11.000
      Category 4    0.033        7.000
      Category 5    0.019        4.000
      Category 6    0.014        3.000
    V40
      Category 1    0.579      124.000
      Category 2    0.187       40.000
      Category 3    0.089       19.000
      Category 4    0.042        9.000
      Category 5    0.051       11.000
      Category 6    0.051       11.000
    V42
      Category 1    0.579      124.000
      Category 2    0.196       42.000
      Category 3    0.107       23.000
      Category 4    0.042        9.000
      Category 5    0.023        5.000
      Category 6    0.051       11.000
    V51
      Category 1    0.603      129.000
      Category 2    0.168       36.000
      Category 3    0.079       17.000
      Category 4    0.051       11.000
      Category 5    0.047       10.000
      Category 6    0.051       11.000
    V55
      Category 1    0.421       90.000
      Category 2    0.234       50.000
      Category 3    0.126       27.000
      Category 4    0.084       18.000
      Category 5    0.079       17.000
      Category 6    0.056       12.000
    V14
      Category 1    0.093       20.000
      Category 2    0.131       28.000
      Category 3    0.196       42.000
      Category 4    0.150       32.000
      Category 5    0.238       51.000
      Category 6    0.192       41.000
    V18
      Category 1    0.617      132.000
      Category 2    0.159       34.000
      Category 3    0.098       21.000
      Category 4    0.070       15.000
      Category 5    0.019        4.000
      Category 6    0.037        8.000
    V22
      Category 1    0.299       64.000
      Category 2    0.192       41.000
      Category 3    0.178       38.000
      Category 4    0.182       39.000
      Category 5    0.065       14.000
      Category 6    0.084       18.000
    V35
      Category 1    0.079       17.000
      Category 2    0.065       14.000
      Category 3    0.136       29.000
      Category 4    0.131       28.000
      Category 5    0.257       55.000
      Category 6    0.332       71.000
    V6
      Category 1    0.308       66.000
      Category 2    0.192       41.000
      Category 3    0.154       33.000
      Category 4    0.112       24.000
      Category 5    0.154       33.000
      Category 6    0.079       17.000
    V27
      Category 1    0.322       69.000
      Category 2    0.234       50.000
      Category 3    0.145       31.000
      Category 4    0.107       23.000
      Category 5    0.107       23.000
      Category 6    0.084       18.000
    V31
      Category 1    0.407       87.000
      Category 2    0.164       35.000
      Category 3    0.121       26.000
      Category 4    0.093       20.000
      Category 5    0.126       27.000
      Category 6    0.089       19.000
    V43
      Category 1    0.173       37.000
      Category 2    0.154       33.000
      Category 3    0.187       40.000
      Category 4    0.154       33.000
      Category 5    0.154       33.000
      Category 6    0.178       38.000
    V19
      Category 1    0.182       39.000
      Category 2    0.257       55.000
      Category 3    0.131       28.000
      Category 4    0.182       39.000
      Category 5    0.093       20.000
      Category 6    0.154       33.000
    V21
      Category 1    0.477      102.000
      Category 2    0.238       51.000
      Category 3    0.131       28.000
      Category 4    0.070       15.000
      Category 5    0.056       12.000
      Category 6    0.028        6.000
    V4
      Category 1    0.374       80.000
      Category 2    0.229       49.000
      Category 3    0.159       34.000
      Category 4    0.103       22.000
      Category 5    0.098       21.000
      Category 6    0.037        8.000
    V32
      Category 1    0.407       87.000
      Category 2    0.238       51.000
      Category 3    0.154       33.000
      Category 4    0.089       19.000
      Category 5    0.061       13.000
      Category 6    0.051       11.000
    V47
      Category 1    0.299       64.000
      Category 2    0.196       42.000
      Category 3    0.168       36.000
      Category 4    0.098       21.000
      Category 5    0.117       25.000
      Category 6    0.121       26.000
    V50
      Category 1    0.612      131.000
      Category 2    0.178       38.000
      Category 3    0.103       22.000
      Category 4    0.051       11.000
      Category 5    0.019        4.000
      Category 6    0.037        8.000
    V53
      Category 1    0.416       89.000
      Category 2    0.215       46.000
      Category 3    0.154       33.000
      Category 4    0.079       17.000
      Category 5    0.093       20.000
      Category 6    0.042        9.000
    V11
      Category 1    0.439       94.000
      Category 2    0.192       41.000
      Category 3    0.145       31.000
      Category 4    0.136       29.000
      Category 5    0.075       16.000
      Category 6    0.014        3.000
    V1
      Category 1    0.757      162.000
      Category 2    0.121       26.000
      Category 3    0.023        5.000
      Category 4    0.056       12.000
      Category 5    0.014        3.000
      Category 6    0.028        6.000
    V8
      Category 1    0.603      129.000
      Category 2    0.168       36.000
      Category 3    0.051       11.000
      Category 4    0.051       11.000
      Category 5    0.051       11.000
      Category 6    0.075       16.000
    V24
      Category 1    0.079       17.000
      Category 2    0.093       20.000
      Category 3    0.136       29.000
      Category 4    0.192       41.000
      Category 5    0.276       59.000
      Category 6    0.224       48.000
    V34
      Category 1    0.472      101.000
      Category 2    0.252       54.000
      Category 3    0.075       16.000
      Category 4    0.065       14.000
      Category 5    0.079       17.000
      Category 6    0.056       12.000
    V48
      Category 1    0.350       75.000
      Category 2    0.252       54.000
      Category 3    0.131       28.000
      Category 4    0.070       15.000
      Category 5    0.107       23.000
      Category 6    0.089       19.000
    V10
      Category 1    0.598      128.000
      Category 2    0.201       43.000
      Category 3    0.056       12.000
      Category 4    0.047       10.000
      Category 5    0.065       14.000
      Category 6    0.033        7.000
    V52
      Category 1    0.234       50.000
      Category 2    0.173       37.000
      Category 3    0.164       35.000
      Category 4    0.210       45.000
      Category 5    0.112       24.000
      Category 6    0.107       23.000
    V54
      Category 1    0.290       62.000
      Category 2    0.285       61.000
      Category 3    0.136       29.000
      Category 4    0.089       19.000
      Category 5    0.107       23.000
      Category 6    0.093       20.000
    V57
      Category 1    0.402       86.000
      Category 2    0.192       41.000
      Category 3    0.168       36.000
      Category 4    0.093       20.000
      Category 5    0.079       17.000
      Category 6    0.065       14.000


THE MODEL ESTIMATION TERMINATED NORMALLY


MODEL FIT INFORMATION

Number of Free Parameters                      399

Chi-Square Test of Model Fit

          Value                           2414.057*
          Degrees of Freedom                   987
          P-Value                           0.0000

Chi-Square Contributions From Each Group

          JAKARTA                         1370.848
          USA                             1043.209

Chi-Square Test for Difference Testing

          Value                            281.794
          Degrees of Freedom                    27
          P-Value                           0.0000

*   The chi-square value for MLM, MLMV, MLR, ULSMV, WLSM and WLSMV cannot be used
    for chi-square difference testing in the regular way.  MLM, MLR and WLSM
    chi-square difference testing is described on the Mplus website.  MLMV, WLSMV,
    and ULSMV difference testing is done using the DIFFTEST option.

RMSEA (Root Mean Square Error Of Approximation)

          Estimate                           0.070
          90 Percent C.I.                    0.066  0.073
          Probability RMSEA <= .05           0.000

CFI/TLI

          CFI                                0.902
          TLI                                0.896

Chi-Square Test of Model Fit for the Baseline Model

          Value                          15681.777
          Degrees of Freedom                  1056
          P-Value                           0.0000

WRMR (Weighted Root Mean Square Residual)

          Value                              1.964


MODEL RESULTS

                                                    Two-Tailed
                    Estimate       S.E.  Est./S.E.    P-Value

Group JAKARTA

 DR       BY
    V28                1.000      0.000    999.000    999.000
    V33                1.011      0.109      9.257      0.000
    V36                0.791      0.079     10.061      0.000
    V38                0.649      0.064     10.202      0.000
    V40                0.926      0.094      9.898      0.000
    V42                0.640      0.069      9.326      0.000
    V51                0.919      0.093      9.839      0.000
    V55                0.870      0.091      9.588      0.000

 CSS      BY
    V14                1.000      0.000    999.000    999.000
    V18                1.299      0.223      5.828      0.000
    V22                2.098      0.297      7.055      0.000
    V35                1.271      0.168      7.553      0.000

 EID      BY
    V6                 1.000      0.000    999.000    999.000
    V27                0.841      0.115      7.283      0.000
    V31                1.299      0.206      6.306      0.000
    V43                0.763      0.137      5.549      0.000
    V19                0.910      0.146      6.228      0.000
    V21                1.443      0.244      5.919      0.000

 OO       BY
    V4                 1.000      0.000    999.000    999.000
    V32                0.511      0.132      3.859      0.000
    V47                1.789      0.393      4.555      0.000
    V50                2.743      0.772      3.554      0.000
    V53                1.100      0.269      4.089      0.000
    V11                0.511      0.148      3.449      0.001

 P        BY
    V1                 1.000      0.000    999.000    999.000
    V8                 1.664      0.218      7.637      0.000
    V24                1.085      0.134      8.074      0.000
    V34                2.027      0.291      6.967      0.000
    V48                1.658      0.213      7.774      0.000

 CTR      BY
    V10                1.000      0.000    999.000    999.000
    V52                0.601      0.068      8.798      0.000
    V54                0.885      0.095      9.281      0.000
    V57                0.833      0.084      9.953      0.000

 DR       WITH
    CSS                0.115      0.045      2.568      0.010
    EID                0.555      0.095      5.839      0.000
    OO                 0.242      0.054      4.525      0.000
    P                  0.820      0.126      6.532      0.000
    CTR                1.503      0.204      7.362      0.000

 CSS      WITH
    EID                0.027      0.025      1.076      0.282
    OO                 0.090      0.024      3.770      0.000
    P                  0.140      0.032      4.401      0.000
    CTR                0.243      0.055      4.405      0.000

 EID      WITH
    OO                 0.052      0.022      2.390      0.017
    P                  0.282      0.053      5.280      0.000
    CTR                0.478      0.090      5.289      0.000

 OO       WITH
    P                  0.086      0.028      3.063      0.002
    CTR                0.291      0.067      4.320      0.000

 P        WITH
    CTR                0.736      0.116      6.368      0.000

 Means
    DR                 0.000      0.000    999.000    999.000
    CSS                0.000      0.000    999.000    999.000
    EID                0.000      0.000    999.000    999.000
    OO                 0.000      0.000    999.000    999.000
    P                  0.000      0.000    999.000    999.000
    CTR                0.000      0.000    999.000    999.000

 Thresholds
    V28$1             -0.058      0.100     -0.582      0.561
    V28$2              1.125      0.127      8.890      0.000
    V28$3              1.777      0.145     12.289      0.000
    V28$4              2.336      0.169     13.842      0.000
    V28$5              3.136      0.233     13.468      0.000
    V33$1             -0.074      0.101     -0.729      0.466
    V33$2              1.298      0.136      9.543      0.000
    V33$3              1.846      0.153     12.084      0.000
    V33$4              2.409      0.178     13.534      0.000
    V33$5              3.298      0.234     14.095      0.000
    V36$1             -0.171      0.085     -2.023      0.043
    V36$2              0.723      0.101      7.175      0.000
    V36$3              1.263      0.113     11.218      0.000
    V36$4              1.815      0.131     13.882      0.000
    V36$5              2.624      0.182     14.396      0.000
    V38$1             -0.774      0.085     -9.117      0.000
    V38$2              0.204      0.085      2.398      0.016
    V38$3              1.007      0.094     10.660      0.000
    V38$4              1.790      0.117     15.240      0.000
    V38$5              2.825      0.209     13.484      0.000
    V40$1             -0.808      0.093     -8.657      0.000
    V40$2              0.581      0.106      5.478      0.000
    V40$3              1.376      0.121     11.367      0.000
    V40$4              1.923      0.131     14.715      0.000
    V40$5              3.201      0.233     13.747      0.000
    V42$1             -0.712      0.080     -8.952      0.000
    V42$2              0.606      0.089      6.835      0.000
    V42$3              1.383      0.106     13.104      0.000
    V42$4              1.977      0.131     15.046      0.000
    V42$5              3.168      0.277     11.435      0.000
    V51$1             -0.151      0.094     -1.599      0.110
    V51$2              1.094      0.117      9.338      0.000
    V51$3              1.762      0.135     13.086      0.000
    V51$4              2.249      0.158     14.237      0.000
    V51$5              3.179      0.235     13.502      0.000
    V55$1             -1.404      0.102    -13.755      0.000
    V55$2              0.005      0.097      0.051      0.959
    V55$3              0.812      0.104      7.803      0.000
    V55$4              1.463      0.118     12.428      0.000
    V55$5              2.384      0.161     14.824      0.000
    V14$1             -1.479      0.109    -13.613      0.000
    V14$2             -1.224      0.091    -13.523      0.000
    V14$3             -0.215      0.075     -2.876      0.004
    V14$4              0.618      0.076      8.111      0.000
    V14$5              1.647      0.107     15.342      0.000
    V18$1             -1.236      0.117    -10.538      0.000
    V18$2             -0.631      0.087     -7.220      0.000
    V18$3              0.159      0.079      2.002      0.045
    V18$4              0.780      0.087      8.953      0.000
    V18$5              1.868      0.136     13.712      0.000
    V22$1             -2.424      0.262     -9.249      0.000
    V22$2             -1.141      0.136     -8.375      0.000
    V22$3             -0.176      0.100     -1.761      0.078
    V22$4              0.705      0.110      6.406      0.000
    V22$5              1.786      0.164     10.867      0.000
    V35$1             -2.069      0.185    -11.164      0.000
    V35$2             -1.382      0.112    -12.367      0.000
    V35$3             -0.653      0.086     -7.559      0.000
    V35$4              0.182      0.079      2.293      0.022
    V35$5              1.202      0.101     11.869      0.000
    V6$1              -1.366      0.114    -11.964      0.000
    V6$2              -0.485      0.076     -6.366      0.000
    V6$3               0.255      0.077      3.324      0.001
    V6$4               0.825      0.084      9.787      0.000
    V6$5               1.776      0.122     14.604      0.000
    V27$1             -1.286      0.105    -12.224      0.000
    V27$2             -0.440      0.076     -5.825      0.000
    V27$3              0.161      0.073      2.197      0.028
    V27$4              0.737      0.079      9.333      0.000
    V27$5              1.675      0.111     15.043      0.000
    V31$1             -1.274      0.115    -11.060      0.000
    V31$2             -0.335      0.085     -3.920      0.000
    V31$3              0.451      0.085      5.285      0.000
    V31$4              1.070      0.096     11.176      0.000
    V31$5              2.192      0.151     14.525      0.000
    V43$1             -1.372      0.103    -13.354      0.000
    V43$2             -0.330      0.073     -4.515      0.000
    V43$3              0.247      0.072      3.434      0.001
    V43$4              0.873      0.080     10.923      0.000
    V43$5              1.665      0.109     15.215      0.000
    V19$1             -1.233      0.091    -13.588      0.000
    V19$2             -0.179      0.075     -2.402      0.016
    V19$3              0.439      0.076      5.749      0.000
    V19$4              0.964      0.085     11.334      0.000
    V19$5              1.979      0.132     14.988      0.000
    V21$1             -0.976      0.105     -9.281      0.000
    V21$2              0.167      0.088      1.894      0.058
    V21$3              1.013      0.107      9.443      0.000
    V21$4              1.555      0.130     11.922      0.000
    V21$5              2.498      0.211     11.817      0.000
    V4$1              -1.014      0.089    -11.338      0.000
    V4$2              -0.254      0.066     -3.845      0.000
    V4$3               0.212      0.070      3.020      0.003
    V4$4               0.808      0.078     10.367      0.000
    V4$5               1.825      0.120     15.158      0.000
    V32$1             -0.743      0.110     -6.735      0.000
    V32$2             -0.830      0.075    -11.035      0.000
    V32$3             -0.233      0.066     -3.512      0.000
    V32$4              0.434      0.068      6.400      0.000
    V32$5              1.246      0.087     14.287      0.000
    V47$1             -1.229      0.104    -11.758      0.000
    V47$2             -0.120      0.082     -1.471      0.141
    V47$3              0.452      0.084      5.406      0.000
    V47$4              0.987      0.094     10.481      0.000
    V47$5              1.891      0.140     13.505      0.000
    V50$1             -0.930      0.145     -6.404      0.000
    V50$2              0.428      0.112      3.831      0.000
    V50$3              1.211      0.173      7.002      0.000
    V50$4              1.943      0.244      7.977      0.000
    V50$5              2.847      0.347      8.204      0.000
    V53$1             -0.819      0.079    -10.321      0.000
    V53$2              0.105      0.071      1.478      0.139
    V53$3              0.661      0.077      8.616      0.000
    V53$4              1.259      0.092     13.725      0.000
    V53$5              2.150      0.150     14.375      0.000
    V11$1             -0.609      0.071     -8.595      0.000
    V11$2              0.124      0.066      1.890      0.059
    V11$3              0.681      0.071      9.555      0.000
    V11$4              1.162      0.084     13.883      0.000
    V11$5              2.033      0.143     14.172      0.000
    V1$1               0.246      0.071      3.457      0.001
    V1$2               0.728      0.092      7.918      0.000
    V1$3               1.243      0.102     12.203      0.000
    V1$4               1.717      0.120     14.326      0.000
    V1$5               2.415      0.177     13.679      0.000
    V8$1              -0.084      0.096     -0.875      0.382
    V8$2               0.768      0.120      6.379      0.000
    V8$3               1.512      0.147     10.264      0.000
    V8$4               2.045      0.177     11.570      0.000
    V8$5               3.011      0.246     12.227      0.000
    V24$1             -1.710      0.108    -15.887      0.000
    V24$2             -0.498      0.086     -5.802      0.000
    V24$3              0.282      0.085      3.317      0.001
    V24$4              0.963      0.093     10.334      0.000
    V24$5              1.821      0.118     15.487      0.000
    V34$1             -0.827      0.122     -6.805      0.000
    V34$2              0.391      0.127      3.080      0.002
    V34$3              1.381      0.159      8.662      0.000
    V34$4              2.284      0.210     10.899      0.000
    V34$5              3.500      0.297     11.797      0.000
    V48$1             -1.151      0.115     -9.986      0.000
    V48$2             -0.091      0.105     -0.864      0.387
    V48$3              0.939      0.116      8.111      0.000
    V48$4              1.697      0.138     12.318      0.000
    V48$5              2.705      0.198     13.659      0.000
    V10$1             -1.184      0.120     -9.876      0.000
    V10$2              0.008      0.112      0.071      0.943
    V10$3              1.117      0.124      8.975      0.000
    V10$4              1.889      0.141     13.376      0.000
    V10$5              3.133      0.216     14.522      0.000
    V52$1             -1.326      0.104    -12.784      0.000
    V52$2             -0.203      0.084     -2.414      0.016
    V52$3              0.469      0.086      5.454      0.000
    V52$4              1.081      0.094     11.476      0.000
    V52$5              2.004      0.128     15.653      0.000
    V54$1             -1.669      0.131    -12.767      0.000
    V54$2             -0.363      0.103     -3.507      0.000
    V54$3              0.683      0.108      6.334      0.000
    V54$4              1.429      0.120     11.906      0.000
    V54$5              2.732      0.172     15.873      0.000
    V57$1             -1.390      0.108    -12.838      0.000
    V57$2             -0.106      0.098     -1.074      0.283
    V57$3              0.742      0.104      7.140      0.000
    V57$4              1.358      0.113     12.036      0.000
    V57$5              2.503      0.165     15.176      0.000

 Variances
    DR                 1.711      0.297      5.753      0.000
    CSS                0.316      0.057      5.545      0.000
    EID                0.420      0.096      4.360      0.000
    OO                 0.190      0.066      2.890      0.004
    P                  0.620      0.133      4.670      0.000
    CTR                1.981      0.321      6.172      0.000

 Residual Variances
    V28                1.000      0.000    999.000    999.000
    V33                1.000      0.000    999.000    999.000
    V36                1.000      0.000    999.000    999.000
    V38                1.000      0.000    999.000    999.000
    V40                1.000      0.000    999.000    999.000
    V42                1.000      0.000    999.000    999.000
    V51                1.000      0.000    999.000    999.000
    V55                1.000      0.000    999.000    999.000
    V14                1.000      0.000    999.000    999.000
    V18                1.000      0.000    999.000    999.000
    V22                1.000      0.000    999.000    999.000
    V35                1.000      0.000    999.000    999.000
    V6                 1.000      0.000    999.000    999.000
    V27                1.000      0.000    999.000    999.000
    V31                1.000      0.000    999.000    999.000
    V43                1.000      0.000    999.000    999.000
    V19                1.000      0.000    999.000    999.000
    V21                1.000      0.000    999.000    999.000
    V4                 1.000      0.000    999.000    999.000
    V32                1.000      0.000    999.000    999.000
    V47                1.000      0.000    999.000    999.000
    V50                1.000      0.000    999.000    999.000
    V53                1.000      0.000    999.000    999.000
    V11                1.000      0.000    999.000    999.000
    V1                 1.000      0.000    999.000    999.000
    V8                 1.000      0.000    999.000    999.000
    V24                1.000      0.000    999.000    999.000
    V34                1.000      0.000    999.000    999.000
    V48                1.000      0.000    999.000    999.000
    V10                1.000      0.000    999.000    999.000
    V52                1.000      0.000    999.000    999.000
    V54                1.000      0.000    999.000    999.000
    V57                1.000      0.000    999.000    999.000

Group USA

 DR       BY
    V28                1.000      0.000    999.000    999.000
    V33                1.011      0.109      9.257      0.000
    V36                0.791      0.079     10.061      0.000
    V38                0.649      0.064     10.202      0.000
    V40                0.926      0.094      9.898      0.000
    V42                0.640      0.069      9.326      0.000
    V51                0.919      0.093      9.839      0.000
    V55                0.870      0.091      9.588      0.000

 CSS      BY
    V14                1.000      0.000    999.000    999.000
    V18                1.299      0.223      5.828      0.000
    V22                2.098      0.297      7.055      0.000
    V35                1.271      0.168      7.553      0.000

 EID      BY
    V6                 1.000      0.000    999.000    999.000
    V27                0.841      0.115      7.283      0.000
    V31                1.299      0.206      6.306      0.000
    V43                0.763      0.137      5.549      0.000
    V19                0.910      0.146      6.228      0.000
    V21                1.443      0.244      5.919      0.000

 OO       BY
    V4                 1.000      0.000    999.000    999.000
    V32                0.511      0.132      3.859      0.000
    V47                1.789      0.393      4.555      0.000
    V50                2.743      0.772      3.554      0.000
    V53                1.100      0.269      4.089      0.000
    V11                0.511      0.148      3.449      0.001

 P        BY
    V1                 1.000      0.000    999.000    999.000
    V8                 1.664      0.218      7.637      0.000
    V24                1.085      0.134      8.074      0.000
    V34                2.027      0.291      6.967      0.000
    V48                1.658      0.213      7.774      0.000

 CTR      BY
    V10                1.000      0.000    999.000    999.000
    V52                0.601      0.068      8.798      0.000
    V54                0.885      0.095      9.281      0.000
    V57                0.833      0.084      9.953      0.000

 DR       WITH
    CSS                0.193      0.075      2.562      0.010
    EID                1.363      0.346      3.941      0.000
    OO                 0.361      0.187      1.932      0.053
    P                  1.163      0.259      4.486      0.000
    CTR                1.600      0.367      4.357      0.000

 CSS      WITH
    EID                0.031      0.021      1.468      0.142
    OO                 0.107      0.045      2.377      0.017
    P                  0.060      0.023      2.656      0.008
    CTR                0.122      0.044      2.747      0.006

 EID      WITH
    OO                 0.102      0.083      1.226      0.220
    P                  0.370      0.098      3.778      0.000
    CTR                0.490      0.134      3.645      0.000

 OO       WITH
    P                  0.095      0.057      1.663      0.096
    CTR                0.359      0.122      2.957      0.003

 P        WITH
    CTR                0.480      0.105      4.576      0.000

 Means
    DR                -1.485      0.237     -6.264      0.000
    CSS               -1.018      0.119     -8.532      0.000
    EID               -0.573      0.118     -4.844      0.000
    OO                -0.605      0.125     -4.826      0.000
    P                 -0.279      0.076     -3.650      0.000
    CTR               -1.377      0.158     -8.693      0.000

 Thresholds
    V28$1             -0.058      0.100     -0.582      0.561
    V28$2              1.125      0.127      8.890      0.000
    V28$3              1.688      0.291      5.803      0.000
    V28$4              2.278      0.391      5.828      0.000
    V28$5              3.667      0.669      5.483      0.000
    V33$1             -0.074      0.101     -0.729      0.466
    V33$2              1.407      0.333      4.230      0.000
    V33$3              2.087      0.429      4.870      0.000
    V33$4              3.093      0.568      5.447      0.000
    V33$5              3.271      0.609      5.370      0.000
    V36$1             -0.171      0.085     -2.023      0.043
    V36$2              0.764      0.244      3.124      0.002
    V36$3              1.275      0.315      4.041      0.000
    V36$4              1.746      0.390      4.471      0.000
    V36$5              2.280      0.471      4.840      0.000
    V38$1             -0.774      0.085     -9.117      0.000
    V38$2              1.255      0.283      4.427      0.000
    V38$3              1.854      0.362      5.120      0.000
    V38$4              2.475      0.446      5.547      0.000
    V38$5              3.137      0.595      5.270      0.000
    V40$1             -0.808      0.093     -8.657      0.000
    V40$2              0.215      0.184      1.166      0.244
    V40$3              0.942      0.259      3.639      0.000
    V40$4              1.392      0.326      4.268      0.000
    V40$5              2.184      0.423      5.157      0.000
    V42$1             -0.712      0.080     -8.952      0.000
    V42$2              0.434      0.191      2.272      0.023
    V42$3              1.229      0.291      4.227      0.000
    V42$4              1.685      0.364      4.635      0.000
    V42$5              2.030      0.447      4.543      0.000
    V51$1             -0.151      0.094     -1.599      0.110
    V51$2              0.420      0.215      1.956      0.050
    V51$3              1.134      0.306      3.712      0.000
    V51$4              1.741      0.393      4.427      0.000
    V51$5              2.552      0.521      4.900      0.000
    V55$1             -1.404      0.102    -13.755      0.000
    V55$2             -0.471      0.164     -2.869      0.004
    V55$3              0.327      0.205      1.598      0.110
    V55$4              1.014      0.261      3.879      0.000
    V55$5              2.034      0.375      5.428      0.000
    V14$1             -1.479      0.109    -13.613      0.000
    V14$2             -1.224      0.091    -13.523      0.000
    V14$3             -1.083      0.109     -9.924      0.000
    V14$4             -0.960      0.131     -7.345      0.000
    V14$5             -0.732      0.183     -4.004      0.000
    V18$1             -1.236      0.117    -10.538      0.000
    V18$2             -1.062      0.124     -8.572      0.000
    V18$3             -0.931      0.154     -6.061      0.000
    V18$4             -0.777      0.205     -3.797      0.000
    V18$5             -0.712      0.229     -3.107      0.002
    V22$1             -2.424      0.262     -9.249      0.000
    V22$2             -2.144      0.251     -8.542      0.000
    V22$3             -1.886      0.269     -7.022      0.000
    V22$4             -1.538      0.333     -4.619      0.000
    V22$5             -1.346      0.381     -3.529      0.000
    V35$1             -2.069      0.185    -11.164      0.000
    V35$2             -1.855      0.186     -9.966      0.000
    V35$3             -1.599      0.193     -8.300      0.000
    V35$4             -1.412      0.209     -6.749      0.000
    V35$5             -1.063      0.259     -4.102      0.000
    V6$1              -1.366      0.114    -11.964      0.000
    V6$2              -0.485      0.076     -6.366      0.000
    V6$3              -0.092      0.142     -0.652      0.515
    V6$4               0.311      0.206      1.512      0.130
    V6$5               1.139      0.358      3.184      0.001
    V27$1             -1.286      0.105    -12.224      0.000
    V27$2             -0.303      0.132     -2.304      0.021
    V27$3              0.178      0.179      0.993      0.321
    V27$4              0.609      0.237      2.571      0.010
    V27$5              1.242      0.333      3.729      0.000
    V31$1             -1.274      0.115    -11.060      0.000
    V31$2             -0.478      0.167     -2.861      0.004
    V31$3              0.013      0.231      0.058      0.954
    V31$4              0.451      0.301      1.499      0.134
    V31$5              1.295      0.461      2.810      0.005
    V43$1             -1.372      0.103    -13.354      0.000
    V43$2             -0.986      0.149     -6.631      0.000
    V43$3             -0.393      0.137     -2.874      0.004
    V43$4              0.097      0.160      0.604      0.546
    V43$5              0.699      0.221      3.157      0.002
    V19$1             -1.233      0.091    -13.588      0.000
    V19$2             -0.755      0.153     -4.936      0.000
    V19$3             -0.258      0.163     -1.582      0.114
    V19$4              0.503      0.256      1.967      0.049
    V19$5              1.013      0.333      3.045      0.002
    V21$1             -0.976      0.105     -9.281      0.000
    V21$2              0.346      0.316      1.092      0.275
    V21$3              1.279      0.527      2.425      0.015
    V21$4              2.024      0.704      2.873      0.004
    V21$5              3.155      1.001      3.150      0.002
    V4$1              -1.014      0.089    -11.338      0.000
    V4$2              -0.254      0.066     -3.845      0.000
    V4$3               0.436      0.222      1.970      0.049
    V4$4               1.007      0.358      2.818      0.005
    V4$5               2.005      0.603      3.327      0.001
    V32$1             -0.743      0.110     -6.735      0.000
    V32$2             -0.059      0.075     -0.786      0.432
    V32$3              0.265      0.106      2.513      0.012
    V32$4              0.524      0.149      3.526      0.000
    V32$5              0.804      0.199      4.030      0.000
    V47$1             -1.229      0.104    -11.758      0.000
    V47$2             -1.105      0.213     -5.179      0.000
    V47$3             -0.142      0.256     -0.553      0.580
    V47$4              0.482      0.371      1.298      0.194
    V47$5              1.486      0.618      2.403      0.016
    V50$1             -0.930      0.145     -6.404      0.000
    V50$2              1.331      0.750      1.775      0.076
    V50$3              2.886      1.268      2.276      0.023
    V50$4              4.129      1.702      2.425      0.015
    V50$5              4.784      1.936      2.471      0.013
    V53$1             -0.819      0.079    -10.321      0.000
    V53$2              0.227      0.319      0.711      0.477
    V53$3              1.434      0.633      2.266      0.023
    V53$4              2.262      0.867      2.610      0.009
    V53$5              3.896      1.345      2.896      0.004
    V11$1             -0.609      0.071     -8.595      0.000
    V11$2              0.156      0.162      0.966      0.334
    V11$3              0.749      0.291      2.579      0.010
    V11$4              1.577      0.513      3.072      0.002
    V11$5              2.745      0.853      3.218      0.001
    V1$1               0.246      0.071      3.457      0.001
    V1$2               0.728      0.092      7.918      0.000
    V1$3               0.731      0.113      6.448      0.000
    V1$4               1.070      0.176      6.085      0.000
    V1$5               1.208      0.204      5.914      0.000
    V8$1              -0.084      0.096     -0.875      0.382
    V8$2               0.393      0.145      2.703      0.007
    V8$3               0.606      0.167      3.624      0.000
    V8$4               0.859      0.202      4.259      0.000
    V8$5               1.207      0.253      4.774      0.000
    V24$1             -1.710      0.108    -15.887      0.000
    V24$2             -1.725      0.204     -8.439      0.000
    V24$3             -1.062      0.159     -6.674      0.000
    V24$4             -0.306      0.133     -2.304      0.021
    V24$5              0.840      0.195      4.298      0.000
    V34$1             -0.827      0.122     -6.805      0.000
    V34$2              0.316      0.172      1.833      0.067
    V34$3              0.677      0.210      3.229      0.001
    V34$4              1.063      0.246      4.320      0.000
    V34$5              1.808      0.336      5.378      0.000
    V48$1             -1.151      0.115     -9.986      0.000
    V48$2             -0.133      0.131     -1.017      0.309
    V48$3              0.331      0.160      2.060      0.039
    V48$4              0.624      0.182      3.436      0.001
    V48$5              1.253      0.247      5.075      0.000
    V10$1             -1.184      0.120     -9.876      0.000
    V10$2              0.008      0.112      0.071      0.943
    V10$3              0.236      0.174      1.358      0.174
    V10$4              0.612      0.235      2.601      0.009
    V10$5              1.440      0.386      3.730      0.000
    V52$1             -1.326      0.104    -12.784      0.000
    V52$2             -0.989      0.101     -9.786      0.000
    V52$3             -0.711      0.103     -6.885      0.000
    V52$4             -0.307      0.127     -2.422      0.015
    V52$5              0.000      0.162     -0.002      0.999
    V54$1             -1.669      0.131    -12.767      0.000
    V54$2             -1.049      0.136     -7.739      0.000
    V54$3             -0.717      0.150     -4.764      0.000
    V54$4             -0.458      0.169     -2.711      0.007
    V54$5             -0.014      0.224     -0.063      0.950
    V57$1             -1.390      0.108    -12.838      0.000
    V57$2             -0.907      0.128     -7.067      0.000
    V57$3             -0.418      0.159     -2.633      0.008
    V57$4             -0.072      0.200     -0.362      0.717
    V57$5              0.378      0.277      1.365      0.172

 Variances
    DR                 4.481      1.252      3.579      0.000
    CSS                0.057      0.034      1.689      0.091
    EID                1.083      0.398      2.720      0.007
    OO                 1.191      0.550      2.168      0.030
    P                  0.375      0.102      3.662      0.000
    CTR                0.828      0.257      3.215      0.001

 Residual Variances
    V28                2.355      0.753      3.128      0.002
    V33                1.640      0.623      2.632      0.008
    V36                0.949      0.337      2.816      0.005
    V38                1.603      0.510      3.145      0.002
    V40                0.959      0.292      3.278      0.001
    V42                1.520      0.497      3.059      0.002
    V51                2.013      0.656      3.067      0.002
    V55                0.995      0.266      3.744      0.000
    V14                0.051      0.031      1.649      0.099
    V18                0.021      0.025      0.860      0.390
    V22                0.074      0.057      1.280      0.201
    V35                0.185      0.094      1.965      0.049
    V6                 0.401      0.164      2.453      0.014
    V27                0.811      0.289      2.808      0.005
    V31                0.470      0.270      1.739      0.082
    V43                0.878      0.273      3.220      0.001
    V19                1.368      0.536      2.554      0.011
    V21                2.005      1.063      1.885      0.059
    V4                 0.948      0.444      2.137      0.033
    V32                0.157      0.062      2.520      0.012
    V47                1.109      0.660      1.681      0.093
    V50                4.879      3.524      1.385      0.166
    V53                5.661      3.466      1.633      0.102
    V11                1.652      0.906      1.824      0.068
    V1                 0.234      0.075      3.141      0.002
    V8                 0.291      0.120      2.432      0.015
    V24                1.842      0.475      3.879      0.000
    V34                0.651      0.202      3.219      0.001
    V48                0.587      0.167      3.523      0.000
    V10                1.537      0.444      3.461      0.001
    V52                0.148      0.049      3.038      0.002
    V54                0.184      0.067      2.771      0.006
    V57                0.469      0.167      2.812      0.005


QUALITY OF NUMERICAL RESULTS

     Condition Number for the Information Matrix              0.136E-05
       (ratio of smallest to largest eigenvalue)


SAVEDATA INFORMATION


  Difference testing

  Save file
    metric.dat
  Save format      Free

DIAGRAM INFORMATION

  Use View Diagram under the Diagram menu in the Mplus Editor to view the diagram.
  If running Mplus from the Mplus Diagrammer, the diagram opens automatically.

  Diagram output
    d:\negative_parenting\final_model_4\mothers\mg_cfa_us_jakarta\metric_6-without_ui_fhi.dgm

     Beginning Time:  16:55:51
        Ending Time:  16:56:24
       Elapsed Time:  00:00:33


MUTHEN & MUTHEN
3463 Stoner Ave.
Los Angeles, CA  90066

Tel: (310) 391-9971
Fax: (310) 391-8971
Web: www.StatModel.com
Support: Support@StatModel.com

Copyright (c) 1998-2012 Muthen & Muthen
