# Supplementary material for: Psychometric validation of the Young Parenting Inventory - Revised (YPI-R2): Replication and Extension of a commonly used parenting scale in Schema Therapy (ST) research and practice
Source: PLoS One. 2018 Nov 7;13(11):e0205605. doi: 10.1371/journal.pone.0205605 (PMC6221272; doi:10.1371/journal.pone.0205605)
Supplement: S4 Supporting Information — (ZIP) [file pone.0205605.s014.zip › S4_Supporting_Information/S4 MultiGroup Mothers/scalar_6-without_ui_fhi.out]

Mplus VERSION 7
MUTHEN & MUTHEN
11/17/2017   4:59 PM

INPUT INSTRUCTIONS

  TITLE:Configural model_Mother 6 factors  (without FHI UI)
  DATA: FILE IS D:\Negative_Parenting\datesets\mothers_all_cor_US_J.dat;
  VARIABLE:
  NAMES ARE
  !
  V1-V57
  country;


  USEVARIABLES ARE
    !
   !
    V28
    V33
    V36
    V38
    V40
    V42
    V51
    V55
    !
     V14	
    V18	
    V22	
    V35	
    !
    V6	
    V27	
    V31	
    V43	
    V19	
    V21	
    !
    V4
    V32
    V47
    V50
    V53
    V11
     !
     V1
     V8
     V24
     V34
     V48
    !
    ! CTR by
    V10
    V52
    V54
    V57
    !
    ;


    Categorical are


    !
    V28
    V33
    V36
    V38
    V40
    V42
    V51
    V55
    !
     V14	
    V18	
    V22	
    V35	
    !
    V6	
    V27	
    V31	
    V43	
    V19	
    V21	
    !
    V4
    V32
    V47
    V50
    V53
    V11
     !
     V1
     V8
     V24
     V34
     V48
    !
    ! CTR by
    V10
    V52
    V54
    V57
    !
      ;

  GROUPING = country (2=Jakarta 3=USA);
  ANALYSIS:     PARAMETERIZATION=THETA;
  DIFFTEST=metric.dat;
  ESTIMATOR=WLSMV;
  iterations = 20000;
  !CONVERGENCE = 0.0005;
  MODEL:
  ! Reference group Manila

  MODEL:
  !loadings all are constrained
    !
    DR by
    V28@1 (L1)
    V33 (L2)
    V36 (L3)
    V38 (L4)
    V40 (L5)
    V42 (L6)
    V51 (L7)
    V55 (L8);
    !
     CSS by
    V14@1 (L9)
    V18 (L10)
    V22 (L11)
    V35 (L12);	
    !
     EID BY
    V6@1 (L13)	
    V27 (L14)
    V31 (L15)
    V43 (L16)
    V19 (L17)
    V21 (L18);
    !
    OO BY
    !
    V4@1 (L19)
    V32 (L20)
    V47 (L21)
    V50 (L22)
    V53 (L23)
    V11 (L24);
     !

     P  by
     V1@1 (L25)
     V8 (L26)
     V24 (L27)
     V34 (L28)
     V48 (L29);
    !
    CTR by
    V10@1 (L30)
    V52 (L31)
    V54 (L32)
    V57 (L33);


  !Items thesholds all are constrained

  ! $1

    !
     [V28$1] (t11);
    [V33$1] (t21);
    [V36$1] (t31);
    [V38$1] (t41);
    [V40$1] (t51);
    [V42$1] (t61);
    [V51$1] (t71);
    [V55$1] (t81);
    !
    [V14$1] (t91);
    [V18$1] (t101);
    [V22$1] (t111);
    [V35$1] (t121);	
    !
    [V6$1] (t131);	
    [V27$1] (t141);
    [V31$1] (t151);
    [V43$1] (t161);
    [V19$1] (t171);
    [V21$1] (t181);
    !
    [V4$1] (t191);
    [V32$1] (t201);
    [V47$1] (t211);
    [V50$1] (t221);
    [V53$1] (t231);
    [V11$1] (t241);
     !
     [V1$1] (t251);
     [V8$1] (t261);
     [V24$1] (t271);
     [V34$1] (t281);
     [V48$1] (t291);
    !
    !CTR by
    [V10$1] (t301);
    [V52$1] (t311);
    [V54$1] (t321);
    [V57$1] (t331);

    !
     !

  ! $2

    !
     [V28$2] (t12);
    [V33$2] (t22);
    [V36$2] (t32);
    [V38$2] (t42);
    [V40$2] (t52);
    [V42$2] (t62);
    [V51$2] (t72);
    [V55$2] (t82);
    !
    [V14$2] (t92);
    [V18$2] (t102);
    [V22$2] (t112);
    [V35$2] (t122);	
    !
    [V6$2] (t132);	
    [V27$2] (t142);
    [V31$2] (t152);
    [V43$2] (t162);
    [V19$2] (t172);
    [V21$2] (t182);
    !
    [V4$2] (t192);
    [V32$2] (t202);
    [V47$2] (t212);
    [V50$2] (t222);
    [V53$2] (t232);
    [V11$2] (t242);
     !
     [V1$2] (t252);
     [V8$2] (t262);
     [V24$2] (t272);
     [V34$2] (t282);
     [V48$2] (t292);
    !
    !CTR by
    [V10$2] (t302);
    [V52$2] (t312);
    [V54$2] (t322);
    [V57$2] (t332);

     !

  !$3

    !
     [V28$3] (t13);
    [V33$3] (t23);
    [V36$3] (t33);
    [V38$3] (t43);
    [V40$3] (t53);
    [V42$3] (t63);
    [V51$3] (t73);
    [V55$3] (t83);
    !
    [V14$3] (t93);
    [V18$3] (t103);
    [V22$3] (t113);
    [V35$3] (t123);	
    !
    [V6$3] (t133);	
    [V27$3] (t143);
    [V31$3] (t153);
    [V43$3] (t163);
    [V19$3] (t173);
    [V21$3] (t183);
    !
    [V4$3] (t193);
    [V32$3] (t203);
    [V47$3] (t213);
    [V50$3] (t223);
    [V53$3] (t233);
    [V11$3] (t243);
     !
     [V1$3] (t253);
     [V8$3] (t263);
     [V24$3] (t273);
     [V34$3] (t283);
     [V48$3] (t293);
    !
    !CTR by
    [V10$3] (t303);
    [V52$3] (t313);
    [V54$3] (t323);
    [V57$3] (t333);

    !
     !
  !$4
   !
     [V28$4] (t14);
    [V33$4] (t24);
    [V36$4] (t34);
    [V38$4] (t44);
    [V40$4] (t54);
    [V42$4] (t64);
    [V51$4] (t74);
    [V55$4] (t84);
    !
    [V14$4] (t94);
    [V18$4] (t104);
    [V22$4] (t114);
    [V35$4] (t124);	
    !
    [V6$4] (t134);	
    [V27$4] (t144);
    [V31$4] (t154);
    [V43$4] (t164);
    [V19$4] (t174);
    [V21$4] (t184);
    !
    [V4$4] (t194);
    [V32$4] (t204);
    [V47$4] (t214);
    [V50$4] (t224);
    [V53$4] (t234);
    [V11$4] (t244);
     !
     [V1$4] (t254);
     [V8$4] (t264);
     [V24$4] (t274);
     [V34$4] (t284);
     [V48$4] (t294);
    !
    !CTR by
    [V10$4] (t304);
    [V52$4] (t314);
    [V54$4] (t324);
    [V57$4] (t334);

    !
      !

  !$5
  !
     [V28$5] (t15);
    [V33$5] (t25);
    [V36$5] (t35);
    [V38$5] (t45);
    [V40$5] (t55);
    [V42$5] (t65);
    [V51$5] (t75);
    [V55$5] (t85);
    !
    [V14$5] (t95);
    [V18$5] (t105);
    [V22$5] (t115);
    [V35$5] (t125);	
    !
    [V6$5] (t135);	
    [V27$5] (t145);
    [V31$5] (t155);
    [V43$5] (t165);
    [V19$5] (t175);
    [V21$5] (t185);
    !
    [V4$5] (t195);
    [V32$5] (t205);
    [V47$5] (t215);
    [V50$5] (t225);
    [V53$5] (t235);
    [V11$5] (t245);
     !
     [V1$5] (t255);
     [V8$5] (t265);
     [V24$5] (t275);
     [V34$5] (t285);
     [V48$5] (t295);
    !
    !CTR by
    [V10$5] (t305);
    [V52$5] (t315);
    [V54$5] (t325);
    [V57$5] (t335);

    !


  ! Factor variance are free across groups
  ! (just labeled in reference group)

  DR* (FV1);
   CSS* (FV2);
   EID* (FV3);
    OO*  (FV4);
   P*  (FV5);
  CTR*  (FV6);
  !FHI* (FV7);
  ! UI* (FV8);
  ! Factor covariances are free just labeled in reference group

  ! DR
   DR WITH CSS* (cov1);
   DR WITH EID* (cov2);
   DR WITH OO*  (cov3);
   DR WITH P*  (cov4);
  DR WITH CTR*  (cov5);
  !DR WITH FHI*  (cov6);
  !DR WITH UI*  (cov7);
  ! CSS
  CSS WITH EID* (cov8);
  CSS WITH OO*  (cov9);
  CSS WITH P*  (cov10);
  CSS WITH CTR*  (cov11);
  !CSS WITH FHI*  (cov12);
  !CSS WITH UI*  (cov13);
  ! EID
     EID WITH OO*  (cov14);
   EID WITH P*  (cov15);
  EID WITH CTR*  (cov16);
  !EID WITH FHI*  (cov17);
  !EID WITH UI*  (cov18);
  !OO
  OO WITH P*  (cov19);
  OO WITH CTR*  (cov20);
  !OO WITH FHI*  (cov21);
  !OO WITH UI*  (cov22);
   !P
   P WITH CTR*  (cov23);
   !P WITH FHI*  (cov24);
  !P WITH UI*  (cov25);
  ! CTR
  !CTR WITH FHI*  (cov26);
  !CTR WITH UI*  (cov37);
  ! FHI
  !FHI WITH UI*  (cov28);
   ! Factor mean of the first group are fixed to zeros  for identification
    [DR@0] ;
   [CSS@0] ;
   [EID@0] ;
     [OO@0]  ;
   [P@0]  ;
  [CTR@0]  ;
  ![FHI@0]  ;
  ![UI@0]  ;
  ! Items residuals variance of the first group are fixed to 1  for identification

    !
    V28@1
    V33@1
    V36@1
    V38@1
    V40@1
    V42@1
    V51@1
    V55@1
    !
     V14@1	
    V18@1	
    V22@1	
    V35@1	
    !
    V6@1	
    V27@1	
    V31@1	
    V43@1	
    V19@1	
    V21@1	
    !
    V4@1
    V32@1
    V47@1
    V50@1
    V53@1
    V11@1
     !
     V1@1
     V8@1
     V24@1
     V34@1
     V48@1
    !
    ! CTR by
    V10@1
    V52@1
    V54@1
    V57@1;


  Model USA:
   !loadings all are constrained
    !
    DR by
    V28@1 (L1)
    V33 (L2)
    V36 (L3)
    V38 (L4)
    V40 (L5)
    V42 (L6)
    V51 (L7)
    V55 (L8);
    !
     CSS by
    V14@1 (L9)
    V18 (L10)
    V22 (L11)
    V35 (L12);	
    !
     EID BY
    V6@1 (L13)	
    V27 (L14)
    V31 (L15)
    V43 (L16)
    V19 (L17)
    V21 (L18);
    !
    OO BY
    !
    V4@1 (L19)
    V32 (L20)
    V47 (L21)
    V50 (L22)
    V53 (L23)
    V11 (L24);
     !

     P  by
     V1@1 (L25)
     V8 (L26)
     V24 (L27)
     V34 (L28)
     V48 (L29);
    !
    CTR by
    V10@1 (L30)
    V52 (L31)
    V54 (L32)
    V57 (L33);


  !Items thesholds all are constrained

  ! $1

    !
     [V28$1] (t11);
    [V33$1] (t21);
    [V36$1] (t31);
    [V38$1] (t41);
    [V40$1] (t51);
    [V42$1] (t61);
    [V51$1] (t71);
    [V55$1] (t81);
    !
    [V14$1] (t91);
    [V18$1] (t101);
    [V22$1] (t111);
    [V35$1] (t121);	
    !
    [V6$1] (t131);	
    [V27$1] (t141);
    [V31$1] (t151);
    [V43$1] (t161);
    [V19$1] (t171);
    [V21$1] (t181);
    !
    [V4$1] (t191);
    [V32$1] (t201);
    [V47$1] (t211);
    [V50$1] (t221);
    [V53$1] (t231);
    [V11$1] (t241);
     !
     [V1$1] (t251);
     [V8$1] (t261);
     [V24$1] (t271);
     [V34$1] (t281);
     [V48$1] (t291);
    !
    !CTR by
    [V10$1] (t301);
    [V52$1] (t311);
    [V54$1] (t321);
    [V57$1] (t331);

    !
     !

  ! $2

    !
     [V28$2] (t12);
    [V33$2] (t22);
    [V36$2] (t32);
    [V38$2] (t42);
    [V40$2] (t52);
    [V42$2] (t62);
    [V51$2] (t72);
    [V55$2] (t82);
    !
    [V14$2] (t92);
    [V18$2] (t102);
    [V22$2] (t112);
    [V35$2] (t122);	
    !
    [V6$2] (t132);	
    [V27$2] (t142);
    [V31$2] (t152);
    [V43$2] (t162);
    [V19$2] (t172);
    [V21$2] (t182);
    !
    [V4$2] (t192);
    [V32$2] (t202);
    [V47$2] (t212);
    [V50$2] (t222);
    [V53$2] (t232);
    [V11$2] (t242);
     !
     [V1$2] (t252);
     [V8$2] (t262);
     [V24$2] (t272);
     [V34$2] (t282);
     [V48$2] (t292);
    !
    !CTR by
    [V10$2] (t302);
    [V52$2] (t312);
    [V54$2] (t322);
    [V57$2] (t332);

     !

  !$3

    !
     [V28$3] (t13);
    [V33$3] (t23);
    [V36$3] (t33);
    [V38$3] (t43);
    [V40$3] (t53);
    [V42$3] (t63);
    [V51$3] (t73);
    [V55$3] (t83);
    !
    [V14$3] (t93);
    [V18$3] (t103);
    [V22$3] (t113);
    [V35$3] (t123);	
    !
    [V6$3] (t133);	
    [V27$3] (t143);
    [V31$3] (t153);
    [V43$3] (t163);
    [V19$3] (t173);
    [V21$3] (t183);
    !
    [V4$3] (t193);
    [V32$3] (t203);
    [V47$3] (t213);
    [V50$3] (t223);
    [V53$3] (t233);
    [V11$3] (t243);
     !
     [V1$3] (t253);
     [V8$3] (t263);
     [V24$3] (t273);
     [V34$3] (t283);
     [V48$3] (t293);
    !
    !CTR by
    [V10$3] (t303);
    [V52$3] (t313);
    [V54$3] (t323);
    [V57$3] (t333);

    !
     !
  !$4
   !
     [V28$4] (t14);
    [V33$4] (t24);
    [V36$4] (t34);
    [V38$4] (t44);
    [V40$4] (t54);
    [V42$4] (t64);
    [V51$4] (t74);
    [V55$4] (t84);
    !
    [V14$4] (t94);
    [V18$4] (t104);
    [V22$4] (t114);
    [V35$4] (t124);	
    !
    [V6$4] (t134);	
    [V27$4] (t144);
    [V31$4] (t154);
    [V43$4] (t164);
    [V19$4] (t174);
    [V21$4] (t184);
    !
    [V4$4] (t194);
    [V32$4] (t204);
    [V47$4] (t214);
    [V50$4] (t224);
    [V53$4] (t234);
    [V11$4] (t244);
     !
     [V1$4] (t254);
     [V8$4] (t264);
     [V24$4] (t274);
     [V34$4] (t284);
     [V48$4] (t294);
    !
    !CTR by
    [V10$4] (t304);
    [V52$4] (t314);
    [V54$4] (t324);
    [V57$4] (t334);

    !
      !

  !$5
  !
     [V28$5] (t15);
    [V33$5] (t25);
    [V36$5] (t35);
    [V38$5] (t45);
    [V40$5] (t55);
    [V42$5] (t65);
    [V51$5] (t75);
    [V55$5] (t85);
    !
    [V14$5] (t95);
    [V18$5] (t105);
    [V22$5] (t115);
    [V35$5] (t125);	
    !
    [V6$5] (t135);	
    [V27$5] (t145);
    [V31$5] (t155);
    [V43$5] (t165);
    [V19$5] (t175);
    [V21$5] (t185);
    !
    [V4$5] (t195);
    [V32$5] (t205);
    [V47$5] (t215);
    [V50$5] (t225);
    [V53$5] (t235);
    [V11$5] (t245);
     !
     [V1$5] (t255);
     [V8$5] (t265);
     [V24$5] (t275);
     [V34$5] (t285);
     [V48$5] (t295);
    !
    !CTR by
    [V10$5] (t305);
    [V52$5] (t315);
    [V54$5] (t325);
    [V57$5] (t335);
    !


  ! Factor variance are free across groups
  ! (just labeled in reference group)

  DR* ;
   CSS* ;
   EID* ;
    OO*  ;
   P*  ;
  CTR*  ;
  !FHI* ;
  !UI* ;
  ! Factor covariances are free just labeled in reference group

  ! DR
   DR WITH CSS* ;
   DR WITH EID* ;
   DR WITH OO* ;
   DR WITH P*  ;
  DR WITH CTR*  ;
  !DR WITH FHI*  ;
  !DR WITH UI*  ;
  ! CSS
  CSS WITH EID* ;
  CSS WITH OO*  ;
  CSS WITH P*  ;
  CSS WITH CTR*  ;
  !CSS WITH FHI*  ;
  !CSS WITH UI*  ;
  ! EID
     EID WITH OO*  ;
   EID WITH P*  ;
  EID WITH CTR*  ;
  !EID WITH FHI*  ;
  !EID WITH UI*  ;
  !OO
  OO WITH P*  ;
  OO WITH CTR*  ;
  !OO WITH FHI*  ;
  !OO WITH UI*  ;
   !P
   P WITH CTR*  ;
   !P WITH FHI*  ;
  !P WITH UI*  ;
  ! CTR
  !CTR WITH FHI*  ;
  !CTR WITH UI*  ;
  ! FHI
  !FHI WITH UI*  ;
   ! Factor mean of the first group are fixed to zeros  for identification
    [DR*] ;
   [CSS*] ;
   [EID*] ;
     [OO*]  ;
   [P*]  ;
  [CTR*]  ;
  ![FHI*]  ;
  ![UI*]  ;
  ! Items residuals variance are free

    !
    V28*
    V33*
    V36*
    V38*
    V40*
    V42*
    V51*
    V55*
    !
     V14*	
    V18*	
    V22*	
    V35*	
    !
    V6*	
    V27*	
    V31*	
    V43*	
    V19*	
    V21*	
    !
    V4*
    V32*
    V47*
    V50*
    V53*
    V11*
     !
     V1*
     V8*
     V24*
     V34*
     V48*
    !
    ! CTR by
    V10*
    V52*
    V54*
    V57*
    !
   ;
  SAVEDATA: DIFFTEST is scalar.dat;


INPUT READING TERMINATED NORMALLY


Configural model_Mother 6 factors  (without FHI UI)

SUMMARY OF ANALYSIS

Number of groups                                                 2
Number of observations
   Group JAKARTA                                               383
   Group USA                                                   214

Number of dependent variables                                   33
Number of independent variables                                  0
Number of continuous latent variables                            6

Observed dependent variables

  Binary and ordered categorical (ordinal)
   V28         V33         V36         V38         V40         V42
   V51         V55         V14         V18         V22         V35
   V6          V27         V31         V43         V19         V21
   V4          V32         V47         V50         V53         V11
   V1          V8          V24         V34         V48         V10
   V52         V54         V57

Continuous latent variables
   DR          CSS         EID         OO          P           CTR

Variables with special functions

  Grouping variable     COUNTRY

Estimator                                                    WLSMV
Maximum number of iterations                                 20000
Convergence criterion                                    0.500D-04
Maximum number of steepest descent iterations                   20
Parameterization                                             THETA

Input data file(s)
  D:\Negative_Parenting\datesets\mothers_all_cor_US_J.dat

Input data format  FREE


UNIVARIATE PROPORTIONS AND COUNTS FOR CATEGORICAL VARIABLES

  Group JAKARTA
    V28
      Category 1    0.480      184.000
      Category 2    0.274      105.000
      Category 3    0.104       40.000
      Category 4    0.063       24.000
      Category 5    0.050       19.000
      Category 6    0.029       11.000
    V33
      Category 1    0.473      181.000
      Category 2    0.311      119.000
      Category 3    0.084       32.000
      Category 4    0.060       23.000
      Category 5    0.050       19.000
      Category 6    0.023        9.000
    V36
      Category 1    0.465      178.000
      Category 2    0.227       87.000
      Category 3    0.117       45.000
      Category 4    0.086       33.000
      Category 5    0.070       27.000
      Category 6    0.034       13.000
    V38
      Category 1    0.219       84.000
      Category 2    0.342      131.000
      Category 3    0.217       83.000
      Category 4    0.136       52.000
      Category 5    0.070       27.000
      Category 6    0.016        6.000
    V40
      Category 1    0.311      119.000
      Category 2    0.334      128.000
      Category 3    0.164       63.000
      Category 4    0.081       31.000
      Category 5    0.089       34.000
      Category 6    0.021        8.000
    V42
      Category 1    0.282      108.000
      Category 2    0.397      152.000
      Category 3    0.178       68.000
      Category 4    0.078       30.000
      Category 5    0.057       22.000
      Category 6    0.008        3.000
    V51
      Category 1    0.496      190.000
      Category 2    0.261      100.000
      Category 3    0.112       43.000
      Category 4    0.055       21.000
      Category 5    0.055       21.000
      Category 6    0.021        8.000
    V55
      Category 1    0.198       76.000
      Category 2    0.303      116.000
      Category 3    0.204       78.000
      Category 4    0.128       49.000
      Category 5    0.110       42.000
      Category 6    0.057       22.000
    V14
      Category 1    0.070       27.000
      Category 2    0.146       56.000
      Category 3    0.209       80.000
      Category 4    0.279      107.000
      Category 5    0.219       84.000
      Category 6    0.076       29.000
    V18
      Category 1    0.123       47.000
      Category 2    0.183       70.000
      Category 3    0.245       94.000
      Category 4    0.185       71.000
      Category 5    0.198       76.000
      Category 6    0.065       25.000
    V22
      Category 1    0.065       25.000
      Category 2    0.164       63.000
      Category 3    0.225       86.000
      Category 4    0.222       85.000
      Category 5    0.201       77.000
      Category 6    0.123       47.000
    V35
      Category 1    0.031       12.000
      Category 2    0.099       38.000
      Category 3    0.167       64.000
      Category 4    0.261      100.000
      Category 5    0.277      106.000
      Category 6    0.164       63.000
    V6
      Category 1    0.099       38.000
      Category 2    0.258       99.000
      Category 3    0.227       87.000
      Category 4    0.170       65.000
      Category 5    0.178       68.000
      Category 6    0.068       26.000
    V27
      Category 1    0.099       38.000
      Category 2    0.251       96.000
      Category 3    0.206       79.000
      Category 4    0.185       71.000
      Category 5    0.188       72.000
      Category 6    0.070       27.000
    V31
      Category 1    0.146       56.000
      Category 2    0.253       97.000
      Category 3    0.235       90.000
      Category 4    0.159       61.000
      Category 5    0.159       61.000
      Category 6    0.047       18.000
    V43
      Category 1    0.131       50.000
      Category 2    0.253       97.000
      Category 3    0.204       78.000
      Category 4    0.196       75.000
      Category 5    0.149       57.000
      Category 6    0.068       26.000
    V19
      Category 1    0.191       73.000
      Category 2    0.248       95.000
      Category 3    0.209       80.000
      Category 4    0.149       57.000
      Category 5    0.159       61.000
      Category 6    0.044       17.000
    V21
      Category 1    0.238       91.000
      Category 2    0.311      119.000
      Category 3    0.222       85.000
      Category 4    0.102       39.000
      Category 5    0.094       36.000
      Category 6    0.034       13.000
    V4
      Category 1    0.183       70.000
      Category 2    0.222       85.000
      Category 3    0.172       66.000
      Category 4    0.193       74.000
      Category 5    0.183       70.000
      Category 6    0.047       18.000
    V32
      Category 1    0.073       28.000
      Category 2    0.136       52.000
      Category 3    0.201       77.000
      Category 4    0.253       97.000
      Category 5    0.225       86.000
      Category 6    0.112       43.000
    V47
      Category 1    0.211       81.000
      Category 2    0.251       96.000
      Category 3    0.178       68.000
      Category 4    0.141       54.000
      Category 5    0.151       58.000
      Category 6    0.068       26.000
    V50
      Category 1    0.269      103.000
      Category 2    0.339      130.000
      Category 3    0.172       66.000
      Category 4    0.112       43.000
      Category 5    0.073       28.000
      Category 6    0.034       13.000
    V53
      Category 1    0.243       93.000
      Category 2    0.295      113.000
      Category 3    0.185       71.000
      Category 4    0.149       57.000
      Category 5    0.102       39.000
      Category 6    0.026       10.000
    V11
      Category 1    0.266      102.000
      Category 2    0.282      108.000
      Category 3    0.198       76.000
      Category 4    0.125       48.000
      Category 5    0.104       40.000
      Category 6    0.023        9.000
    V1
      Category 1    0.569      218.000
      Category 2    0.172       66.000
      Category 3    0.094       36.000
      Category 4    0.076       29.000
      Category 5    0.060       23.000
      Category 6    0.029       11.000
    V8
      Category 1    0.501      192.000
      Category 2    0.178       68.000
      Category 3    0.141       54.000
      Category 4    0.073       28.000
      Category 5    0.073       28.000
      Category 6    0.034       13.000
    V24
      Category 1    0.131       50.000
      Category 2    0.222       85.000
      Category 3    0.232       89.000
      Category 4    0.183       70.000
      Category 5    0.149       57.000
      Category 6    0.084       32.000
    V34
      Category 1    0.300      115.000
      Category 2    0.282      108.000
      Category 3    0.185       71.000
      Category 4    0.120       46.000
      Category 5    0.081       31.000
      Category 6    0.031       12.000
    V48
      Category 1    0.201       77.000
      Category 2    0.277      106.000
      Category 3    0.238       91.000
      Category 4    0.133       51.000
      Category 5    0.102       39.000
      Category 6    0.050       19.000
    V10
      Category 1    0.219       84.000
      Category 2    0.298      114.000
      Category 3    0.225       86.000
      Category 4    0.123       47.000
      Category 5    0.099       38.000
      Category 6    0.037       14.000
    V52
      Category 1    0.151       58.000
      Category 2    0.287      110.000
      Category 3    0.201       77.000
      Category 4    0.157       60.000
      Category 5    0.141       54.000
      Category 6    0.063       24.000
    V54
      Category 1    0.167       64.000
      Category 2    0.243       93.000
      Category 3    0.256       98.000
      Category 4    0.149       57.000
      Category 5    0.141       54.000
      Category 6    0.044       17.000
    V57
      Category 1    0.188       72.000
      Category 2    0.285      109.000
      Category 3    0.214       82.000
      Category 4    0.125       48.000
      Category 5    0.136       52.000
      Category 6    0.052       20.000

  Group USA
    V28
      Category 1    0.724      155.000
      Category 2    0.112       24.000
      Category 3    0.051       11.000
      Category 4    0.037        8.000
      Category 5    0.051       11.000
      Category 6    0.023        5.000
    V33
      Category 1    0.743      159.000
      Category 2    0.136       29.000
      Category 3    0.047       10.000
      Category 4    0.042        9.000
      Category 5    0.005        1.000
      Category 6    0.028        6.000
    V36
      Category 1    0.668      143.000
      Category 2    0.173       37.000
      Category 3    0.056       12.000
      Category 4    0.037        8.000
      Category 5    0.028        6.000
      Category 6    0.037        8.000
    V38
      Category 1    0.696      149.000
      Category 2    0.187       40.000
      Category 3    0.051       11.000
      Category 4    0.033        7.000
      Category 5    0.019        4.000
      Category 6    0.014        3.000
    V40
      Category 1    0.579      124.000
      Category 2    0.187       40.000
      Category 3    0.089       19.000
      Category 4    0.042        9.000
      Category 5    0.051       11.000
      Category 6    0.051       11.000
    V42
      Category 1    0.579      124.000
      Category 2    0.196       42.000
      Category 3    0.107       23.000
      Category 4    0.042        9.000
      Category 5    0.023        5.000
      Category 6    0.051       11.000
    V51
      Category 1    0.603      129.000
      Category 2    0.168       36.000
      Category 3    0.079       17.000
      Category 4    0.051       11.000
      Category 5    0.047       10.000
      Category 6    0.051       11.000
    V55
      Category 1    0.421       90.000
      Category 2    0.234       50.000
      Category 3    0.126       27.000
      Category 4    0.084       18.000
      Category 5    0.079       17.000
      Category 6    0.056       12.000
    V14
      Category 1    0.093       20.000
      Category 2    0.131       28.000
      Category 3    0.196       42.000
      Category 4    0.150       32.000
      Category 5    0.238       51.000
      Category 6    0.192       41.000
    V18
      Category 1    0.617      132.000
      Category 2    0.159       34.000
      Category 3    0.098       21.000
      Category 4    0.070       15.000
      Category 5    0.019        4.000
      Category 6    0.037        8.000
    V22
      Category 1    0.299       64.000
      Category 2    0.192       41.000
      Category 3    0.178       38.000
      Category 4    0.182       39.000
      Category 5    0.065       14.000
      Category 6    0.084       18.000
    V35
      Category 1    0.079       17.000
      Category 2    0.065       14.000
      Category 3    0.136       29.000
      Category 4    0.131       28.000
      Category 5    0.257       55.000
      Category 6    0.332       71.000
    V6
      Category 1    0.308       66.000
      Category 2    0.192       41.000
      Category 3    0.154       33.000
      Category 4    0.112       24.000
      Category 5    0.154       33.000
      Category 6    0.079       17.000
    V27
      Category 1    0.322       69.000
      Category 2    0.234       50.000
      Category 3    0.145       31.000
      Category 4    0.107       23.000
      Category 5    0.107       23.000
      Category 6    0.084       18.000
    V31
      Category 1    0.407       87.000
      Category 2    0.164       35.000
      Category 3    0.121       26.000
      Category 4    0.093       20.000
      Category 5    0.126       27.000
      Category 6    0.089       19.000
    V43
      Category 1    0.173       37.000
      Category 2    0.154       33.000
      Category 3    0.187       40.000
      Category 4    0.154       33.000
      Category 5    0.154       33.000
      Category 6    0.178       38.000
    V19
      Category 1    0.182       39.000
      Category 2    0.257       55.000
      Category 3    0.131       28.000
      Category 4    0.182       39.000
      Category 5    0.093       20.000
      Category 6    0.154       33.000
    V21
      Category 1    0.477      102.000
      Category 2    0.238       51.000
      Category 3    0.131       28.000
      Category 4    0.070       15.000
      Category 5    0.056       12.000
      Category 6    0.028        6.000
    V4
      Category 1    0.374       80.000
      Category 2    0.229       49.000
      Category 3    0.159       34.000
      Category 4    0.103       22.000
      Category 5    0.098       21.000
      Category 6    0.037        8.000
    V32
      Category 1    0.407       87.000
      Category 2    0.238       51.000
      Category 3    0.154       33.000
      Category 4    0.089       19.000
      Category 5    0.061       13.000
      Category 6    0.051       11.000
    V47
      Category 1    0.299       64.000
      Category 2    0.196       42.000
      Category 3    0.168       36.000
      Category 4    0.098       21.000
      Category 5    0.117       25.000
      Category 6    0.121       26.000
    V50
      Category 1    0.612      131.000
      Category 2    0.178       38.000
      Category 3    0.103       22.000
      Category 4    0.051       11.000
      Category 5    0.019        4.000
      Category 6    0.037        8.000
    V53
      Category 1    0.416       89.000
      Category 2    0.215       46.000
      Category 3    0.154       33.000
      Category 4    0.079       17.000
      Category 5    0.093       20.000
      Category 6    0.042        9.000
    V11
      Category 1    0.439       94.000
      Category 2    0.192       41.000
      Category 3    0.145       31.000
      Category 4    0.136       29.000
      Category 5    0.075       16.000
      Category 6    0.014        3.000
    V1
      Category 1    0.757      162.000
      Category 2    0.121       26.000
      Category 3    0.023        5.000
      Category 4    0.056       12.000
      Category 5    0.014        3.000
      Category 6    0.028        6.000
    V8
      Category 1    0.603      129.000
      Category 2    0.168       36.000
      Category 3    0.051       11.000
      Category 4    0.051       11.000
      Category 5    0.051       11.000
      Category 6    0.075       16.000
    V24
      Category 1    0.079       17.000
      Category 2    0.093       20.000
      Category 3    0.136       29.000
      Category 4    0.192       41.000
      Category 5    0.276       59.000
      Category 6    0.224       48.000
    V34
      Category 1    0.472      101.000
      Category 2    0.252       54.000
      Category 3    0.075       16.000
      Category 4    0.065       14.000
      Category 5    0.079       17.000
      Category 6    0.056       12.000
    V48
      Category 1    0.350       75.000
      Category 2    0.252       54.000
      Category 3    0.131       28.000
      Category 4    0.070       15.000
      Category 5    0.107       23.000
      Category 6    0.089       19.000
    V10
      Category 1    0.598      128.000
      Category 2    0.201       43.000
      Category 3    0.056       12.000
      Category 4    0.047       10.000
      Category 5    0.065       14.000
      Category 6    0.033        7.000
    V52
      Category 1    0.234       50.000
      Category 2    0.173       37.000
      Category 3    0.164       35.000
      Category 4    0.210       45.000
      Category 5    0.112       24.000
      Category 6    0.107       23.000
    V54
      Category 1    0.290       62.000
      Category 2    0.285       61.000
      Category 3    0.136       29.000
      Category 4    0.089       19.000
      Category 5    0.107       23.000
      Category 6    0.093       20.000
    V57
      Category 1    0.402       86.000
      Category 2    0.192       41.000
      Category 3    0.168       36.000
      Category 4    0.093       20.000
      Category 5    0.079       17.000
      Category 6    0.065       14.000


THE MODEL ESTIMATION TERMINATED NORMALLY


MODEL FIT INFORMATION

Number of Free Parameters                      273

Chi-Square Test of Model Fit

          Value                           3036.511*
          Degrees of Freedom                  1113
          P-Value                           0.0000

Chi-Square Contributions From Each Group

          JAKARTA                         1429.944
          USA                             1606.566

Chi-Square Test for Difference Testing

          Value                            870.244
          Degrees of Freedom                   126
          P-Value                           0.0000

*   The chi-square value for MLM, MLMV, MLR, ULSMV, WLSM and WLSMV cannot be used
    for chi-square difference testing in the regular way.  MLM, MLR and WLSM
    chi-square difference testing is described on the Mplus website.  MLMV, WLSMV,
    and ULSMV difference testing is done using the DIFFTEST option.

RMSEA (Root Mean Square Error Of Approximation)

          Estimate                           0.076
          90 Percent C.I.                    0.073  0.079
          Probability RMSEA <= .05           0.000

CFI/TLI

          CFI                                0.868
          TLI                                0.875

Chi-Square Test of Model Fit for the Baseline Model

          Value                          15680.912
          Degrees of Freedom                  1056
          P-Value                           0.0000

WRMR (Weighted Root Mean Square Residual)

          Value                              2.317


MODEL RESULTS

                                                    Two-Tailed
                    Estimate       S.E.  Est./S.E.    P-Value

Group JAKARTA

 DR       BY
    V28                1.000      0.000    999.000    999.000
    V33                0.993      0.104      9.592      0.000
    V36                0.795      0.077     10.334      0.000
    V38                0.632      0.060     10.515      0.000
    V40                0.953      0.095     10.051      0.000
    V42                0.652      0.068      9.571      0.000
    V51                0.944      0.095      9.976      0.000
    V55                0.885      0.090      9.817      0.000

 CSS      BY
    V14                1.000      0.000    999.000    999.000
    V18                1.294      0.219      5.910      0.000
    V22                2.203      0.421      5.237      0.000
    V35                0.846      0.121      6.999      0.000

 EID      BY
    V6                 1.000      0.000    999.000    999.000
    V27                0.811      0.104      7.781      0.000
    V31                1.298      0.194      6.701      0.000
    V43                0.784      0.131      6.001      0.000
    V19                0.931      0.142      6.565      0.000
    V21                1.280      0.194      6.580      0.000

 OO       BY
    V4                 1.000      0.000    999.000    999.000
    V32                0.693      0.121      5.711      0.000
    V47                1.913      0.364      5.256      0.000
    V50                2.634      0.618      4.261      0.000
    V53                1.008      0.198      5.083      0.000
    V11                0.490      0.106      4.629      0.000

 P        BY
    V1                 1.000      0.000    999.000    999.000
    V8                 1.788      0.214      8.369      0.000
    V24                1.136      0.131      8.673      0.000
    V34                2.100      0.272      7.712      0.000
    V48                1.742      0.205      8.482      0.000

 CTR      BY
    V10                1.000      0.000    999.000    999.000
    V52                0.654      0.071      9.229      0.000
    V54                0.981      0.102      9.569      0.000
    V57                0.888      0.085     10.422      0.000

 DR       WITH
    CSS                0.128      0.049      2.606      0.009
    EID                0.564      0.094      6.019      0.000
    OO                 0.229      0.046      4.924      0.000
    P                  0.780      0.115      6.807      0.000
    CTR                1.402      0.186      7.543      0.000

 CSS      WITH
    EID                0.034      0.029      1.197      0.231
    OO                 0.101      0.025      4.071      0.000
    P                  0.147      0.034      4.381      0.000
    CTR                0.244      0.057      4.291      0.000

 EID      WITH
    OO                 0.050      0.022      2.306      0.021
    P                  0.276      0.050      5.556      0.000
    CTR                0.458      0.084      5.467      0.000

 OO       WITH
    P                  0.080      0.025      3.194      0.001
    CTR                0.269      0.056      4.819      0.000

 P        WITH
    CTR                0.661      0.099      6.680      0.000

 Means
    DR                 0.000      0.000    999.000    999.000
    CSS                0.000      0.000    999.000    999.000
    EID                0.000      0.000    999.000    999.000
    OO                 0.000      0.000    999.000    999.000
    P                  0.000      0.000    999.000    999.000
    CTR                0.000      0.000    999.000    999.000

 Thresholds
    V28$1             -0.050      0.100     -0.498      0.618
    V28$2              1.140      0.122      9.332      0.000
    V28$3              1.778      0.141     12.570      0.000
    V28$4              2.348      0.167     14.076      0.000
    V28$5              3.244      0.232     13.982      0.000
    V33$1             -0.066      0.099     -0.672      0.501
    V33$2              1.312      0.130     10.098      0.000
    V33$3              1.871      0.148     12.675      0.000
    V33$4              2.476      0.173     14.283      0.000
    V33$5              3.281      0.220     14.936      0.000
    V36$1             -0.163      0.084     -1.941      0.052
    V36$2              0.745      0.096      7.746      0.000
    V36$3              1.286      0.110     11.741      0.000
    V36$4              1.829      0.128     14.235      0.000
    V36$5              2.597      0.177     14.660      0.000
    V38$1             -0.769      0.083     -9.248      0.000
    V38$2              0.345      0.081      4.270      0.000
    V38$3              1.096      0.091     12.088      0.000
    V38$4              1.855      0.113     16.394      0.000
    V38$5              2.854      0.195     14.597      0.000
    V40$1             -0.822      0.095     -8.664      0.000
    V40$2              0.548      0.101      5.403      0.000
    V40$3              1.352      0.118     11.445      0.000
    V40$4              1.900      0.129     14.763      0.000
    V40$5              3.033      0.221     13.713      0.000
    V42$1             -0.722      0.081     -8.945      0.000
    V42$2              0.599      0.084      7.119      0.000
    V42$3              1.402      0.104     13.537      0.000
    V42$4              1.975      0.130     15.200      0.000
    V42$5              2.777      0.245     11.330      0.000
    V51$1             -0.128      0.095     -1.350      0.177
    V51$2              1.020      0.113      9.036      0.000
    V51$3              1.710      0.133     12.846      0.000
    V51$4              2.233      0.157     14.182      0.000
    V51$5              3.160      0.228     13.847      0.000
    V55$1             -1.415      0.102    -13.917      0.000
    V55$2             -0.076      0.091     -0.837      0.402
    V55$3              0.753      0.099      7.605      0.000
    V55$4              1.423      0.114     12.489      0.000
    V55$5              2.388      0.158     15.152      0.000
    V14$1             -1.920      0.119    -16.080      0.000
    V14$2             -1.091      0.084    -12.966      0.000
    V14$3             -0.361      0.069     -5.259      0.000
    V14$4              0.392      0.070      5.600      0.000
    V14$5              1.349      0.104     12.983      0.000
    V18$1             -0.886      0.103     -8.568      0.000
    V18$2             -0.307      0.077     -3.982      0.000
    V18$3              0.351      0.077      4.579      0.000
    V18$4              0.941      0.091     10.357      0.000
    V18$5              1.886      0.147     12.845      0.000
    V22$1             -2.429      0.305     -7.968      0.000
    V22$2             -1.197      0.170     -7.056      0.000
    V22$3             -0.145      0.104     -1.391      0.164
    V22$4              0.892      0.139      6.417      0.000
    V22$5              2.021      0.241      8.401      0.000
    V35$1             -2.224      0.136    -16.333      0.000
    V35$2             -1.439      0.090    -15.925      0.000
    V35$3             -0.755      0.071    -10.560      0.000
    V35$4             -0.052      0.065     -0.795      0.427
    V35$5              0.839      0.078     10.687      0.000
    V6$1              -1.400      0.106    -13.201      0.000
    V6$2              -0.427      0.071     -6.028      0.000
    V6$3               0.243      0.069      3.526      0.000
    V6$4               0.795      0.080      9.966      0.000
    V6$5               1.775      0.125     14.211      0.000
    V27$1             -1.293      0.096    -13.481      0.000
    V27$2             -0.355      0.066     -5.375      0.000
    V27$3              0.228      0.066      3.472      0.001
    V27$4              0.786      0.074     10.623      0.000
    V27$5              1.679      0.110     15.318      0.000
    V31$1             -1.266      0.109    -11.573      0.000
    V31$2             -0.303      0.079     -3.824      0.000
    V31$3              0.447      0.081      5.535      0.000
    V31$4              1.056      0.095     11.145      0.000
    V31$5              2.155      0.155     13.893      0.000
    V43$1             -1.405      0.096    -14.664      0.000
    V43$2             -0.476      0.068     -6.991      0.000
    V43$3              0.144      0.065      2.200      0.028
    V43$4              0.772      0.076     10.087      0.000
    V43$5              1.538      0.115     13.410      0.000
    V19$1             -1.212      0.087    -13.992      0.000
    V19$2             -0.263      0.071     -3.709      0.000
    V19$3              0.365      0.072      5.052      0.000
    V19$4              0.973      0.084     11.611      0.000
    V19$5              1.894      0.135     13.985      0.000
    V21$1             -0.873      0.094     -9.301      0.000
    V21$2              0.244      0.080      3.060      0.002
    V21$3              1.069      0.100     10.738      0.000
    V21$4              1.618      0.121     13.332      0.000
    V21$5              2.568      0.194     13.207      0.000
    V4$1              -1.044      0.082    -12.690      0.000
    V4$2              -0.287      0.063     -4.521      0.000
    V4$3               0.226      0.063      3.564      0.000
    V4$4               0.810      0.075     10.867      0.000
    V4$5               1.816      0.119     15.257      0.000
    V32$1             -0.998      0.098    -10.225      0.000
    V32$2             -0.515      0.064     -8.012      0.000
    V32$3             -0.056      0.054     -1.046      0.295
    V32$4              0.479      0.060      7.926      0.000
    V32$5              1.152      0.086     13.393      0.000
    V47$1             -1.282      0.107    -11.960      0.000
    V47$2             -0.281      0.083     -3.391      0.001
    V47$3              0.380      0.083      4.569      0.000
    V47$4              0.947      0.096      9.890      0.000
    V47$5              1.908      0.149     12.789      0.000
    V50$1             -0.950      0.138     -6.869      0.000
    V50$2              0.443      0.106      4.179      0.000
    V50$3              1.256      0.162      7.736      0.000
    V50$4              2.002      0.227      8.829      0.000
    V50$5              2.911      0.325      8.961      0.000
    V53$1             -0.825      0.075    -10.970      0.000
    V53$2              0.086      0.067      1.282      0.200
    V53$3              0.680      0.072      9.379      0.000
    V53$4              1.285      0.087     14.697      0.000
    V53$5              2.251      0.142     15.827      0.000
    V11$1             -0.607      0.064     -9.503      0.000
    V11$2              0.104      0.057      1.832      0.067
    V11$3              0.648      0.065      9.989      0.000
    V11$4              1.191      0.081     14.757      0.000
    V11$5              2.091      0.137     15.257      0.000
    V1$1               0.380      0.071      5.347      0.000
    V1$2               0.931      0.083     11.216      0.000
    V1$3               1.253      0.094     13.274      0.000
    V1$4               1.721      0.115     14.932      0.000
    V1$5               2.222      0.159     13.946      0.000
    V8$1               0.084      0.101      0.831      0.406
    V8$2               0.882      0.119      7.409      0.000
    V8$3               1.510      0.147     10.291      0.000
    V8$4               2.007      0.179     11.217      0.000
    V8$5               2.768      0.241     11.488      0.000
    V24$1             -1.710      0.103    -16.549      0.000
    V24$2             -0.715      0.084     -8.500      0.000
    V24$3              0.061      0.081      0.757      0.449
    V24$4              0.773      0.089      8.671      0.000
    V24$5              1.785      0.118     15.097      0.000
    V34$1             -0.810      0.118     -6.835      0.000
    V34$2              0.565      0.121      4.658      0.000
    V34$3              1.433      0.154      9.299      0.000
    V34$4              2.249      0.203     11.107      0.000
    V34$5              3.410      0.287     11.862      0.000
    V48$1             -1.246      0.114    -10.886      0.000
    V48$2              0.016      0.098      0.164      0.870
    V48$3              0.958      0.110      8.701      0.000
    V48$4              1.624      0.132     12.270      0.000
    V48$5              2.612      0.191     13.708      0.000
    V10$1             -1.038      0.113     -9.221      0.000
    V10$2              0.278      0.105      2.658      0.008
    V10$3              1.231      0.118     10.428      0.000
    V10$4              1.979      0.135     14.659      0.000
    V10$5              3.203      0.203     15.770      0.000
    V52$1             -1.430      0.100    -14.313      0.000
    V52$2             -0.383      0.077     -4.947      0.000
    V52$3              0.273      0.079      3.478      0.001
    V52$4              0.983      0.089     10.989      0.000
    V52$5              1.810      0.127     14.280      0.000
    V54$1             -1.659      0.128    -12.918      0.000
    V54$2             -0.351      0.098     -3.571      0.000
    V54$3              0.645      0.103      6.247      0.000
    V54$4              1.361      0.118     11.522      0.000
    V54$5              2.534      0.174     14.563      0.000
    V57$1             -1.311      0.105    -12.527      0.000
    V57$2             -0.105      0.092     -1.135      0.256
    V57$3              0.788      0.100      7.907      0.000
    V57$4              1.431      0.111     12.933      0.000
    V57$5              2.548      0.164     15.529      0.000

 Variances
    DR                 1.691      0.290      5.840      0.000
    CSS                0.385      0.080      4.807      0.000
    EID                0.437      0.096      4.561      0.000
    OO                 0.194      0.056      3.484      0.000
    P                  0.568      0.111      5.134      0.000
    CTR                1.747      0.266      6.575      0.000

 Residual Variances
    V28                1.000      0.000    999.000    999.000
    V33                1.000      0.000    999.000    999.000
    V36                1.000      0.000    999.000    999.000
    V38                1.000      0.000    999.000    999.000
    V40                1.000      0.000    999.000    999.000
    V42                1.000      0.000    999.000    999.000
    V51                1.000      0.000    999.000    999.000
    V55                1.000      0.000    999.000    999.000
    V14                1.000      0.000    999.000    999.000
    V18                1.000      0.000    999.000    999.000
    V22                1.000      0.000    999.000    999.000
    V35                1.000      0.000    999.000    999.000
    V6                 1.000      0.000    999.000    999.000
    V27                1.000      0.000    999.000    999.000
    V31                1.000      0.000    999.000    999.000
    V43                1.000      0.000    999.000    999.000
    V19                1.000      0.000    999.000    999.000
    V21                1.000      0.000    999.000    999.000
    V4                 1.000      0.000    999.000    999.000
    V32                1.000      0.000    999.000    999.000
    V47                1.000      0.000    999.000    999.000
    V50                1.000      0.000    999.000    999.000
    V53                1.000      0.000    999.000    999.000
    V11                1.000      0.000    999.000    999.000
    V1                 1.000      0.000    999.000    999.000
    V8                 1.000      0.000    999.000    999.000
    V24                1.000      0.000    999.000    999.000
    V34                1.000      0.000    999.000    999.000
    V48                1.000      0.000    999.000    999.000
    V10                1.000      0.000    999.000    999.000
    V52                1.000      0.000    999.000    999.000
    V54                1.000      0.000    999.000    999.000
    V57                1.000      0.000    999.000    999.000

Group USA

 DR       BY
    V28                1.000      0.000    999.000    999.000
    V33                0.993      0.104      9.592      0.000
    V36                0.795      0.077     10.334      0.000
    V38                0.632      0.060     10.515      0.000
    V40                0.953      0.095     10.051      0.000
    V42                0.652      0.068      9.571      0.000
    V51                0.944      0.095      9.976      0.000
    V55                0.885      0.090      9.817      0.000

 CSS      BY
    V14                1.000      0.000    999.000    999.000
    V18                1.294      0.219      5.910      0.000
    V22                2.203      0.421      5.237      0.000
    V35                0.846      0.121      6.999      0.000

 EID      BY
    V6                 1.000      0.000    999.000    999.000
    V27                0.811      0.104      7.781      0.000
    V31                1.298      0.194      6.701      0.000
    V43                0.784      0.131      6.001      0.000
    V19                0.931      0.142      6.565      0.000
    V21                1.280      0.194      6.580      0.000

 OO       BY
    V4                 1.000      0.000    999.000    999.000
    V32                0.693      0.121      5.711      0.000
    V47                1.913      0.364      5.256      0.000
    V50                2.634      0.618      4.261      0.000
    V53                1.008      0.198      5.083      0.000
    V11                0.490      0.106      4.629      0.000

 P        BY
    V1                 1.000      0.000    999.000    999.000
    V8                 1.788      0.214      8.369      0.000
    V24                1.136      0.131      8.673      0.000
    V34                2.100      0.272      7.712      0.000
    V48                1.742      0.205      8.482      0.000

 CTR      BY
    V10                1.000      0.000    999.000    999.000
    V52                0.654      0.071      9.229      0.000
    V54                0.981      0.102      9.569      0.000
    V57                0.888      0.085     10.422      0.000

 DR       WITH
    CSS                0.834      0.208      4.010      0.000
    EID                1.812      0.373      4.855      0.000
    OO                 0.361      0.171      2.112      0.035
    P                  1.822      0.341      5.334      0.000
    CTR                3.504      0.638      5.490      0.000

 CSS      WITH
    EID                0.161      0.093      1.732      0.083
    OO                 0.406      0.109      3.726      0.000
    P                  0.347      0.083      4.196      0.000
    CTR                0.985      0.200      4.935      0.000

 EID      WITH
    OO                 0.117      0.094      1.245      0.213
    P                  0.667      0.139      4.784      0.000
    CTR                1.230      0.247      4.972      0.000

 OO       WITH
    P                  0.121      0.074      1.631      0.103
    CTR                0.686      0.186      3.679      0.000

 P        WITH
    CTR                1.420      0.247      5.751      0.000

 Means
    DR                -1.525      0.241     -6.335      0.000
    CSS               -0.447      0.092     -4.856      0.000
    EID               -0.400      0.110     -3.640      0.000
    OO                -0.719      0.124     -5.819      0.000
    P                 -0.124      0.083     -1.492      0.136
    CTR               -0.694      0.167     -4.156      0.000

 Thresholds
    V28$1             -0.050      0.100     -0.498      0.618
    V28$2              1.140      0.122      9.332      0.000
    V28$3              1.778      0.141     12.570      0.000
    V28$4              2.348      0.167     14.076      0.000
    V28$5              3.244      0.232     13.982      0.000
    V33$1             -0.066      0.099     -0.672      0.501
    V33$2              1.312      0.130     10.098      0.000
    V33$3              1.871      0.148     12.675      0.000
    V33$4              2.476      0.173     14.283      0.000
    V33$5              3.281      0.220     14.936      0.000
    V36$1             -0.163      0.084     -1.941      0.052
    V36$2              0.745      0.096      7.746      0.000
    V36$3              1.286      0.110     11.741      0.000
    V36$4              1.829      0.128     14.235      0.000
    V36$5              2.597      0.177     14.660      0.000
    V38$1             -0.769      0.083     -9.248      0.000
    V38$2              0.345      0.081      4.270      0.000
    V38$3              1.096      0.091     12.088      0.000
    V38$4              1.855      0.113     16.394      0.000
    V38$5              2.854      0.195     14.597      0.000
    V40$1             -0.822      0.095     -8.664      0.000
    V40$2              0.548      0.101      5.403      0.000
    V40$3              1.352      0.118     11.445      0.000
    V40$4              1.900      0.129     14.763      0.000
    V40$5              3.033      0.221     13.713      0.000
    V42$1             -0.722      0.081     -8.945      0.000
    V42$2              0.599      0.084      7.119      0.000
    V42$3              1.402      0.104     13.537      0.000
    V42$4              1.975      0.130     15.200      0.000
    V42$5              2.777      0.245     11.330      0.000
    V51$1             -0.128      0.095     -1.350      0.177
    V51$2              1.020      0.113      9.036      0.000
    V51$3              1.710      0.133     12.846      0.000
    V51$4              2.233      0.157     14.182      0.000
    V51$5              3.160      0.228     13.847      0.000
    V55$1             -1.415      0.102    -13.917      0.000
    V55$2             -0.076      0.091     -0.837      0.402
    V55$3              0.753      0.099      7.605      0.000
    V55$4              1.423      0.114     12.489      0.000
    V55$5              2.388      0.158     15.152      0.000
    V14$1             -1.920      0.119    -16.080      0.000
    V14$2             -1.091      0.084    -12.966      0.000
    V14$3             -0.361      0.069     -5.259      0.000
    V14$4              0.392      0.070      5.600      0.000
    V14$5              1.349      0.104     12.983      0.000
    V18$1             -0.886      0.103     -8.568      0.000
    V18$2             -0.307      0.077     -3.982      0.000
    V18$3              0.351      0.077      4.579      0.000
    V18$4              0.941      0.091     10.357      0.000
    V18$5              1.886      0.147     12.845      0.000
    V22$1             -2.429      0.305     -7.968      0.000
    V22$2             -1.197      0.170     -7.056      0.000
    V22$3             -0.145      0.104     -1.391      0.164
    V22$4              0.892      0.139      6.417      0.000
    V22$5              2.021      0.241      8.401      0.000
    V35$1             -2.224      0.136    -16.333      0.000
    V35$2             -1.439      0.090    -15.925      0.000
    V35$3             -0.755      0.071    -10.560      0.000
    V35$4             -0.052      0.065     -0.795      0.427
    V35$5              0.839      0.078     10.687      0.000
    V6$1              -1.400      0.106    -13.201      0.000
    V6$2              -0.427      0.071     -6.028      0.000
    V6$3               0.243      0.069      3.526      0.000
    V6$4               0.795      0.080      9.966      0.000
    V6$5               1.775      0.125     14.211      0.000
    V27$1             -1.293      0.096    -13.481      0.000
    V27$2             -0.355      0.066     -5.375      0.000
    V27$3              0.228      0.066      3.472      0.001
    V27$4              0.786      0.074     10.623      0.000
    V27$5              1.679      0.110     15.318      0.000
    V31$1             -1.266      0.109    -11.573      0.000
    V31$2             -0.303      0.079     -3.824      0.000
    V31$3              0.447      0.081      5.535      0.000
    V31$4              1.056      0.095     11.145      0.000
    V31$5              2.155      0.155     13.893      0.000
    V43$1             -1.405      0.096    -14.664      0.000
    V43$2             -0.476      0.068     -6.991      0.000
    V43$3              0.144      0.065      2.200      0.028
    V43$4              0.772      0.076     10.087      0.000
    V43$5              1.538      0.115     13.410      0.000
    V19$1             -1.212      0.087    -13.992      0.000
    V19$2             -0.263      0.071     -3.709      0.000
    V19$3              0.365      0.072      5.052      0.000
    V19$4              0.973      0.084     11.611      0.000
    V19$5              1.894      0.135     13.985      0.000
    V21$1             -0.873      0.094     -9.301      0.000
    V21$2              0.244      0.080      3.060      0.002
    V21$3              1.069      0.100     10.738      0.000
    V21$4              1.618      0.121     13.332      0.000
    V21$5              2.568      0.194     13.207      0.000
    V4$1              -1.044      0.082    -12.690      0.000
    V4$2              -0.287      0.063     -4.521      0.000
    V4$3               0.226      0.063      3.564      0.000
    V4$4               0.810      0.075     10.867      0.000
    V4$5               1.816      0.119     15.257      0.000
    V32$1             -0.998      0.098    -10.225      0.000
    V32$2             -0.515      0.064     -8.012      0.000
    V32$3             -0.056      0.054     -1.046      0.295
    V32$4              0.479      0.060      7.926      0.000
    V32$5              1.152      0.086     13.393      0.000
    V47$1             -1.282      0.107    -11.960      0.000
    V47$2             -0.281      0.083     -3.391      0.001
    V47$3              0.380      0.083      4.569      0.000
    V47$4              0.947      0.096      9.890      0.000
    V47$5              1.908      0.149     12.789      0.000
    V50$1             -0.950      0.138     -6.869      0.000
    V50$2              0.443      0.106      4.179      0.000
    V50$3              1.256      0.162      7.736      0.000
    V50$4              2.002      0.227      8.829      0.000
    V50$5              2.911      0.325      8.961      0.000
    V53$1             -0.825      0.075    -10.970      0.000
    V53$2              0.086      0.067      1.282      0.200
    V53$3              0.680      0.072      9.379      0.000
    V53$4              1.285      0.087     14.697      0.000
    V53$5              2.251      0.142     15.827      0.000
    V11$1             -0.607      0.064     -9.503      0.000
    V11$2              0.104      0.057      1.832      0.067
    V11$3              0.648      0.065      9.989      0.000
    V11$4              1.191      0.081     14.757      0.000
    V11$5              2.091      0.137     15.257      0.000
    V1$1               0.380      0.071      5.347      0.000
    V1$2               0.931      0.083     11.216      0.000
    V1$3               1.253      0.094     13.274      0.000
    V1$4               1.721      0.115     14.932      0.000
    V1$5               2.222      0.159     13.946      0.000
    V8$1               0.084      0.101      0.831      0.406
    V8$2               0.882      0.119      7.409      0.000
    V8$3               1.510      0.147     10.291      0.000
    V8$4               2.007      0.179     11.217      0.000
    V8$5               2.768      0.241     11.488      0.000
    V24$1             -1.710      0.103    -16.549      0.000
    V24$2             -0.715      0.084     -8.500      0.000
    V24$3              0.061      0.081      0.757      0.449
    V24$4              0.773      0.089      8.671      0.000
    V24$5              1.785      0.118     15.097      0.000
    V34$1             -0.810      0.118     -6.835      0.000
    V34$2              0.565      0.121      4.658      0.000
    V34$3              1.433      0.154      9.299      0.000
    V34$4              2.249      0.203     11.107      0.000
    V34$5              3.410      0.287     11.862      0.000
    V48$1             -1.246      0.114    -10.886      0.000
    V48$2              0.016      0.098      0.164      0.870
    V48$3              0.958      0.110      8.701      0.000
    V48$4              1.624      0.132     12.270      0.000
    V48$5              2.612      0.191     13.708      0.000
    V10$1             -1.038      0.113     -9.221      0.000
    V10$2              0.278      0.105      2.658      0.008
    V10$3              1.231      0.118     10.428      0.000
    V10$4              1.979      0.135     14.659      0.000
    V10$5              3.203      0.203     15.770      0.000
    V52$1             -1.430      0.100    -14.313      0.000
    V52$2             -0.383      0.077     -4.947      0.000
    V52$3              0.273      0.079      3.478      0.001
    V52$4              0.983      0.089     10.989      0.000
    V52$5              1.810      0.127     14.280      0.000
    V54$1             -1.659      0.128    -12.918      0.000
    V54$2             -0.351      0.098     -3.571      0.000
    V54$3              0.645      0.103      6.247      0.000
    V54$4              1.361      0.118     11.522      0.000
    V54$5              2.534      0.174     14.563      0.000
    V57$1             -1.311      0.105    -12.527      0.000
    V57$2             -0.105      0.092     -1.135      0.256
    V57$3              0.788      0.100      7.907      0.000
    V57$4              1.431      0.111     12.933      0.000
    V57$5              2.548      0.164     15.529      0.000

 Variances
    DR                 5.173      1.164      4.445      0.000
    CSS                0.918      0.213      4.321      0.000
    EID                1.653      0.374      4.422      0.000
    OO                 1.086      0.301      3.609      0.000
    P                  0.794      0.178      4.450      0.000
    CTR                3.427      0.704      4.870      0.000

 Residual Variances
    V28                2.547      0.650      3.919      0.000
    V33                1.592      0.466      3.418      0.001
    V36                1.058      0.253      4.179      0.000
    V38                1.388      0.361      3.849      0.000
    V40                1.333      0.267      4.990      0.000
    V42                1.960      0.410      4.780      0.000
    V51                2.735      0.579      4.720      0.000
    V55                1.303      0.269      4.847      0.000
    V14                1.140      0.212      5.375      0.000
    V18                0.162      0.188      0.866      0.387
    V22                1.048      0.385      2.725      0.006
    V35                1.447      0.274      5.277      0.000
    V6                 0.655      0.157      4.179      0.000
    V27                1.082      0.242      4.469      0.000
    V31                0.782      0.283      2.764      0.006
    V43                1.726      0.413      4.176      0.000
    V19                2.477      0.611      4.051      0.000
    V21                1.686      0.524      3.218      0.001
    V4                 0.865      0.192      4.498      0.000
    V32                0.233      0.054      4.340      0.000
    V47                2.921      0.744      3.924      0.000
    V50                2.402      0.954      2.518      0.012
    V53                3.148      0.778      4.047      0.000
    V11                1.205      0.242      4.974      0.000
    V1                 0.438      0.104      4.217      0.000
    V8                 0.758      0.219      3.460      0.001
    V24                4.654      1.122      4.148      0.000
    V34                1.460      0.344      4.241      0.000
    V48                1.417      0.290      4.880      0.000
    V10                4.515      1.109      4.073      0.000
    V52                0.860      0.170      5.058      0.000
    V54                1.059      0.228      4.649      0.000
    V57                2.074      0.433      4.795      0.000


QUALITY OF NUMERICAL RESULTS

     Condition Number for the Information Matrix              0.151E-03
       (ratio of smallest to largest eigenvalue)


SAVEDATA INFORMATION


  Difference testing

  Save file
    scalar.dat
  Save format      Free

DIAGRAM INFORMATION

  Use View Diagram under the Diagram menu in the Mplus Editor to view the diagram.
  If running Mplus from the Mplus Diagrammer, the diagram opens automatically.

  Diagram output
    d:\negative_parenting\final_model_4\mothers\mg_cfa_us_jakarta\scalar_6-without_ui_fhi.dgm

     Beginning Time:  16:59:23
        Ending Time:  16:59:47
       Elapsed Time:  00:00:24


MUTHEN & MUTHEN
3463 Stoner Ave.
Los Angeles, CA  90066

Tel: (310) 391-9971
Fax: (310) 391-8971
Web: www.StatModel.com
Support: Support@StatModel.com

Copyright (c) 1998-2012 Muthen & Muthen
