# Supplementary material for: Psychometric validation of the Young Parenting Inventory - Revised (YPI-R2): Replication and Extension of a commonly used parenting scale in Schema Therapy (ST) research and practice
Source: PLoS One. 2018 Nov 7;13(11):e0205605. doi: 10.1371/journal.pone.0205605 (PMC6221272; doi:10.1371/journal.pone.0205605)
Supplement: S5 Supporting Information — (ZIP) [file pone.0205605.s015.zip]

Archive with 3 entries (2 files):
- S5_Supporting_Information/
- S5_Supporting_Information/Divergent Validity - Fathers.xlsx
- S5_Supporting_Information/Divergent Validity - Mothers.xlsx
