# Supplementary material for: Psychometric validation of the Young Parenting Inventory - Revised (YPI-R2): Replication and Extension of a commonly used parenting scale in Schema Therapy (ST) research and practice
Source: PLoS One. 2018 Nov 7;13(11):e0205605. doi: 10.1371/journal.pone.0205605 (PMC6221272; doi:10.1371/journal.pone.0205605)
Supplement: S5 Supporting Information — (ZIP) [file pone.0205605.s015.zip › S5_Supporting_Information/Divergent Validity - Fathers.xlsx]

## Sheet: data_from_SPSS_father
Correlations
		DR5	EID5	OO5	P5	CUS5	sEMBURejection	sEMBUEmotionalwarmth	sEMBUOverprotection
DR5	Pearson Correlation	1	0.241797	0.136703	0.474438	0.143669	0.527932	-0.360717	0.32548
	Sig. (2-tailed)		2.3556e-08	0.0017812	1.51878e-30	0.00101861	1.17488e-38	2.00613e-17	4.48853e-14
	N	520	520	520	520	520	520	520	511
EID5	Pearson Correlation	0.241797	1	-0.0595178	0.247243	0.140098	0.148847	-0.344485	0.0987893
	Sig. (2-tailed)	2.3556e-08		0.17537	1.10754e-08	0.00136074	0.000661537	6.19869e-16	0.0255385
	N	520	520	520	520	520	520	520	511
OO5	Pearson Correlation	0.136703	-0.0595178	1	0.0312232	0.286983	0.131694	0.201572	0.357265
	Sig. (2-tailed)	0.0017812	0.17537		0.47742	2.57102e-11	0.00262125	3.60165e-06	7.8889e-17
	N	520	520	520	520	520	520	520	511
P5	Pearson Correlation	0.474438	0.247243	0.0312232	1	0.157772	0.5603	-0.315047	0.367891
	Sig. (2-tailed)	1.51878e-30	1.10754e-08	0.47742		0.000304142	2.58719e-44	1.90911e-13	8.01807e-18
	N	520	520	520	520	520	520	520	511
CUS5	Pearson Correlation	0.143669	0.140098	0.286983	0.157772	1	0.0885163	0.183351	0.234558
	Sig. (2-tailed)	0.00101861	0.00136074	2.57102e-11	0.000304142		0.0436342	2.59142e-05	8.12732e-08
	N	520	520	520	520	520	520	520	511
sEMBURejection	Pearson Correlation	0.527932	0.148847	0.131694	0.5603	0.0885163	1	-0.319534	0.555771
	Sig. (2-tailed)	1.17488e-38	0.000661537	0.00262125	2.58719e-44	0.0436342		8.29428e-14	9.28416e-43
	N	520	520	520	520	520	520	520	511
sEMBUEmotionalwarmth	Pearson Correlation	-0.360717	-0.344485	0.201572	-0.315047	0.183351	-0.319534	1	0.0273853
	Sig. (2-tailed)	2.00613e-17	6.19869e-16	3.60165e-06	1.90911e-13	2.59142e-05	8.29428e-14		0.536804
	N	520	520	520	520	520	520	520	511
sEMBUOverprotection	Pearson Correlation	0.32548	0.0987893	0.357265	0.367891	0.234558	0.555771	0.0273853	1
	Sig. (2-tailed)	4.48853e-14	0.0255385	7.8889e-17	8.01807e-18	8.12732e-08	9.28416e-43	0.536804
	N	511	511	511	511	511	511	511	511
		DR5	EID5	OO5	P5	CUS5	sEMBURejection	sEMBUEmotionalwarmth	sEMBUOverprotection
DR5	Pearson Correlation	1	0.241797	0.136703	0.474438	0.143669	0.527932	-0.360717	0.32548
EID5	Pearson Correlation	0.241797	1	-0.0595178	0.247243	0.140098	0.148847	-0.344485	0.0987893
OO5	Pearson Correlation	0.136703	-0.0595178	1	0.0312232	0.286983	0.131694	0.201572	0.357265
P5	Pearson Correlation	0.474438	0.247243	0.0312232	1	0.157772	0.5603	-0.315047	0.367891
CUS5	Pearson Correlation	0.143669	0.140098	0.286983	0.157772	1	0.0885163	0.183351	0.234558
sEMBURejection	Pearson Correlation	0.527932	0.148847	0.131694	0.5603	0.0885163	1	-0.319534	0.555771
sEMBUEmotionalwarmth	Pearson Correlation	-0.360717	-0.344485	0.201572	-0.315047	0.183351	-0.319534	1	0.0273853
sEMBUOverprotection	Pearson Correlation	0.32548	0.0987893	0.357265	0.367891	0.234558	0.555771	0.0273853	1

## Sheet: table_for_calculation_father
										N=	520
Scale j	Scale k	Scale h	Correlation between Scale j and scale k (r_jk)	Correlation between Scale j and scale h (r_jh)	Correlation between Scale k and scale h (r_kh)	z-test for testing if H0: r_jk - r_jh = 0	1-tailed p	2-tailed p		ψjk,jh	Sjk,jh	Zjk	Zjh
Degradation & Rejection	sEMBU-Rejection	sEMBU-Emotional warmth	0.527932	-0.360717	-0.319534	14.0073	0	0		-0.142332	-0.226846	0.587274	-0.37771
Degradation & Rejection	sEMBU-Rejection	sEMBU-Overprotection	0.527932	0.32548	0.555771	5.61457	9.85244e-09	1.97049e-08		0.315663	0.489494	0.587274	0.337764
Degradation & Rejection	sEMBU-Emotional warmth	sEMBU-Overprotection	-0.360717	0.32548	0.0273853	-12.0226	0	0		0.0657229	0.084506	-0.37771	0.337764
Emotional Inhibition & Deprivation	sEMBU-Rejection	sEMBU-Emotional warmth	0.148847	-0.344485	-0.319534	7.1904	3.22964e-13	6.45928e-13		-0.255126	-0.296037	0.149961	-0.359173
Emotional Inhibition & Deprivation	sEMBU-Rejection	sEMBU-Overprotection	0.148847	0.0987893	0.555771	1.21958	0.111313	0.222626		0.533187	0.550642	0.149961	0.0991126
Emotional Inhibition & Deprivation	sEMBU-Emotional warmth	sEMBU-Overprotection	-0.344485	0.0987893	0.0273853	-7.53722	2.39808e-14	4.79616e-14		0.0386859	0.0443275	-0.359173	0.0991126
Overprotection & Overindulgence	sEMBU-Rejection	sEMBU-Emotional warmth	0.131694	0.201572	-0.319534	-1.00206	0.158157	0.316314		-0.312157	-0.331121	0.132464	0.204371
Overprotection & Overindulgence	sEMBU-Rejection	sEMBU-Overprotection	0.131694	0.357265	0.555771	-5.71573	5.46164e-09	1.09233e-08		0.462346	0.539348	0.132464	0.373747
Overprotection & Overindulgence	sEMBU-Emotional warmth	sEMBU-Overprotection	0.201572	0.357265	0.0273853	-2.71167	0.00334723	0.00669445		-0.00714424	-0.00853638	0.204371	0.373747
Punitiveness	sEMBU-Rejection	sEMBU-Emotional warmth	0.5603	-0.315047	-0.319534	13.8849	0	0		-0.144725	-0.234195	0.63327	-0.326139
Punitiveness	sEMBU-Rejection	sEMBU-Overprotection	0.5603	0.367891	0.555771	5.48175	2.10575e-08	4.21149e-08		0.281149	0.473946	0.63327	0.385981
Punitiveness	sEMBU-Emotional warmth	sEMBU-Overprotection	-0.315047	0.367891	0.0273853	-11.9616	0	0		0.0652735	0.0838091	-0.326139	0.385981
Competitiveness & Status Seeking	sEMBU-Rejection	sEMBU-Emotional warmth	0.0885163	0.183351	-0.319534	-1.34979	0.0885415	0.177083		-0.313238	-0.326695	0.0887486	0.185448
Competitiveness & Status Seeking	sEMBU-Rejection	sEMBU-Overprotection	0.0885163	0.234558	0.555771	-3.59558	0.000161836	0.000323671		0.514317	0.548559	0.0887486	0.239007
Competitiveness & Status Seeking	sEMBU-Emotional warmth	sEMBU-Overprotection	0.183351	0.234558	0.0273853	-0.863673	0.193884	0.387767		0.00537695	0.00588794	0.185448	0.239007
Scale j	Scale k	Scale h (highest correlation)	Correlation between Scale j and scale k (r_jk)	Correlation between Scale j and scale h (r_jh)	Correlation between Scale k and scale h (r_kh)	z-test for testing if H0: r_jk - r_jh = 0	1-tailed p	2-tailed p
Degradation & Rejection	sEMBU-Emotional warmth	sEMBU-Rejection	-0.360717	0.527932	-0.319534	14.0073	0	0
Degradation & Rejection	sEMBU-Overprotection	sEMBU-Rejection	0.32548	0.527932	0.555771	5.61457	9.85244e-09	1.97049e-08
Emotional Inhibition & Deprivation	sEMBU-Rejection	sEMBU-Emotional warmth	0.148847	-0.344485	-0.319534	7.1904	3.22964e-13	6.45928e-13
Emotional Inhibition & Deprivation	sEMBU-Overprotection	sEMBU-Emotional warmth	0.0987893	-0.344485	0.0273853	-7.53722	2.39808e-14	4.79616e-14
Overprotection & Overindulgence	sEMBU-Rejection	sEMBU-Overprotection	0.131694	0.357265	0.555771	-5.71573	5.46164e-09	1.09233e-08
Overprotection & Overindulgence	sEMBU-Emotional warmth	sEMBU-Overprotection	0.201572	0.357265	0.0273853	-2.71167	0.00334723	0.00669445
Punitiveness	sEMBU-Emotional warmth	sEMBU-Rejection	-0.315047	0.5603	-0.319534	13.8849	0	0
Punitiveness	sEMBU-Overprotection	sEMBU-Rejection	0.367891	0.5603	0.555771	5.48175	2.10575e-08	4.21149e-08
Competitiveness & Status Seeking	sEMBU-Rejection	sEMBU-Overprotection	0.0885163	0.234558	0.555771	-3.59558	0.000161836	0.000323671
Competitiveness & Status Seeking	sEMBU-Emotional warmth	sEMBU-Overprotection	0.183351	0.234558	0.0273853	-0.863673	0.193884	0.387767
