# Supplementary material for: Psychometric validation of the Young Parenting Inventory - Revised (YPI-R2): Replication and Extension of a commonly used parenting scale in Schema Therapy (ST) research and practice
Source: PLoS One. 2018 Nov 7;13(11):e0205605. doi: 10.1371/journal.pone.0205605 (PMC6221272; doi:10.1371/journal.pone.0205605)
Supplement: S5 Supporting Information — (ZIP) [file pone.0205605.s015.zip › S5_Supporting_Information/Divergent Validity - Mothers.xlsx]

## Sheet: data_from_SPSS_mother
Correlations
	DR8	CUS8	EID8	OO8	P8	CTR8	FHI8	UI8	sEMBURejection	sEMBUEmotionalwarmth	sEMBUOverprotection
DR8	1	0.0614262	0.442033	0.0270825	0.666382	0.633458	0.19591	0.494978	0.618577	-0.458696	0.328401
		0.154794	3.84427e-27	0.530772	2.39317e-70	1.07721e-61	4.6951e-06	1.34712e-34	4.06609e-58	2.3846e-29	1.14636e-14
	538	538	538	538	538	538	538	538	538	538	525
CUS8	0.0614262	1	0.0916366	0.240107	0.0928469	0.28017	0.276891	-0.0160174	0.0932868	0.188783	0.261145
	0.154794		0.0335846	1.7105e-08	0.031302	3.6821e-11	6.33114e-11	0.710876	0.0305059	1.04181e-05	1.23955e-09
	538	538	538	538	538	538	538	538	538	538	525
EID8	0.442033	0.0916366	1	-0.0133247	0.425176	0.41387	0.176412	0.305385	0.297211	-0.383318	0.143699
	3.84427e-27	0.0335846		0.757809	4.97825e-25	1.11826e-23	3.87785e-05	4.46826e-13	1.95901e-12	2.83477e-20	0.000960451
	538	538	538	538	538	538	538	538	538	538	525
OO8	0.0270825	0.240107	-0.0133247	1	-0.049956	0.126939	0.385492	0.0381958	0.0446684	0.14588	0.266353
	0.530772	1.7105e-08	0.757809		0.247375	0.00318364	1.66668e-20	0.376585	0.301051	0.000688864	5.62051e-10
	538	538	538	538	538	538	538	538	538	538	525
P8	0.666382	0.0928469	0.425176	-0.049956	1	0.501716	0.181708	0.419862	0.615281	-0.34785	0.312891
	2.39317e-70	0.031302	4.97825e-25	0.247375		1.21261e-35	2.23281e-05	2.18115e-24	2.37539e-57	9.53114e-17	2.18177e-13
	538	538	538	538	538	538	538	538	538	538	525
CTR8	0.633458	0.28017	0.41387	0.126939	0.501716	1	0.319929	0.462487	0.507932	-0.293261	0.453018
	1.07721e-61	3.6821e-11	1.11826e-23	0.00318364	1.21261e-35		2.86679e-14	7.21164e-30	1.25336e-36	3.93574e-12	6.26596e-28
	538	538	538	538	538	538	538	538	538	538	525
FHI8	0.19591	0.276891	0.176412	0.385492	0.181708	0.319929	1	0.179794	0.222316	-0.0265706	0.396821
	4.6951e-06	6.33114e-11	3.87785e-05	1.66668e-20	2.23281e-05	2.86679e-14		2.73097e-05	1.88908e-07	0.538571	3.02364e-21
	538	538	538	538	538	538	538	538	538	538	525
UI8	0.494978	-0.0160174	0.305385	0.0381958	0.419862	0.462487	0.179794	1	0.429185	-0.318303	0.219439
	1.34712e-34	0.710876	4.46826e-13	0.376585	2.18115e-24	7.21164e-30	2.73097e-05		1.60481e-25	3.92623e-14	3.81376e-07
	538	538	538	538	538	538	538	538	538	538	525
sEMBURejection	0.618577	0.0932868	0.297211	0.0446684	0.615281	0.507932	0.222316	0.429185	1	-0.382718	0.514414
	4.06609e-58	0.0305059	1.95901e-12	0.301051	2.37539e-57	1.25336e-36	1.88908e-07	1.60481e-25		3.27993e-20	8.34675e-37
	538	538	538	538	538	538	538	538	538	538	525
sEMBUEmotionalwarmth	-0.458696	0.188783	-0.383318	0.14588	-0.34785	-0.293261	-0.0265706	-0.318303	-0.382718	1	0.0234134
	2.3846e-29	1.04181e-05	2.83477e-20	0.000688864	9.53114e-17	3.93574e-12	0.538571	3.92623e-14	3.27993e-20		0.592468
	538	538	538	538	538	538	538	538	538	538	525
sEMBUOverprotection	0.328401	0.261145	0.143699	0.266353	0.312891	0.453018	0.396821	0.219439	0.514414	0.0234134	1
	1.14636e-14	1.23955e-09	0.000960451	5.62051e-10	2.18177e-13	6.26596e-28	3.02364e-21	3.81376e-07	8.34675e-37	0.592468
	525	525	525	525	525	525	525	525	525	525	525
Correlations
	DR8	CUS8	EID8	OO8	P8	CTR8	FHI8	UI8	sEMBURejection	sEMBUEmotionalwarmth	sEMBUOverprotection
DR8	1	0.0614262	0.442033	0.0270825	0.666382	0.633458	0.19591	0.494978	0.618577	-0.458696	0.328401
CUS8	0.0614262	1	0.0916366	0.240107	0.0928469	0.28017	0.276891	-0.0160174	0.0932868	0.188783	0.261145
EID8	0.442033	0.0916366	1	-0.0133247	0.425176	0.41387	0.176412	0.305385	0.297211	-0.383318	0.143699
OO8	0.0270825	0.240107	-0.0133247	1	-0.049956	0.126939	0.385492	0.0381958	0.0446684	0.14588	0.266353
P8	0.666382	0.0928469	0.425176	-0.049956	1	0.501716	0.181708	0.419862	0.615281	-0.34785	0.312891
CTR8	0.633458	0.28017	0.41387	0.126939	0.501716	1	0.319929	0.462487	0.507932	-0.293261	0.453018
FHI8	0.19591	0.276891	0.176412	0.385492	0.181708	0.319929	1	0.179794	0.222316	-0.0265706	0.396821
UI8	0.494978	-0.0160174	0.305385	0.0381958	0.419862	0.462487	0.179794	1	0.429185	-0.318303	0.219439
sEMBURejection	0.618577	0.0932868	0.297211	0.0446684	0.615281	0.507932	0.222316	0.429185	1	-0.382718	0.514414
sEMBUEmotionalwarmth	-0.458696	0.188783	-0.383318	0.14588	-0.34785	-0.293261	-0.0265706	-0.318303	-0.382718	1	0.0234134
sEMBUOverprotection	0.328401	0.261145	0.143699	0.266353	0.312891	0.453018	0.396821	0.219439	0.514414	0.0234134	1

## Sheet: table_for_calculation_mother
										N=	538
Scale j	Scale k	Scale h	Correlation between Scale j and scale k (r_jk)	Correlation between Scale j and scale h (r_jh)	Correlation between Scale k and scale h (r_kh)	z-test for testing if H0: r_jk - r_jh = 0	1-tailed p	2-tailed p		ψjk,jh	Sjk,jh	Zjk	Zjh
Degradation & Rejection	sEMBU-Rejection	sEMBU-Emotional warmth	0.618577	-0.458696	-0.382718	17.8681	0	0		-0.118796	-0.2437	0.722697	-0.495659
Degradation & Rejection	sEMBU-Rejection	sEMBU-Overprotection	0.618577	0.328401	0.514414	8.27322	0	0		0.237227	0.430711	0.722697	0.341035
Degradation & Rejection	sEMBU-Emotional warmth	sEMBU-Overprotection	-0.458696	0.328401	0.0234134	-14.3887	0	0		0.067269	0.0954927	-0.495659	0.341035
Competitiveness & Status Seeking	sEMBU-Rejection	sEMBU-Emotional warmth	0.0932868	0.188783	-0.382718	-1.35277	0.0880645	0.176129		-0.372873	-0.390048	0.0935589	0.191075
Competitiveness & Status Seeking	sEMBU-Rejection	sEMBU-Overprotection	0.0932868	0.261145	0.514414	-4.04137	2.65702e-05	5.31403e-05		0.466835	0.5054	0.0935589	0.267336
Competitiveness & Status Seeking	sEMBU-Emotional warmth	sEMBU-Overprotection	0.188783	0.261145	0.0234134	-1.24653	0.106286	0.212571		-0.00109454	-0.00121805	0.191075	0.267336
Emotional Inhibition & Deprivation	sEMBU-Rejection	sEMBU-Emotional warmth	0.297211	-0.383318	-0.382718	10.0709	0	0		-0.257459	-0.331047	0.306458	-0.403944
Emotional Inhibition & Deprivation	sEMBU-Rejection	sEMBU-Overprotection	0.297211	0.143699	0.514414	3.73541	9.37032e-05	0.000187406		0.444975	0.498381	0.306458	0.144701
Emotional Inhibition & Deprivation	sEMBU-Emotional warmth	sEMBU-Overprotection	-0.383318	0.143699	0.0234134	-9.21007	0	0		0.0424005	0.0507515	-0.403944	0.144701
Overprotection & Overindulgence	sEMBU-Rejection	sEMBU-Emotional warmth	0.0446684	0.14588	-0.382718	-1.42051	0.0777299	0.15546		-0.376515	-0.385471	0.0446981	0.146929
Overprotection & Overindulgence	sEMBU-Rejection	sEMBU-Overprotection	0.0446684	0.266353	0.514414	-5.33317	4.82569e-08	9.65137e-08		0.472952	0.510085	0.0446981	0.272934
Overprotection & Overindulgence	sEMBU-Emotional warmth	sEMBU-Overprotection	0.14588	0.266353	0.0234134	-2.06499	0.0194618	0.0389235		0.00362868	0.00399069	0.146929	0.272934
Punitiveness	sEMBU-Rejection	sEMBU-Emotional warmth	0.615281	-0.34785	-0.382718	15.6104	0	0		-0.153646	-0.281281	0.717376	-0.362996
Punitiveness	sEMBU-Rejection	sEMBU-Overprotection	0.615281	0.312891	0.514414	8.57214	0	0		0.244388	0.435948	0.717376	0.323746
Punitiveness	sEMBU-Emotional warmth	sEMBU-Overprotection	-0.34785	0.312891	0.0234134	-11.6888	0	0		0.0607655	0.0766325	-0.362996	0.323746
Controlling	sEMBU-Rejection	sEMBU-Emotional warmth	0.507932	-0.293261	-0.382718	12.2989	0	0		-0.213115	-0.314241	0.559939	-0.30213
Controlling	sEMBU-Rejection	sEMBU-Overprotection	0.507932	0.453018	0.514414	1.52799	0.0632578	0.126516		0.244814	0.415132	0.559939	0.488492
Controlling	sEMBU-Emotional warmth	sEMBU-Overprotection	-0.293261	0.453018	0.0234134	-13.5375	0	0		0.0636395	0.0876068	-0.30213	0.488492
Scale j	Scale k	Scale h (highest correlation)	Correlation between Scale j and scale k (r_jk)	Correlation between Scale j and scale h (r_jh)	Correlation between Scale k and scale h (r_kh)	z-test for testing if H0: r_jk - r_jh = 0	1-tailed p	2-tailed p
Degradation & Rejection	sEMBU-Overprotection	sEMBU-Rejection	0.328401	0.618577	0.514414	8.27322	0	0
Degradation & Rejection	sEMBU-Emotional warmth	sEMBU-Rejection	-0.458696	0.618577	0.0234134	17.8681	0	0
Competitiveness & Status Seeking	sEMBU-Emotional warmth	sEMBU-Overprotection	0.188783	0.261145	-0.382718	-4.04137	2.65702e-05	5.31403e-05
Competitiveness & Status Seeking	sEMBU-Rejection	sEMBU-Overprotection	0.0932868	0.261145	0.514414	-1.24653	0.106286	0.212571
Emotional Inhibition & Deprivation	sEMBU-Rejection	sEMBU-Emotional warmth	0.297211	-0.383318	-0.382718	10.0709	0	0
Emotional Inhibition & Deprivation	sEMBU-Overprotection	sEMBU-Emotional warmth	0.143699	-0.383318	0.0234134	-9.21007	0	0
Overprotection & Overindulgence	sEMBU-Rejection	sEMBU-Overprotection	0.0446684	0.266353	0.514414	-5.33317	4.82569e-08	9.65137e-08
Overprotection & Overindulgence	sEMBU-Emotional warmth	sEMBU-Overprotection	0.14588	0.266353	0.0234134	-2.06499	0.0194618	0.0389235
Punitiveness	sEMBU-Emotional warmth	sEMBU-Rejection	-0.34785	0.615281	-0.382718	15.6104	0	0
Punitiveness	sEMBU-Overprotection	sEMBU-Rejection	0.312891	0.615281	0.514414	8.57214	0	0
Controlling	sEMBU-Emotional warmth	sEMBU-Rejection	-0.293261	0.507932	-0.382718	12.2989	0	0
Controlling	sEMBU-Overprotection	sEMBU-Rejection	0.453018	0.507932	0.514414	1.52799	0.0632578	0.126516
