# Supplementary material for: Psychometric validation of the Young Parenting Inventory - Revised (YPI-R2): Replication and Extension of a commonly used parenting scale in Schema Therapy (ST) research and practice
Source: PLoS One. 2018 Nov 7;13(11):e0205605. doi: 10.1371/journal.pone.0205605 (PMC6221272; doi:10.1371/journal.pone.0205605)
Supplement: S6 Supporting Information — (ZIP) [file pone.0205605.s016.zip › S6_Supporting_Information/Legend of Questionnaires for Manila and Jakarta.xlsx]

## Sheet: RQ-1 YPI-3 (Pos and Neg)
RQ-1			Note: Please change the Green to either red/positive or blue/negative; as well as label respectively in column C (P or N)
RQ-1 YPI-3 Scaled Questionnaires (George)	RQ-1 YPI-3 Random	P:Positive / N:Negative / U:Unsure	Description (red: positive / blue: negative / Green: not sure)	Scale
32	2	N	Died when I was a child.	Abandonment/Instability - Stability/Predictability // Abandonment //
60	3	N	Abused me physically: did things like hitting me or throwing things at me.	Abuse – Benevolence // Mistrust-Abuse //
87	4	N	Worried excessively that I would get hurt.	Overprotective - Confident/Assured // Vulnerability to Harm or Illness & Dependence/Incompetence //
126	5	N	Made me feel guilty if I did not share everything with him/her.	Enmeshing - Identity Supporting // Enmeshment //
143	6	N	Expected me to be a failure in life.	Belittling - Respectful/Encouraging // Defectiveness/Shame //
166	7	N	Had very high expectations for him/herself.	Unrelenting Standards - Realistic Expectations // Unrelenting Standards //
189	8	N	Was unhappy a lot and relied on me for support and understanding.	Dependent & Selfish - Capable & Giving // New Construct & Self-Sacrifice/Parentification //
207	9	N	Did too many things for me instead of letting me do things on my own.	Overcontrol - Autonomy Support // Dependence/Incompetence & Subjugation //
240	10	N	Never taught me the discipline necessary to succeed in school.	Overly Permissive - Reasonable Limits and Structure // Insufficient Self-Control/Self-Discipline //
263	11	N	Focused on the negative aspects of life or things going wrong.	Pessimistic - Reasonably Optimistic // Negativity/Pessimism //
284	12	N	Was an undisciplined person.	Undisciplined - Reasonable Discipline // New Construct //
300	14	N	Would become angry or harshly critical when I did something wrong.	Punitive - Compassionate/Forgiving // Punitiveness //
342	16	N	Had a hard time being playful.	Emotional Inhibition - Emotional Openness/Spontaneity // Emotional Inhibition //
361	17	N	Believed it was more important for me to gain wealth and status than be true to myself.	Approval/Status Seeking – Authenticity // Approval/Recognition Seeking //
375	18	N	Believed that I was better than other people.	Entitlement/Grandiosity- Empathic Consideration/Respect for Others // Entitlement/Grandiosity //
391	19	N	S/he dropped out of school and was not successful at work.	Failure – Success // Failure //
2	20	N	Didn’t listen and tune in to me.	Emotionally Depriving - Emotionally Nurturing // Emotional Deprivation //
72	24	N	Touched or held me in ways that made me feel uncomfortable or uneasy.	Abuse – Benevolence // Mistrust-Abuse //
224	32	N	Controlled my life so that I had little freedom of choice.	Overcontrol - Autonomy Support // Dependence/Incompetence & Subjugation //
343	39	N	Was focused on my doing well at school and being responsible and had little interest in my having time for play and pursuing my own interests.	Emotional Inhibition - Emotional Openness/Spontaneity // Emotional Inhibition //
16	44	N	Left me too much on my own to make important decisions and figure things out.	Emotionally Depriving - Emotionally Nurturing // Emotional Deprivation //
34	45	N	Left the house permanently when I was a child and did not keep in touch with me.	Abandonment/Instability - Stability/Predictability // Abandonment //
62	46	N	Abused me verbally: did things like calling me names, screaming at me, swearing at me, or threatening me.	Abuse – Benevolence // Mistrust-Abuse //
89	48	N	Worried excessively that I would get sick.	Overprotective - Confident/Assured // Vulnerability to Harm or Illness & Dependence/Incompetence //
106	49	N	Would do my homework for me, if I felt overwhelmed by it.	Overprotective - Confident/Assured // Vulnerability to Harm or Illness & Dependence/Incompetence //
128	50	N	Has tried to live through me and did not allow me to be free to live my own life.	Enmeshing - Identity Supporting // Enmeshment //
168	52	N	Was concerned with social status and appearance.	Unrelenting Standards - Realistic Expectations // Unrelenting Standards //
191	53	N	Was unable to handle many daily responsibilities, so I had to do more than my share.	Dependent & Selfish - Capable & Giving // New Construct & Self-Sacrifice/Parentification //
209	54	N	I felt that I didn't have enough individuality or sense of self separate from him/her.	Overcontrol - Autonomy Support // Dependence/Incompetence & Subjugation //
242	56	N	Provided very little discipline or structure for me.	Overly Permissive - Reasonable Limits and Structure // Insufficient Self-Control/Self-Discipline //
286	58	N	Would regularly break his/her promises to me.	Undisciplined - Reasonable Discipline // New Construct //
41	59	N	Was easily angered.	Abandonment/Instability - Stability/Predictability // Abandonment //
363	63	N	Put a lot of emphasis on my getting good grades and getting ahead in life.	Approval/Status Seeking – Authenticity // Approval/Recognition Seeking //
377	64	N	Believed that if I was smarter or more talented it made me superior to others who were less so.	Entitlement/Grandiosity- Empathic Consideration/Respect for Others // Entitlement/Grandiosity //
393	65	N	I did not respect him/her.	Failure – Success // Failure //
4	66	N	Didn’t seem to be interested in spending time with me.	Emotionally Depriving - Emotionally Nurturing // Emotional Deprivation //
74	70	N	Seemed to get pleasure out of hurting me.	Abuse – Benevolence // Mistrust-Abuse //
146	74	N	Didn’t really want me to succeed.	Belittling - Respectful/Encouraging // Defectiveness/Shame //
226	78	N	Made me feel I couldn't rely on my decisions or judgment.	Overcontrol - Autonomy Support // Dependence/Incompetence & Subjugation //
43	82	N	I never knew what would make him/her mad.	Abandonment/Instability - Stability/Predictability // Abandonment //
324	84	N	Was a loner.	Social Isolation - Social Belonging // Social Isolation/Alienation //
345	85	N	Was too self-conscious to show positive feelings to others even when s/he wanted to.	Emotional Inhibition - Emotional Openness/Spontaneity // Emotional Inhibition //
18	90	N	I did not feel like I could go to him/her with questions about personal things; I would turn to friends or just keep it to myself.	Emotionally Depriving - Emotionally Nurturing // Emotional Deprivation //
36	91	N	Abandoned me or left me on an emotional level when I was a child even though he/she was still physically present.	Abandonment/Instability - Stability/Predictability // Abandonment //
75	93	N	Didn't seem to care what happened to me.	Abuse – Benevolence // Mistrust-Abuse //
91	94	N	Gave me the feeling that something bad was about to happen.	Overprotective - Confident/Assured // Vulnerability to Harm or Illness & Dependence/Incompetence //
108	95	N	If I didn’t feel like doing a difficult or unpleasant task, I could usually get him/her to do it for me.	Overprotective - Confident/Assured // Vulnerability to Harm or Illness & Dependence/Incompetence //
170	98	N	Placed strong emphasis on success and competition.	Unrelenting Standards - Realistic Expectations // Unrelenting Standards //
193	99	N	Was often anxious and relied on me for reassurance and support.	Dependent & Selfish - Capable & Giving // New Construct & Self-Sacrifice/Parentification //
267	103	N	Had a view of life as hard and something to endure.	Pessimistic - Reasonably Optimistic // Negativity/Pessimism //
288	104	N	Was undependable and often did not follow through on plans we made.	Undisciplined - Reasonable Discipline // New Construct //
44	105	N	Blamed people when things went wrong.	Abandonment/Instability - Stability/Predictability // Abandonment //
325	107	N	Interfered with my trying to find friends.	Social Isolation - Social Belonging // Social Isolation/Alienation //
365	109	N	Believed that if someone had a lot of money and status that they would be happier than those who didn’t.	Approval/Status Seeking – Authenticity // Approval/Recognition Seeking //
379	110	N	Believed that you are either a winner or a loser in life.	Entitlement/Grandiosity- Empathic Consideration/Respect for Others // Entitlement/Grandiosity //
395	111	N	S/he did not see me as knowing how to get things done.	Failure – Success // Failure //
6	112	N	Was not interested in spending unplanned time together.	Emotionally Depriving - Emotionally Nurturing // Emotional Deprivation //
37	114	N	Was moody and unpredictable.	Abandonment/Instability - Stability/Predictability // Abandonment //
65	115	N	Would laugh at, mock or ridicule me.	Abuse – Benevolence // Mistrust-Abuse //
131	119	N	Would make me feel guilty about wanting to live somewhere that was not near her/him.	Enmeshing - Identity Supporting // Enmeshment //
148	120	N	Treated me as if there was something wrong with me.	Belittling - Respectful/Encouraging // Defectiveness/Shame //
171	121	N	Put more emphasis on competition and winning than getting along with others.	Unrelenting Standards - Realistic Expectations // Unrelenting Standards //
212	123	N	Overprotected me.	Overcontrol - Autonomy Support // Dependence/Incompetence & Subjugation //
228	124	N	I needed to give in to his/her wishes or he/she would retaliate in some way.	Overcontrol - Autonomy Support // Dependence/Incompetence & Subjugation //
245	125	N	Did not help me think through the consequences of my choices.	Overly Permissive - Reasonable Limits and Structure // Insufficient Self-Control/Self-Discipline //
268	126	N	Had a pessimistic outlook; often expected the worst outcome.	Pessimistic - Reasonably Optimistic // Negativity/Pessimism //
305	129	N	His/her punishments were often out of proportion with the “crime”.	Punitive - Compassionate/Forgiving // Punitiveness //
326	130	N	Was (seemed to be) jealous of my friends.	Social Isolation - Social Belonging // Social Isolation/Alienation //
347	131	N	Was uncomfortable expressing his/her feelings to others; even to people s/he knew well.	Emotional Inhibition - Emotional Openness/Spontaneity // Emotional Inhibition //
93	138	N	Believed that a disaster (natural, criminal, financial or medical) could strike at any moment.	Overprotective - Confident/Assured // Vulnerability to Harm or Illness & Dependence/Incompetence //
149	140	N	Was never proud of me.	Belittling - Respectful/Encouraging // Defectiveness/Shame //
195	142	N	Lied to me, deceived me, or betrayed me.	Dependent & Selfish - Capable & Giving // New Construct & Self-Sacrifice/Parentification //
290	146	N	Did what he/she wanted regardless of what I needed.	Undisciplined - Reasonable Discipline // New Construct //
306	148	N	He/she relied more on punishment than praise and rewards.	Punitive - Compassionate/Forgiving // Punitiveness //
327	149	N	Kept our family isolated from others.	Social Isolation - Social Belonging // Social Isolation/Alienation //
367	151	N	Did not think it was possible to be happy if you are average in most things.	Approval/Status Seeking – Authenticity // Approval/Recognition Seeking //
381	152	N	Saw it a “dog eat dog” world and believed that only the toughest and best survive.	Entitlement/Grandiosity- Empathic Consideration/Respect for Others // Entitlement/Grandiosity //
397	153	N	I did not want to be like him/her when I grew up.	Failure – Success // Failure //
8	154	N	Was cold and distant.	Emotionally Depriving - Emotionally Nurturing // Emotional Deprivation //
39	155	N	Was an alcoholic or addicted to drugs.	Abandonment/Instability - Stability/Predictability // Abandonment //
67	156	N	Used me or took advantage of me.	Abuse – Benevolence // Mistrust-Abuse //
133	158	N	Insisted on knowing everything s/he could about my personal life.	Enmeshing - Identity Supporting // Enmeshment //
173	160	N	Was concerned with how my behavior would reflect on him/her in the eyes of others.	Unrelenting Standards - Realistic Expectations // Unrelenting Standards //
247	164	N	Left me on my own to set goals and follow through on tasks.	Overly Permissive - Reasonable Limits and Structure // Insufficient Self-Control/Self-Discipline //
270	165	N	Would have a hard time enjoying good things because s/he feared something bad would follow.	Pessimistic - Reasonably Optimistic // Negativity/Pessimism //
85	167	N	Often told me I was bad.	Abuse – Benevolence // Mistrust-Abuse //
307	168	N	S/he believed that if you spared the rod you spoiled the child.	Punitive - Compassionate/Forgiving // Punitiveness //
328	169	N	Had no interest in being part of a community.	Social Isolation - Social Belonging // Social Isolation/Alienation //
349	170	N	Did not have a sense of humor.	Emotional Inhibition - Emotional Openness/Spontaneity // Emotional Inhibition //
382	172	N	Believed that those who come out ahead should be granted special privileges and not have to live by the same rules as others.	Entitlement/Grandiosity- Empathic Consideration/Respect for Others // Entitlement/Grandiosity //
46	176	N	I never knew how s/he would react when I walked in the door.	Abandonment/Instability - Stability/Predictability // Abandonment //
95	178	N	Worried about me or him/her being attacked.	Overprotective - Confident/Assured // Vulnerability to Harm or Illness & Dependence/Incompetence //
110	179	N	S/he often thought that something bad was likely to happen to me.	Overprotective - Confident/Assured // Vulnerability to Harm or Illness & Dependence/Incompetence //
151	181	N	When s/he competed with me s/he always needed to win.	Belittling - Respectful/Encouraging // Defectiveness/Shame //
215	184	N	Everything had to be on his/her terms.	Overcontrol - Autonomy Support // Dependence/Incompetence & Subjugation //
248	185	N	Didn't teach me that I had responsibilities to other people.	Overly Permissive - Reasonable Limits and Structure // Insufficient Self-Control/Self-Discipline //
292	187	N	Was more focused on having fun and relaxing than keeping up with responsibilities.	Undisciplined - Reasonable Discipline // New Construct //
86	188	N	Often told me there was something wrong with me.	Abuse – Benevolence // Mistrust-Abuse //
399	193	N	S/he was not as intelligent as most people when it came to getting things done.	Failure – Success // Failure //
10	194	N	Left me on my own or became irritated or angry with me when I got scared or upset at night.	Emotionally Depriving - Emotionally Nurturing // Emotional Deprivation //
175	198	N	Was a perfectionist in many areas; things had to be “just so”.	Unrelenting Standards - Realistic Expectations // Unrelenting Standards //
272	201	N	Was often worried about finances no matter how much money we had.	Pessimistic - Reasonably Optimistic // Negativity/Pessimism //
320	202	N	Made me feel to blame when things went wrong.	Punitive - Compassionate/Forgiving // Punitiveness //
309	203	N	Would punish me when I did something wrong.	Punitive - Compassionate/Forgiving // Punitiveness //
153	209	N	When we disagreed s/he always needed to be right.	Belittling - Respectful/Encouraging // Defectiveness/Shame //
250	212	N	Set few rules or responsibilities for me.	Overly Permissive - Reasonable Limits and Structure // Insufficient Self-Control/Self-Discipline //
341	214	N	Discouraged me from inviting friends to our house.	Social Isolation - Social Belonging // Social Isolation/Alienation //
310	215	N	Would punish me harshly when I did something wrong.	Punitive - Compassionate/Forgiving // Punitiveness //
401	218	N	S/he lacked confidence	Failure – Success // Failure //
12	219	N	Was not available for cuddling.	Emotionally Depriving - Emotionally Nurturing // Emotional Deprivation //
48	220	N	I never knew what would set him/her off.	Abandonment/Instability - Stability/Predictability // Abandonment //
69	221	N	Took money or a possession from me against my wishes to use for him/herself.	Abuse – Benevolence // Mistrust-Abuse //
97	222	N	Worried about our family losing all its money and becoming destitute.	Overprotective - Confident/Assured // Vulnerability to Harm or Illness & Dependence/Incompetence //
135	223	N	Has a difficult time seeing me as a separate person.	Enmeshing - Identity Supporting // Enmeshment //
177	225	N	Expected me to do my best at all times.	Unrelenting Standards - Realistic Expectations // Unrelenting Standards //
218	227	N	Treated me as if my opinions or desires didn't count.	Overcontrol - Autonomy Support // Dependence/Incompetence & Subjugation //
274	229	N	Worried when making decisions that something terrible would happen if s/he made the wrong choice.	Pessimistic - Reasonably Optimistic // Negativity/Pessimism //
332	233	N	Took no interest in my friends.	Social Isolation - Social Belonging // Social Isolation/Alienation //
369	235	N	Would change him/herself a lot depending on who s/he was with so others would like him/her more.	Approval/Status Seeking – Authenticity // Approval/Recognition Seeking //
384	236	N	Believed I should to what ever it takes to come out ahead.	Entitlement/Grandiosity- Empathic Consideration/Respect for Others // Entitlement/Grandiosity //
22	239	N	Did not make me feel loved or special.	Emotionally Depriving - Emotionally Nurturing // Emotional Deprivation //
112	242	N	S/he didn’t allow me to do things or go places other children my age were allowed to because s/he was afraid something bad might happen.	Overprotective - Confident/Assured // Vulnerability to Harm or Illness & Dependence/Incompetence //
155	243	N	Down played my successes.	Belittling - Respectful/Encouraging // Defectiveness/Shame //
178	244	N	Expected me to be the best in important areas; couldn’t accept my being second best.	Unrelenting Standards - Realistic Expectations // Unrelenting Standards //
252	247	N	Allowed me to get very angry or lose control.	Overly Permissive - Reasonable Limits and Structure // Insufficient Self-Control/Self-Discipline //
275	248	N	Made me feel anxious when making decisions and would worry that something terrible would happen if I made the wrong choice.	Pessimistic - Reasonably Optimistic // Negativity/Pessimism //
353	252	N	Seemed to be uncomfortable with my expressing joy.	Emotional Inhibition - Emotional Openness/Spontaneity // Emotional Inhibition //
403	253	N	Would often compare my performance at school or sports unfavorably to others.	Failure – Success // Failure //
14	254	N	We were emotionally distant and had a hard time understanding each other.	Emotionally Depriving - Emotionally Nurturing // Emotional Deprivation //
71	256	N	Abused me sexually.	Abuse – Benevolence // Mistrust-Abuse //
99	257	N	Worried about my developing a serious illness even though nothing serious was diagnosed by a physician.	Overprotective - Confident/Assured // Vulnerability to Harm or Illness & Dependence/Incompetence //
220	263	N	Had to have everything under control.	Overcontrol - Autonomy Support // Dependence/Incompetence & Subjugation //
253	264	N	Set no limits on how I expressed my anger.	Overly Permissive - Reasonable Limits and Structure // Insufficient Self-Control/Self-Discipline //
230	265	N	If I did what I wanted I was only asking from trouble with him/her.	Overcontrol - Autonomy Support // Dependence/Incompetence & Subjugation //
354	271	N	Felt uncomfortable being silly and child-like.	Emotional Inhibition - Emotional Openness/Spontaneity // Emotional Inhibition //
23	273	N	Was uncomfortable expressing affection.	Emotionally Depriving - Emotionally Nurturing // Emotional Deprivation //
78	274	N	Took out his/her problems on me.	Abuse – Benevolence // Mistrust-Abuse //
84	275	N	Made me feel like the “black sheep” of the family.	Abuse – Benevolence // Mistrust-Abuse //
101	277	N	Made many decisions for me because s/he wanted to be sure things would turn out well.	Overprotective - Confident/Assured // Vulnerability to Harm or Illness & Dependence/Incompetence //
137	278	N	Was more focused on my fulfilling his/her dreams rather than my own.	Enmeshing - Identity Supporting // Enmeshment //
180	281	N	Even if I did very well, s/he would focus on the mistakes or on things I didn’t do very well.	Unrelenting Standards - Realistic Expectations // Unrelenting Standards //
199	282	N	Often put his/her needs ahead of the family.	Dependent & Selfish - Capable & Giving // New Construct & Self-Sacrifice/Parentification //
103	283	N	Did a lot of things for me because s/he didn’t want me to get hurt.	Overprotective - Confident/Assured // Vulnerability to Harm or Illness & Dependence/Incompetence //
158	284	N	Treated me as if I was stupid or untalented.	Belittling - Respectful/Encouraging // Defectiveness/Shame //
222	288	N	Treated me as if I were younger than I really was.	Overcontrol - Autonomy Support // Dependence/Incompetence & Subjugation //
314	290	N	Would call me names (like “stupid” or “idiot”) when I made mistakes.	Punitive - Compassionate/Forgiving // Punitiveness //
335	293	N	Was critical of my friends.	Social Isolation - Social Belonging // Social Isolation/Alienation //
405	295	N	I had a sibling s/he did not see me as measuring up to.	Failure – Success // Failure //
181	299	N	Made me feel that almost nothing I did was quite good enough.	Unrelenting Standards - Realistic Expectations // Unrelenting Standards //
25	302	N	Was private; rarely discussed his/her feelings.	Emotionally Depriving - Emotionally Nurturing // Emotional Deprivation //
52	303	N	I felt like I needed to walk on eggshells around him/her.	Abandonment/Instability - Stability/Predictability // Abandonment //
114	305	N	Treated me as if I was fragile.	Overprotective - Confident/Assured // Vulnerability to Harm or Illness & Dependence/Incompetence //
138	306	N	Involved me so much with her/her problems it has been difficult to have a life of my own.	Enmeshing - Identity Supporting // Enmeshment //
160	307	N	Made me feel unloved or rejected.	Belittling - Respectful/Encouraging // Defectiveness/Shame //
200	310	N	Withdrew or left me alone for extended periods.	Dependent & Selfish - Capable & Giving // New Construct & Self-Sacrifice/Parentification //
232	311	N	I always let him/her make choices for me.	Overcontrol - Autonomy Support // Dependence/Incompetence & Subjugation //
116	313	N	Saw me as lacking common sense.	Overprotective - Confident/Assured // Vulnerability to Harm or Illness & Dependence/Incompetence //
278	314	N	Often obsessed over minor decisions, because the consequences of making a mistake seemed so serious.	Pessimistic - Reasonably Optimistic // Negativity/Pessimism //
295	315	N	Did not care about my being active and getting enough exercise.	Undisciplined - Reasonable Discipline // New Construct //
50	316	N	Could be loving at one moment and cold and uncaring or angry the next.	Abandonment/Instability - Stability/Predictability // Abandonment //
355	319	N	Did not seem comfortable playing with me.	Emotional Inhibition - Emotional Openness/Spontaneity // Emotional Inhibition //
257	322	N	I could usually get my way with him/her if I tried hard enough.	Overly Permissive - Reasonable Limits and Structure // Insufficient Self-Control/Self-Discipline //
118	324	N	Didn’t trust my ability to solve every day problems on my own that other children my age could.	Overprotective - Confident/Assured // Vulnerability to Harm or Illness & Dependence/Incompetence //
406	325	N	I had to compete with my sibling(s) for his/her attention through outperforming them in sports or school.	Failure – Success // Failure //
386	326	N	Saw our family as superior to other families.	Entitlement/Grandiosity- Empathic Consideration/Respect for Others // Entitlement/Grandiosity //
183	330	N	Drove me to excel at important tasks, couldn’t settle for “good enough”.	Unrelenting Standards - Realistic Expectations // Unrelenting Standards //
161	331	N	Put me down and made me feel ashamed of myself if I didn’t do well.	Belittling - Respectful/Encouraging // Defectiveness/Shame //
234	333	N	I didn't expect him/her to respect me or take my feelings into account.	Overcontrol - Autonomy Support // Dependence/Incompetence & Subjugation //
120	335	N	Treated me as if I was not capable of coping well on my own.	Overprotective - Confident/Assured // Vulnerability to Harm or Illness & Dependence/Incompetence //
202	336	N	Was a fearful or phobic person.	Dependent & Selfish - Capable & Giving // New Construct & Self-Sacrifice/Parentification //
356	341	N	Was not able to be spontaneous.	Emotional Inhibition - Emotional Openness/Spontaneity // Emotional Inhibition //
80	345	N	I was afraid to open up to him/her because s/he would later use what I shared against me.	Abuse – Benevolence // Mistrust-Abuse //
122	346	N	Saw me as not good at understanding the consequences of things.	Overprotective - Confident/Assured // Vulnerability to Harm or Illness & Dependence/Incompetence //
185	349	N	Put a lot of pressure on me to meet all of my responsibilities.	Unrelenting Standards - Realistic Expectations // Unrelenting Standards //
236	351	N	I usually let him/her have the upper hand.	Overcontrol - Autonomy Support // Dependence/Incompetence & Subjugation //
259	352	N	Usually gave me whatever I wanted for fear that I would be angry or unhappy.	Overly Permissive - Reasonable Limits and Structure // Insufficient Self-Control/Self-Discipline //
280	353	N	Taught me to assume things would not work out, so that I would not feel disappointed when things did not go well.	Pessimistic - Reasonably Optimistic // Negativity/Pessimism //
56	355	N	I never knew how s/he was going to treat me when s/he woke the next morning.	Abandonment/Instability - Stability/Predictability // Abandonment //
316	356	N	Became impatient if things weren't done properly or quickly enough.	Punitive - Compassionate/Forgiving // Punitiveness //
337	357	N	Saw him/herself as fundamentally different from other people and having little in common.	Social Isolation - Social Belonging // Social Isolation/Alienation //
371	359	N	Put a lot of emphasis on my pleasing others whether I felt like doing or not.	Approval/Status Seeking – Authenticity // Approval/Recognition Seeking //
54	363	N	Would ignore me or withdraw from me for long periods of time.	Abandonment/Instability - Stability/Predictability // Abandonment //
140	366	N	Was over-involved in my life.	Enmeshing - Identity Supporting // Enmeshment //
204	369	N	Made me feel that I was strong, and should take care of other people.	Dependent & Selfish - Capable & Giving // New Construct & Self-Sacrifice/Parentification //
260	371	N	Spoiled me, or was overindulgent, in many respects.	Overly Permissive - Reasonable Limits and Structure // Insufficient Self-Control/Self-Discipline //
281	372	N	Would often caution me about getting too enthusiastic about something and would warn me about what could go wrong.	Pessimistic - Reasonably Optimistic // Negativity/Pessimism //
297	373	N	Ate a lot of junk foods and did not put care into my eating in healthy ways.	Undisciplined - Reasonable Discipline // New Construct //
358	377	N	Was so self-controlled others saw him/her as unemotional.	Emotional Inhibition - Emotional Openness/Spontaneity // Emotional Inhibition //
409	380	N	Was unsure about my ability to reach challenging goals.	Failure – Success // Failure //
82	383	N	Would make me look foolish or put me down in front of my friends or other adults.	Abuse – Benevolence // Mistrust-Abuse //
124	384	N	Saw me as having little to contribute.	Overprotective - Confident/Assured // Vulnerability to Harm or Illness & Dependence/Incompetence //
164	386	N	Criticized me a lot.	Belittling - Respectful/Encouraging // Defectiveness/Shame //
187	387	N	Put a lot of pressure on me to excel in important areas.	Unrelenting Standards - Realistic Expectations // Unrelenting Standards //
205	388	N	Made me feel guilty if I did not put his/her needs ahead of mine.	Dependent & Selfish - Capable & Giving // New Construct & Self-Sacrifice/Parentification //
238	389	N	Would make me feel guilty if I did not go along with him/her.	Overcontrol - Autonomy Support // Dependence/Incompetence & Subjugation //
298	392	N	Spent too much money and was often in debt.	Undisciplined - Reasonable Discipline // New Construct //
58	393	N	Even when things were good I was always waiting for the next outburst or bad reaction from him/her.	Abandonment/Instability - Stability/Predictability // Abandonment //
318	394	N	Was demanding; expected to get things his/her way.	Punitive - Compassionate/Forgiving // Punitiveness //
339	395	N	Saw our family as fundamentally different from the families around us.	Social Isolation - Social Belonging // Social Isolation/Alienation //
359	396	N	Was uptight emotionally.	Emotional Inhibition - Emotional Openness/Spontaneity // Emotional Inhibition //
373	397	N	Seemed to love me more or pay more attention to me when I excelled.	Approval/Status Seeking – Authenticity // Approval/Recognition Seeking //
389	398	N	Was the dominate parent; would push to get his/her way.	Entitlement/Grandiosity- Empathic Consideration/Respect for Others // Entitlement/Grandiosity //
410	399	N	Did not seem to be interested in what I would do with my life.	Failure – Success // Failure //
239	407	N	Would withdraw from me or reject me if I did not do what s/he thought I should.	Overcontrol - Autonomy Support // Dependence/Incompetence & Subjugation //
262	408	N	Didn’t pay much attention to who I was with or what I was doing when I wasn’t home.	Overly Permissive - Reasonable Limits and Structure // Insufficient Self-Control/Self-Discipline //
1	1	P	Listened to me, understood me and was tuned into my true needs and feelings.	Emotionally Depriving - Emotionally Nurturing // Emotional Deprivation //
15	21	P	Could be strong for me and give me sounds advice and direction when I was not sure what to do.	Emotionally Depriving - Emotionally Nurturing // Emotional Deprivation //
33	22	P	Was always there for me when I needed him/her; day or night.	Abandonment/Instability - Stability/Predictability // Abandonment //
61	23	P	Even when s/he needed to discipline me, it was usually done in a respectful and caring way.	Abuse – Benevolence // Mistrust-Abuse //
88	25	P	Was concerned about my safety but did not worry excessively about it.	Overprotective - Confident/Assured // Vulnerability to Harm or Illness & Dependence/Incompetence //
105	26	P	Expected me to help with chores even if it made me very upset or angry.	Overprotective - Confident/Assured // Vulnerability to Harm or Illness & Dependence/Incompetence //
127	27	P	Respected my wanting to keep certain things to myself.	Enmeshing - Identity Supporting // Enmeshment //
144	28	P	Expected me to be a success in life.	Belittling - Respectful/Encouraging // Defectiveness/Shame //
167	29	P	Had realistic expectations of him/herself.	Unrelenting Standards - Realistic Expectations // Unrelenting Standards //
190	30	P	Could be relied on for support and understanding.	Dependent & Selfish - Capable & Giving // New Construct & Self-Sacrifice/Parentification //
208	31	P	Gave me the freedom to do things on my own when I wanted to.	Overcontrol - Autonomy Support // Dependence/Incompetence & Subjugation //
241	33	P	Taught me the discipline I needed to succeed in school.	Overly Permissive - Reasonable Limits and Structure // Insufficient Self-Control/Self-Discipline //
264	34	P	Focused more about the positive aspects of life or what was going well than the negative aspects of life.	Pessimistic - Reasonably Optimistic // Negativity/Pessimism //
285	35	P	Had a reasonable amount of discipline.	Undisciplined - Reasonable Discipline // New Construct //
21	36	P	Treated me in a way that made me feel loved and special.	Emotionally Depriving - Emotionally Nurturing // Emotional Deprivation //
301	37	P	Did not become harshly critical when I did something wrong.	Punitive - Compassionate/Forgiving // Punitiveness //
322	38	P	Was happy for me to have friends.	Social Isolation - Social Belonging // Social Isolation/Alienation //
362	40	P	Put more focus on my being true to myself than impressing others.	Approval/Status Seeking – Authenticity // Approval/Recognition Seeking //
376	41	P	Saw all people have equal value.	Entitlement/Grandiosity- Empathic Consideration/Respect for Others // Entitlement/Grandiosity //
392	42	P	S/he completed school and was successful in his/her job (career).	Failure – Success // Failure //
3	43	P	Liked to spend time with and pay attention to me.	Emotionally Depriving - Emotionally Nurturing // Emotional Deprivation //
73	47	P	Respected my personal space and privacy.	Abuse – Benevolence // Mistrust-Abuse //
145	51	P	Was supportive and encouraging when I faced a challenge.	Belittling - Respectful/Encouraging // Defectiveness/Shame //
225	55	P	Often allowed me the freedom to make my own decisions so that I felt like I had a good amount of control over my own life.	Overcontrol - Autonomy Support // Dependence/Incompetence & Subjugation //
265	57	P	Focused more on what we could be grateful for than on our misfortunes.	Pessimistic - Reasonably Optimistic // Negativity/Pessimism //
302	60	P	Was patient and understanding when I did something wrong	Punitive - Compassionate/Forgiving // Punitiveness //
323	61	P	Would help me find friends, if I needed it.	Social Isolation - Social Belonging // Social Isolation/Alienation //
344	62	P	It was easy for him/her to be playful when s/he wanted to be.	Emotional Inhibition - Emotional Openness/Spontaneity // Emotional Inhibition //
17	67	P	If I had an important personal question s/he was the one I would always go to; I felt free to talk to him/her about anything.	Emotionally Depriving - Emotionally Nurturing // Emotional Deprivation //
35	68	P	I knew s/he would never leave or abandon me.	Abandonment/Instability - Stability/Predictability // Abandonment //
63	69	P	Would stand up for and protected me when I needed it.	Abuse – Benevolence // Mistrust-Abuse //
90	71	P	Took care of me so I would stay healthy but did not worry excessively about my getting sick.	Overprotective - Confident/Assured // Vulnerability to Harm or Illness & Dependence/Incompetence //
107	72	P	Would be supportive and helpful if I felt overwhelmed by my homework but wouldn’t do it for me.	Overprotective - Confident/Assured // Vulnerability to Harm or Illness & Dependence/Incompetence //
129	73	P	Was more focused on my living my own life rather than living through me.	Enmeshing - Identity Supporting // Enmeshment //
169	75	P	Was more focused on what was best for me and the family than social status and appearance.	Unrelenting Standards - Realistic Expectations // Unrelenting Standards //
192	76	P	Was reliable and responsible.	Dependent & Selfish - Capable & Giving // New Construct & Self-Sacrifice/Parentification //
210	77	P	Allowed me to be an individual separate from him/her.	Overcontrol - Autonomy Support // Dependence/Incompetence & Subjugation //
243	79	P	Provided enough discipline and structure for me.	Overly Permissive - Reasonable Limits and Structure // Insufficient Self-Control/Self-Discipline //
266	80	P	Had a view of life as good and something to be enjoyed and make the most of.	Pessimistic - Reasonably Optimistic // Negativity/Pessimism //
287	81	P	Kept his/her promises to me.	Undisciplined - Reasonable Discipline // New Construct //
303	83	P	Made me feel loved and worthwhile even when I made mistakes and would help me learn from them.	Punitive - Compassionate/Forgiving // Punitiveness //
364	86	P	Was more concerned with what I learned at school than the grades I got.	Approval/Status Seeking – Authenticity // Approval/Recognition Seeking //
378	87	P	Saw all people as being special and of value in their own way.	Entitlement/Grandiosity- Empathic Consideration/Respect for Others // Entitlement/Grandiosity //
394	88	P	I respected and admired him/her.	Failure – Success // Failure //
5	89	P	Was available at times to just talk and hang out together.	Emotionally Depriving - Emotionally Nurturing // Emotional Deprivation //
64	92	P	Always spoke to me in a respectful way, even when s/he was angry with me.	Abuse – Benevolence // Mistrust-Abuse //
130	96	P	Wanted me to follow my own dreams even if different from his/hers.	Enmeshing - Identity Supporting // Enmeshment //
147	97	P	Wanted me to succeed.	Belittling - Respectful/Encouraging // Defectiveness/Shame //
211	100	P	I felt close to him/her and, at the same time, that I could be my own person with my own ideas, feelings and wishes.	Overcontrol - Autonomy Support // Dependence/Incompetence & Subjugation //
227	101	P	Made me feel I could rely on my own decisions and judgment.	Overcontrol - Autonomy Support // Dependence/Incompetence & Subjugation //
244	102	P	Helped me to think through the consequences of my choices when I needed it.	Overly Permissive - Reasonable Limits and Structure // Insufficient Self-Control/Self-Discipline //
304	106	P	Made me feel loved and worthwhile even when I did something bad and helped me learn how to do better.	Punitive - Compassionate/Forgiving // Punitiveness //
346	108	P	Expressed positive feelings towards others freely when s/he wanted to.	Emotional Inhibition - Emotional Openness/Spontaneity // Emotional Inhibition //
19	113	P	When I was upset s/he knew what to do and say to comfort me.	Emotionally Depriving - Emotionally Nurturing // Emotional Deprivation //
76	116	P	Helped me avoid getting into or stay out of bad or dangerous situations.	Abuse – Benevolence // Mistrust-Abuse //
92	117	P	Gave the feeling that we were safe and that things would be OK.	Overprotective - Confident/Assured // Vulnerability to Harm or Illness & Dependence/Incompetence //
109	118	P	If I didn’t feel like doing a difficult or unpleasant task, s/he might help me get started but wouldn’t do it for me.	Overprotective - Confident/Assured // Vulnerability to Harm or Illness & Dependence/Incompetence //
194	122	P	Was usually confident and assured and could be relied on for support and reassurance when I needed it.	Dependent & Selfish - Capable & Giving // New Construct & Self-Sacrifice/Parentification //
289	127	P	Was dependable and followed through on plans we made.	Undisciplined - Reasonable Discipline // New Construct //
45	128	P	Took responsibility for his/her mistakes.	Abandonment/Instability - Stability/Predictability // Abandonment //
366	132	P	Did not believe that if someone had a lot of money and status that they would be happier than those who didn’t.	Approval/Status Seeking – Authenticity // Approval/Recognition Seeking //
380	133	P	Believed that there are more important things than winning and losing.	Entitlement/Grandiosity- Empathic Consideration/Respect for Others // Entitlement/Grandiosity //
396	134	P	S/he saw me as able to come up with good solutions to problems.	Failure – Success // Failure //
7	135	P	Was warm and physically affectionate.	Emotionally Depriving - Emotionally Nurturing // Emotional Deprivation //
38	136	P	Was emotionally strong, steady and predictable.	Abandonment/Instability - Stability/Predictability // Abandonment //
66	137	P	Always treated me with dignity and respect.	Abuse – Benevolence // Mistrust-Abuse //
132	139	P	Has been supportive of my living wherever I want to, even if it was far away.	Enmeshing - Identity Supporting // Enmeshment //
172	141	P	Did not put success and competition ahead of getting along with others.	Unrelenting Standards - Realistic Expectations // Unrelenting Standards //
213	143	P	Did not overprotect me.	Overcontrol - Autonomy Support // Dependence/Incompetence & Subjugation //
246	144	P	Helped me to set goals and follow through on tasks.	Overly Permissive - Reasonable Limits and Structure // Insufficient Self-Control/Self-Discipline //
269	145	P	Usually was confident that things would turn out well in the end.	Pessimistic - Reasonably Optimistic // Negativity/Pessimism //
340	147	P	Saw our family as having things in common with some of the families around us.	Social Isolation - Social Belonging // Social Isolation/Alienation //
348	150	P	Was able to be open with others about his/her feelings when s/he wanted to.	Emotional Inhibition - Emotional Openness/Spontaneity // Emotional Inhibition //
94	157	P	Made me generally feel safe and secure; that nothing bad was going to happen to me (such as illnesses, strangers hurting me, or catastrophic events)	Overprotective - Confident/Assured // Vulnerability to Harm or Illness & Dependence/Incompetence //
150	159	P	Expressed his/her pride for me when I did something well.	Belittling - Respectful/Encouraging // Defectiveness/Shame //
196	161	P	Was honest, fair and good to me.	Dependent & Selfish - Capable & Giving // New Construct & Self-Sacrifice/Parentification //
214	162	P	Protected me and helped me feel safe and cared for without overprotecting me.	Overcontrol - Autonomy Support // Dependence/Incompetence & Subjugation //
229	163	P	I didn’t worry that s/he would reject me if I didn’t give in to his/her wishes.	Overcontrol - Autonomy Support // Dependence/Incompetence & Subjugation //
291	166	P	Took my needs and his/her needs into account.	Undisciplined - Reasonable Discipline // New Construct //
368	171	P	Believed I could be happy even if I didn’t excel at anything.	Approval/Status Seeking – Authenticity // Approval/Recognition Seeking //
398	173	P	I looked up to him/her and wanted to be like him/her when I grew up.	Failure – Success // Failure //
20	174	P	Told me that s/he loved me.	Emotionally Depriving - Emotionally Nurturing // Emotional Deprivation //
9	175	P	Was always there to comfort and reassure me if I got scared during the night.	Emotionally Depriving - Emotionally Nurturing // Emotional Deprivation //
77	177	P	Was honest and open about his/her intentions; I didn’t have a sense of a hidden agenda.	Abuse – Benevolence // Mistrust-Abuse //
134	180	P	Respected my having personal information or things I choose not to share with him/her.	Enmeshing - Identity Supporting // Enmeshment //
174	182	P	Was more concerned with what was best for me than how my behavior would reflect on him/her in the eyes of others.	Unrelenting Standards - Realistic Expectations // Unrelenting Standards //
31	183	P	S/he could be flexible and willing to compromise when we disagreed.	Emotionally Depriving - Emotionally Nurturing // Emotional Deprivation //
271	186	P	When something good happened he/she enjoyed it without expecting something bad to follow.	Pessimistic - Reasonably Optimistic // Negativity/Pessimism //
308	189	P	S/he relied more on praise and rewards than punishment.	Punitive - Compassionate/Forgiving // Punitiveness //
329	190	P	Was an active part of a community.	Social Isolation - Social Belonging // Social Isolation/Alienation //
350	191	P	Liked to joke around with me.	Emotional Inhibition - Emotional Openness/Spontaneity // Emotional Inhibition //
383	192	P	Believed everyone should live by the same rules no matter how successful they are.	Entitlement/Grandiosity- Empathic Consideration/Respect for Others // Entitlement/Grandiosity //
47	195	P	Was almost always happy to see me when I walked in the door.	Abandonment/Instability - Stability/Predictability // Abandonment //
96	196	P	Usually made me feel safe when we were out in public or in crowds and that we didn’t have to worry about being attacked.	Overprotective - Confident/Assured // Vulnerability to Harm or Illness & Dependence/Incompetence //
152	197	P	When s/he competed with me s/he was happy for me if I won.	Belittling - Respectful/Encouraging // Defectiveness/Shame //
216	199	P	Respected my opinions and ideas even when they were different from his/hers.	Overcontrol - Autonomy Support // Dependence/Incompetence & Subjugation //
249	200	P	Taught me I had responsibilities to other people.	Overly Permissive - Reasonable Limits and Structure // Insufficient Self-Control/Self-Discipline //
330	204	P	Was happy to have me become part of a larger group beyond the family.	Social Isolation - Social Belonging // Social Isolation/Alienation //
400	205	P	S/he knew how to get things done.	Failure – Success // Failure //
11	206	P	Would cuddle with me when I needed or wanted it.	Emotionally Depriving - Emotionally Nurturing // Emotional Deprivation //
68	207	P	Was always focused on what was best for me; would never use me.	Abuse – Benevolence // Mistrust-Abuse //
111	208	P	S/he was confident I would be OK dealing with the risks of everyday life.	Overprotective - Confident/Assured // Vulnerability to Harm or Illness & Dependence/Incompetence //
176	210	P	Had realistic expectations; could accept things being “good enough”.	Unrelenting Standards - Realistic Expectations // Unrelenting Standards //
217	211	P	Could be flexible and open to compromise.	Overcontrol - Autonomy Support // Dependence/Incompetence & Subjugation //
273	213	P	When things were going OK financially, s/he was optimistic about our having enough money in the future.	Pessimistic - Reasonably Optimistic // Negativity/Pessimism //
331	216	P	Helped me to become part of a larger group beyond the family.	Social Isolation - Social Belonging // Social Isolation/Alienation //
351	217	P	Could act child-like and be silly with me when s/he felt like it.	Emotional Inhibition - Emotional Openness/Spontaneity // Emotional Inhibition //
154	224	P	When disagreed s/he was open to being proven wrong.	Belittling - Respectful/Encouraging // Defectiveness/Shame //
197	226	P	Being at home and available to me was a priority to him/her; s/he was there as much as s/he could be.	Dependent & Selfish - Capable & Giving // New Construct & Self-Sacrifice/Parentification //
251	228	P	Set rules and responsibilities s/he expected me to live up to.	Overly Permissive - Reasonable Limits and Structure // Insufficient Self-Control/Self-Discipline //
293	230	P	Was able to make time for both having fun and keeping up with responsibilities.	Undisciplined - Reasonable Discipline // New Construct //
40	231	P	Did not abuse drugs or alcohol.	Abandonment/Instability - Stability/Predictability // Abandonment //
352	234	P	Would freely join me in expressing joy and exuberance.	Emotional Inhibition - Emotional Openness/Spontaneity // Emotional Inhibition //
402	237	P	S/he was assured and confident.	Failure – Success // Failure //
13	238	P	We were very close and understood each other on a deep level.	Emotionally Depriving - Emotionally Nurturing // Emotional Deprivation //
70	240	P	I knew s/he would never intentionally hurt me.	Abuse – Benevolence // Mistrust-Abuse //
98	241	P	Felt confident that we had enough money to get by in the future and that we didn’t have to worry about losing everything.	Overprotective - Confident/Assured // Vulnerability to Harm or Illness & Dependence/Incompetence //
198	245	P	Would often sacrifice his/her own needs for the sake of the family.	Dependent & Selfish - Capable & Giving // New Construct & Self-Sacrifice/Parentification //
219	246	P	Respected my wishes even when s/he disagreed with them.	Overcontrol - Autonomy Support // Dependence/Incompetence & Subjugation //
411	249	P	Talked with me about my future and what I wanted to do with my life.	Failure – Success // Failure //
312	250	P	Made me feel that If I made even a small mistake, something bad might happen.	Punitive - Compassionate/Forgiving // Punitiveness //
333	251	P	Took an interest in who I spent time with outside or the family.	Social Isolation - Social Belonging // Social Isolation/Alienation //
49	255	P	I could easily predict what would get him/her upset.	Abandonment/Instability - Stability/Predictability // Abandonment //
136	258	P	Was very close and at the same time, able to see me as my own person.	Enmeshing - Identity Supporting // Enmeshment //
113	259	P	S/he felt comfortable letting me do things and go places that other children my age were allowed to.	Overprotective - Confident/Assured // Vulnerability to Harm or Illness & Dependence/Incompetence //
156	260	P	Celebrated my successes.	Belittling - Respectful/Encouraging // Defectiveness/Shame //
100	261	P	Usually saw me as physically healthy and didn’t worry about my health unless a doctor had diagnosed me with a medical problem.	Overprotective - Confident/Assured // Vulnerability to Harm or Illness & Dependence/Incompetence //
179	262	P	Was fine with my being second best as long as I put in a reasonable effort.	Unrelenting Standards - Realistic Expectations // Unrelenting Standards //
276	266	P	Helped me to be comfortable making decisions and not worry that something terrible would happen if I was wrong.	Pessimistic - Reasonably Optimistic // Negativity/Pessimism //
294	267	P	Put thought and care into his/her and my eating healthy foods.	Undisciplined - Reasonable Discipline // New Construct //
390	268	P	Saw him/herself as an equal and made decisions collaboratively	Entitlement/Grandiosity- Empathic Consideration/Respect for Others // Entitlement/Grandiosity //
313	269	P	Made me feel that things would still be OK even when I made mistakes.	Punitive - Compassionate/Forgiving // Punitiveness //
334	270	P	Liked getting to know my friends.	Social Isolation - Social Belonging // Social Isolation/Alienation //
404	272	P	Focused on my learning and progressing in school or sports without comparing me to others.	Failure – Success // Failure //
24	276	P	Was willing to show his/her vulnerability at times.	Emotionally Depriving - Emotionally Nurturing // Emotional Deprivation //
157	279	P	Treated me as capable.	Belittling - Respectful/Encouraging // Defectiveness/Shame //
102	280	P	Allowed me to make my own decisions so that I had a chance to learn from my own mistakes.	Overprotective - Confident/Assured // Vulnerability to Harm or Illness & Dependence/Incompetence //
221	285	P	Could accept him/her not having everything under control.	Overcontrol - Autonomy Support // Dependence/Incompetence & Subjugation //
254	286	P	Helped me to learn to express my anger in respectful ways.	Overly Permissive - Reasonable Limits and Structure // Insufficient Self-Control/Self-Discipline //
277	287	P	Was usually comfortable making decisions; didn’t worry that something terrible would happen if s/he was wrong.	Pessimistic - Reasonably Optimistic // Negativity/Pessimism //
374	289	P	I felt his/her love even when I did not perform well or failed.	Approval/Status Seeking – Authenticity // Approval/Recognition Seeking //
223	291	P	Saw me as capable as others my age.	Overcontrol - Autonomy Support // Dependence/Incompetence & Subjugation //
360	292	P	Could be emotionally open.	Emotional Inhibition - Emotional Openness/Spontaneity // Emotional Inhibition //
385	294	P	Saw being respectful and fair to others as important as winning.	Entitlement/Grandiosity- Empathic Consideration/Respect for Others // Entitlement/Grandiosity //
319	296	P	Was sometimes willing to compromise between getting things his/her way and what I wanted.	Punitive - Compassionate/Forgiving // Punitiveness //
255	297	P	Did not let me push him/her around.	Overly Permissive - Reasonable Limits and Structure // Insufficient Self-Control/Self-Discipline //
231	298	P	If I did what I thought was OK I usually didn’t worry that I would upset him/her.	Overcontrol - Autonomy Support // Dependence/Incompetence & Subjugation //
159	300	P	Treated me as intelligent and having talents.	Belittling - Respectful/Encouraging // Defectiveness/Shame //
104	301	P	Was not afraid to let me do things myself and believed I could learn from my mistakes.	Overprotective - Confident/Assured // Vulnerability to Harm or Illness & Dependence/Incompetence //
79	304	P	Would readily admit and take responsibility for her/her mistakes.	Abuse – Benevolence // Mistrust-Abuse //
115	308	P	Saw me as strong and resilient.	Overprotective - Confident/Assured // Vulnerability to Harm or Illness & Dependence/Incompetence //
182	309	P	If I did very well at something, s/he would focus on that and did not feel the need to point out mistakes or flaws.	Unrelenting Standards - Realistic Expectations // Unrelenting Standards //
256	312	P	Helped me to learn to control my anger.	Overly Permissive - Reasonable Limits and Structure // Insufficient Self-Control/Self-Discipline //
315	317	P	Treated me with respect even when I did something wrong.	Punitive - Compassionate/Forgiving // Punitiveness //
336	318	P	Was accepting of my friends.	Social Isolation - Social Belonging // Social Isolation/Alienation //
26	320	P	Was willing to be open and share his/her feelings with me in a way that felt helpful or made us closer.	Emotionally Depriving - Emotionally Nurturing // Emotional Deprivation //
117	321	P	Saw me as having good common sense and trusted my ability to judge situations.	Overprotective - Confident/Assured // Vulnerability to Harm or Illness & Dependence/Incompetence //
279	323	P	Taught me to not worry that much about small decisions.	Pessimistic - Reasonably Optimistic // Negativity/Pessimism //
370	327	P	Would be him/herself no matter who s/he was with.	Approval/Status Seeking – Authenticity // Approval/Recognition Seeking //
233	328	P	S/he generally supported me in making my own choices.	Overcontrol - Autonomy Support // Dependence/Incompetence & Subjugation //
119	329	P	Was confident in my ability to solve problems that came up that other children my age could.	Overprotective - Confident/Assured // Vulnerability to Harm or Illness & Dependence/Incompetence //
201	332	P	Was available to me when I needed him/her.	Dependent & Selfish - Capable & Giving // New Construct & Self-Sacrifice/Parentification //
184	334	P	Supported me in doing my best at important tasks but was not focused on my excelling.	Unrelenting Standards - Realistic Expectations // Unrelenting Standards //
235	337	P	S/he cared about my feelings and didn’t expect me to justify them.	Overcontrol - Autonomy Support // Dependence/Incompetence & Subjugation //
258	338	P	Would not always let me get my way.	Overly Permissive - Reasonable Limits and Structure // Insufficient Self-Control/Self-Discipline //
121	339	P	Treated me as if I was able to cope with things on my own as well as other children my age could.	Overprotective - Confident/Assured // Vulnerability to Harm or Illness & Dependence/Incompetence //
51	340	P	I count on his/her support and love no matter how bad things got.	Abandonment/Instability - Stability/Predictability // Abandonment //
407	342	P	Saw each member of the family as having their own special strengths and abilities.	Failure – Success // Failure //
27	343	P	Was proud of me when I succeeded at something important.	Emotionally Depriving - Emotionally Nurturing // Emotional Deprivation //
53	344	P	I felt free and comfortable to be myself around him/her.	Abandonment/Instability - Stability/Predictability // Abandonment //
139	347	P	Has kept his/her problems from interfering with my living my own life.	Enmeshing - Identity Supporting // Enmeshment //
162	348	P	Made me feel loved and accepted for who I am.	Belittling - Respectful/Encouraging // Defectiveness/Shame //
203	350	P	Was a secure and confident person.	Dependent & Selfish - Capable & Giving // New Construct & Self-Sacrifice/Parentification //
296	354	P	Helped me to be active enough and get enough exercise.	Undisciplined - Reasonable Discipline // New Construct //
357	358	P	Was able to be free and expressive when s/he wanted to be.	Emotional Inhibition - Emotional Openness/Spontaneity // Emotional Inhibition //
387	360	P	Saw all families and people as having equal value.	Entitlement/Grandiosity- Empathic Consideration/Respect for Others // Entitlement/Grandiosity //
408	361	P	Believed in my ability to succeed at challenging goals.	Failure – Success // Failure //
28	362	P	Made me feel like I was one of the most important things in his/her life.	Emotionally Depriving - Emotionally Nurturing // Emotional Deprivation //
81	364	P	Would never use what I shared when I opened up about personal things against me.	Abuse – Benevolence // Mistrust-Abuse //
123	365	P	Was confident in my ability to complete tasks successfully that other children my age could.	Overprotective - Confident/Assured // Vulnerability to Harm or Illness & Dependence/Incompetence //
163	367	P	Made me feel loved and accepted even when I failed at something.	Belittling - Respectful/Encouraging // Defectiveness/Shame //
186	368	P	Had reasonable expectations of me when it came to meeting my responsibilities.	Unrelenting Standards - Realistic Expectations // Unrelenting Standards //
237	370	P	I didn't always go along with him/her; we could talk over things if we disagreed.	Overcontrol - Autonomy Support // Dependence/Incompetence & Subjugation //
57	374	P	I could count on him/her being happy to see me and be with me when I got up each morning.	Abandonment/Instability - Stability/Predictability // Abandonment //
317	375	P	Was patient even when things weren’t done properly or quickly enough.	Punitive - Compassionate/Forgiving // Punitiveness //
338	376	P	Saw him/herself as having a lot in common with most other people.	Social Isolation - Social Belonging // Social Isolation/Alienation //
372	378	P	Generally respected my wishes even if it meant others might be disappointed.	Approval/Status Seeking – Authenticity // Approval/Recognition Seeking //
388	379	P	Did not believe that having more wealth and status made us (would make us) better than other people.	Entitlement/Grandiosity- Empathic Consideration/Respect for Others // Entitlement/Grandiosity //
29	381	P	Was patient and understanding even when I was angry with him/her.	Emotionally Depriving - Emotionally Nurturing // Emotional Deprivation //
55	382	P	I could count on him/her responding to me when I reached out to him/her.	Abandonment/Instability - Stability/Predictability // Abandonment //
141	385	P	Was involved in my life but not over-involved.	Enmeshing - Identity Supporting // Enmeshment //
261	390	P	Expected me to let them know what I was doing and who I was with after school or on weekends and when I would be home.	Overly Permissive - Reasonable Limits and Structure // Insufficient Self-Control/Self-Discipline //
282	391	P	Would be happy for me when I got enthusiastic about something and did not become overly focused on what could go wrong.	Pessimistic - Reasonably Optimistic // Negativity/Pessimism //
30	400	P	When we disagreed, she/he usually took time to understand my thoughts and feelings.	Emotionally Depriving - Emotionally Nurturing // Emotional Deprivation //
83	401	P	Was careful to not embarrass me in front of others; would discuss problems in a respectful way at a discreet time or place if needed.	Abuse – Benevolence // Mistrust-Abuse //
125	402	P	Saw me as having good ideas and knowing how to get things done at least as well as other children my age.	Overprotective - Confident/Assured // Vulnerability to Harm or Illness & Dependence/Incompetence //
142	403	P	Was very close and, at the same time, supported my having a life of my own.	Enmeshing - Identity Supporting // Enmeshment //
165	404	P	Made me feel accepted and loved even when I did something bad.	Belittling - Respectful/Encouraging // Defectiveness/Shame //
188	405	P	Was more focused on my pursuing what interested me in my own way than on me excelling.	Unrelenting Standards - Realistic Expectations // Unrelenting Standards //
206	406	P	Made me feel that my needs were just as important as everyone else’s.	Dependent & Selfish - Capable & Giving // New Construct & Self-Sacrifice/Parentification //
283	409	P	Put more energy into learning from things going wrong than blaming and punishing.	Pessimistic - Reasonably Optimistic // Negativity/Pessimism //
299	410	P	Saved enough money for the future and helped me learn to do the same.	Undisciplined - Reasonable Discipline // New Construct //
59	411	P	When things were good with him/her, I could usually count on it staying that way.	Abandonment/Instability - Stability/Predictability // Abandonment //
42	13	U	It took a lot to make him/her angry.	Abandonment/Instability - Stability/Predictability // Abandonment //
321	15	U	Had some close friends.	Social Isolation - Social Belonging // Social Isolation/Alienation //
311	232	U	Did not punish me when I did something wrong.	Punitive - Compassionate/Forgiving // Punitiveness //

## Sheet: RQ-2 AdultPAQ (Rohner)
RQ-2	Adult PAQ (Rohner): Please note our questionnaire scoring is the opposite of the original scoring, as such I have to flip the reverse scoring.
Item No	Description	Scale
1	I feel resentment against people	Hostility/Aggression
2	I like to be given encouragement when I have trouble with something	Dependency
3	I get disgusted with myself	Negative Self-Esteem
4	I think I am a failure	Negative Self-Adequacy
5	I feel I have trouble making and keeping close, intimate friends	Emotional Unresponsive
6	I get upset easily when I meet difficult problems	Emotional Instability
7	I view the universe as a threatening, dangerous place	Negative Worldview
8	I have trouble controlling my temper	Hostility/Aggression
9	I like my friends to feel sorry for me when I am ill	Dependency
10	I feel I am a good person and worthy of the respect of others	Negative Self-Esteem
11	I can compete successfully for the things I want	Negative Self-Adequacy
12	It is hard for me to be emotionally spontaneous around people	Emotional Unresponsive
13	I get upset when things go wrong	Emotional Instability
14	Overall, life—the very nature of the universe—is for me good, friendly, and secure	Negative Worldview
15	I find myself pouting or sulking when I get angry	Hostility/Aggression
16	I would rather keep my problems to myself than seek sympathy or comfort	Dependency
17	I certainly feel worthless	Negative Self-Esteem
18	I am overcome by feelings of inadequacy	Negative Self-Adequacy
19	My relationship with others is spontaneous and warm	Emotional Unresponsive
20	My mood is fairly constant throughout the day	Emotional Instability
21	I see life, by its very nature, as being insecure and threatening	Negative Worldview
22	I make fun of people who do stupid things	Hostility/Aggression
23	I like friends to make a fuss over me when I am hurt or sick	Dependency
24	I feel pretty good about myself	Negative Self-Esteem
25	I feel I am successful in the things I do	Negative Self-Adequacy
26	I feel distant and detached from most people	Emotional Unresponsive
27	I am cross and grumpy without any good reason	Emotional Instability
28	Life for me is a good thing	Negative Worldview
29	I like being sarcastic	Hostility/Aggression
30	I like my friends to sympathize with me and to cheer me up when I am depressed	Dependency
31	When I meet a stranger I think that (s)he is better than I am	Negative Self-Esteem
32	I feel depressed by my inability to handle situations	Negative Self-Adequacy
33	It is easy for me to be affectionate with people I care about	Emotional Unresponsive
34	Some things get on my nerves unbearably even though I know they are unimportant	Emotional Instability
35	I view the world as an anxious and insecure place	Negative Worldview
36	I get so angry I throw and break things	Hostility/Aggression
37	I like to be given encouragement when I have failed	Dependency
38	I like myself	Negative Self-Esteem
39	I am pretty satisfied with my ability to meet daily demands as they arise	Negative Self-Adequacy
40	I have trouble expressing my true feelings	Emotional Unresponsive
41	I can take a lot of frustration without getting angry or upset	Emotional Instability
42	In my view the world is basically a good, happy place	Negative Worldview
43	I get revenge when someone insults me or hurts my feelings	Hostility/Aggression
44	I prefer to work out problems on my own rather than ask for reassurance or encouragement	Dependency
45	I feel that I am no good and never will be any good	Negative Self-Esteem
46	I am dissatisfied with myself, feeling that I am not as capable as most people I know	Negative Self-Adequacy
47	I feel uncomfortable and awkward when I try to show the way I really feel to someone I like	Emotional Unresponsive
48	Small setbacks upset me a lot	Emotional Instability
49	I see life as full of dangers	Negative Worldview
50	I want to hit something or someone	Hostility/Aggression
51	I like my friends to be sympathetic when I have problems	Dependency
52	I feel I am inferior to others in most respects	Negative Self-Esteem
53	I feel I am as capable as most people around me	Negative Self-Adequacy
54	I am warm and affectionate toward the people I really like	Emotional Unresponsive
55	I am cheerful and happy one minute and gloomy or unhappy the next	Emotional Instability
56	I feel that life is pleasant	Negative Worldview
57	I think about fighting or being unkind	Hostility/Aggression
58	I like my friends to show a lot of affection toward me	Dependency
59	I wish I could have more respect for myself	Negative Self-Esteem
60	I feel inept in many of the things I try to do	Negative Self-Adequacy
61	I avoid close interpersonal relationships	Emotional Unresponsive
62	I can keep my composure when I am under minor emotional stress	Emotional Instability
63	I see the world as basically a secure and pleasant place in which to live	Negative Worldview
	* BLUE FONT = Reverse Score
TRUE OF ME	1= Almost Always True
	2=Sometimes True
NOT TRUE OF ME	3=Rarely True
	4=Almost Never True
Note:	Original Scoring is the opposite; as such I have flipped the reverse scoring…
	Original Scoring was:
	a 4-point Likert scale from (4) “almost always true” through (1) “almost never true.”

## Sheet: RQ-3 AdultPARQ
RQ-3	AdultPARQ: Please note our questionnaire scoring is the opposite of the original scoring, as such I have adjusted the scoring accordingly.
Item No	Description	Scale
1	Said nice things about me	Warmth Affection
2	Paid no attention to me	Indifference/Neglect
3	Made it easy for me to tell him/her things that were important to me	Warmth Affection
4	Hit me, even when I did not deserve it	Hostility/Agression
5	Saw me as a big nuisance	Undifferentiated Rejection
6	Punished me severely when s/he was angry	Hostility/Agression
7	Was too busy to answer my questions	Indifference/Neglect
8	Seemed to dislike me	Undifferentiated Rejection
9	Was really interested in what I did	Warmth Affection
10	Said many unkind things to me	Hostility/Agression
11	Paid no attention when I asked for help	Indifference/Neglect
12	Made me feel wanted and needed	Warmth Affection
13	Paid a lot of attention to me	Indifference/Neglect
14	Went out of his/her way to hurt my feelings	Hostility/Agression
15	Forgot important things I thought s/he should remember	Indifference/Neglect
16	Made me feel unloved if I misbehaved	Undifferentiated Rejection
17	Made me feel what I did was important	Warmth Affection
18	Frightened or threatened me when I did something wrong	Hostility/Agression
19	Cared about what I thought, and liked me to talk about it	Warmth Affection
20	Felt other children were better than I was no matter what I did	Hostility/Agression
21	Let me know I was not wanted	Undifferentiated Rejection
22	Let me know s/he loved me	Warmth Affection
23	Paid no attention to me as long as I did nothing to bother him/her	Indifference/Neglect
24	Treated me gently and with kindness	Warmth Affection
	* BLUE FONT = Reverse Score
TRUE OF MY FATHER/MOTHER	1= Almost Always True
	2=Sometimes True
NOT TRUE OF MY FATHER/MOTHER	3=Rarely True
	4=Almost Never True
Note:	Original Scoring is the opposite; as such I have flipped the reverse scoring…
	In original scoring, items under warmth/affection & item 13 are reversed.
	Original Scoring was:
	a 4-point Likert scale from (4) “almost always true” through (1) “almost never true.”

## Sheet: RQ-4 s-EMBU
RQ-4	s-EMBU (short version)
Item No	Description	Scale
1	It happened that my parents were sour or angry with me without letting me know the cause.	Rejection
2	My parents praised me.	Emotional Warmth
3	It happened that I wished my parents would worry less about what I was doing.	(Over)Protection
4	It happened that my parents gave me more corporal punishment than I deserved.	Rejection
5	When I came home, I then had to account for what I had been doing, to my parents.	(Over)Protection
6	I think that my parents tried to make my adolescence stimulating, interesting and instructive (for instance by giving me good books, arranging for me to go on camps, taking me to clubs.)	Emotional Warmth
7	My parents criticized me and told me how lazy and useless I was in front of others.	Rejection
8	It happened that my parents forbade me to do things other children were allowed to do because they were afraid that something might happen to me.	(Over)Protection
9	My parents tried to spur me to become the best.	Unscaled
10	My parents would look sad or in some other way show that I had behaved badly so that I got real feelings of guilt.	(Over)Protection
11	I think that my parents’ anxiety that something might happen to me was exaggerated.	(Over)Protection
12	If things went badly for me, I then felt that my parents tried to comfort and encourage me.	Emotional Warmth
13	I was treated as the ‘black sheep’ or ‘scapegoat’ of the family.	Rejection
14	My parents showed with words and gestures that they liked me.	Emotional Warmth
15	I felt that my parents liked my brother(s) and/or sister(s) more than they liked me.	Rejection
16	My parents treated me in such a way that I felt ashamed.	Rejection
17*.	I was allowed to go where I liked without my parents caring too much.	(Over)Protection
18	I felt that my parents interfered with everything I did.	(Over)Protection
19	I felt that warmth and tenderness existed between me and my parents.	Emotional Warmth
20	My parents put decisive limits for what I was and was not allowed to do, to which they then adhered rigorously.	(Over)Protection
21	My parents would punish me hard, even for trifles (small offenses.)	Rejection
22	My parents wanted to decide how I should be dressed or how I should look.	(Over)Protection
23	I felt that my parents were proud when I succeeded in something I had undertaken.	Emotional Warmth
	* Reverse Score
	* Unscaled
	1= No, never
	2= Yes, but seldom
	3= Yes, often
	4= Yes, most of the time

## Sheet: RQ-5 CTQ-28
RQ-5	Childhood Trauma Questionnaire (CTQ-28)
Item No	Description	Scale
1	I didn’t have enough to eat.	Physical Neglect
2	I knew there was someone to take care of me and protect me.	Physical Neglect
3	People in my family called me things like “stupid”, “lazy”, or “ugly”.	Emotional Abuse
4	My parents were too drunk or high to take care of the family.	Physical Neglect
5	There was someone in my family who helped me feel important or special.	Emotional Neglect
6	I had to wear dirty clothes.	Physical Neglect
7	I felt loved.	Emotional Neglect
8	I thought that my parents wished I had never been born.	Emotional Abuse
9	I got hit so hard by someone in my family that I had to see a doctor or go to the hospital.	Physical Abuse
10	There was nothing I wanted to change about my family.	Minimization/Denial	Give 1 point if raw score=5
11	People in my family hit me so hard that it left me with bruises or marks.	Physical Abuse
12	I was punished with a belt, a board, a cord, or some other hard object.	Physical Abuse
13	People in my family looked out for each other.	Emotional Neglect
14	People in my family said hurtful or insulting things to me.	Emotional Abuse
15	I believe that I was physically abused.	Physical Abuse
16	I had the perfect childhood.	Minimization/Denial	Give 1 point if raw score=5
17	I got hit or beaten so badly that it was noticed by someone like a teacher, neighbor, or doctor.	Physical Abuse
18	I felt that someone in my family hated me.	Emotional Abuse
19	People in my family felt close to each other.	Emotional Neglect
20	Someone tried to touch me in a sexual way, or tried to make me touch them.	Sexual Abuse
21	Someone threatened to hurt me or tell lies about me unless I did something sexual with them.	Sexual Abuse
22	I had the best family in the world.	Minimization/Denial	Give 1 point if raw score=5
23	Someone tried to make me do sexual things or watch sexual things.	Sexual Abuse
24	Someone molested me.	Sexual Abuse
25	I believe that I was emotionally abused.	Emotional Abuse
26	There was someone to take me to the doctor if I needed it.	Physical Neglect
27	I believe that I was sexually abused.	Sexual Abuse
28	My family was a source of strength and support.	Emotional Neglect
	* Reverse Score
	** Special Scoring: Give 1 point if raw score=5; 0 point if raw score=1,2,3,4

## Sheet: RQ-6 RYFF-18
RQ-6	RYFF - 18 (3-items scale)
Item No	Description	category
1*	I tend to be influenced by people with strong opinions.	autonomy
2	In general, I feel I am in charge of the situation in which I live.	environ mastery
3	I think it is important to have new experiences that challenge how 4 you think about yourself and the world.	personal growth
4*	Maintaining close relationships has been difficult and frustrating for me.	positive relations
5*	I live life one day at a time and don't really think about the future.	purpose in life
6	When I look at the story of my life, I am pleased with how things have turned out.	self-acceptance
7	I have confidence in my opinions, even if they are contrary to the general consensus.	autonomy
8*	The demands of everyday life often get me down.	environ mastery
9+	For me, life has been a continuous process of learning, changing, and growth.	personal growth
10	People would describe me as a giving person, willing to share my time with others.	positive relations
11+	Some people wander aimlessly through life, but I am not one of them.	purpose in life
12	I like most aspects of my personality.	self-acceptance
13+	I judge myself by what I think is important, not by the values of what others think is important.	autonomy
14+	I am quite good at managing the many responsibilities of my daily life.	environ mastery
15*	I gave up trying to make big improvements or changes in my life a long time ago.	personal growth
16*+	I have not experienced many warm and trusting relationships with others.	positive relations
17*	I sometimes feel as if I've done all there is to do in life.	purpose in life
18*+	In many ways, I feel disappointed about my achievements in life.	self-acceptance
	* Reverse Score
	1= strongly disagree; 2= moderately disagree; 3= slightly disagree; 4= slightly agree; 5= moderately agree; 6= strongly agree
	*These items are reverse-scored so that higher scores correspond to greater psychological well-being. +These questions were selected for the Psychological Well-Being Index (PWBI).

## Sheet: RQ-7 GQ-6
RQ-7	Gratitude (GQ-6)
Item no	Description
1	I have so much in life to be thankful for.
2	If I had to list everything that I felt grateful for, it would be a very long list.
3*	When I look at the world, I don’t see much to be grateful for.
4	I am grateful to a wide variety of people.
5	As I get older I find myself more able to appreciate the people, events, and situations that have been part of my life history.
6*	Long amounts of time can go by before I feel grateful to something or someone.
	* Reverse Score
	1= Strongly disagree
	2= Disagree
	3= Slightly disagree
	4=Neutral
	5= Slightly agree
	6= Agree
	7= Strongly agree

## Sheet: RQ-8 DASS-21
RQ-8	DASS-21
Item No	Description	Scale
1	I found it hard to wind down	Stress
2	I was aware of dryness of my mouth	Anxiety
3	I couldn't seem to experience any positive feeling at all	Depression
4	I experienced breathing difficulty (e.g., excessively rapid breathing, breathlessness in the absence of physical exertion)	Anxiety
5	I found it difficult to work up the initiative to do things	Depression			Depression	Anxiety	Stress
6	I tended to over-react to situations	Stress		Normal	0 - 4	0 - 3	0 - 7
7	I experienced trembling (e.g., in the hands)	Anxiety		Mild	5 - 6	4 - 5	8 - 9
8	I felt that I was using a lot of nervous energy	Stress		Moderate	7 - 10	6 - 7	10 - 12
9	I was worried about situations in which I might panic and make a fool of myself	Anxiety		Severe	11 - 13	8 - 9	13 - 16
10	I felt that I had nothing to look forward to	Depression		Extremely Severe	14+	10+	17+
11	I found myself getting agitated	Stress
12	I found it difficult to relax	Stress
13	I felt down-hearted and blue	Depression
14	I was intolerant of anything that kept me from getting on with what I was doing	Stress
15	I felt I was close to panic	Anxiety
16	I was unable to become enthusiastic about anything	Depression
17	I felt I wasn't worth much as a person	Depression
18	I felt that I was rather touchy	Stress
19	I was aware of the action of my heart in the absence of physical exertion (e.g., sense of heart rate increase, heart missing a beat)	Anxiety
20	I felt scared without any good reason	Anxiety
21	I felt that life was meaningless	Depression
	0= Did not apply to me at all
	1= Applied to me to some degree, or some of the time
	2= Applied to me to a considerable degree, or a good part of time
	3= Applied to me very much, or most of the time
