# Supplementary material for: Psychometric validation of the Young Parenting Inventory - Revised (YPI-R2): Replication and Extension of a commonly used parenting scale in Schema Therapy (ST) research and practice
Source: PLoS One. 2018 Nov 7;13(11):e0205605. doi: 10.1371/journal.pone.0205605 (PMC6221272; doi:10.1371/journal.pone.0205605)
Supplement: S6 Supporting Information — (ZIP) [file pone.0205605.s016.zip › S6_Supporting_Information/Legend of Questionnaires for USA.xlsx]

## Sheet: UA - YPI-3 (Negative)
UA:	YPI-3 Questionnaire, NEGATIVE: 57 questions
Item No	Item Description	Scale
1	Abused me physically: did things like hitting me or throwing things at me.	Punitiveness
2	Worried excessively that I would get hurt.	Overprotection & Overindulgence
3	Made me feel guilty if I did not share everything with him/her.	Social Isolation
4	Did too many things for me instead of letting me do things on my own.	Overprotection & Overindulgence
5	Worried about me or him/her being attacked.	Vulnerability to Harm & Illness
6	Had a hard time being playful.	Emotional Inhibition-Deprivation
7	Was unhappy a lot and relied on me for support and understanding.	Social Isolation
8	Abused me verbally: did things like calling me names, screaming at me, swearing at me, or threatening me.	Punitiveness
9	Worried excessively that I would get sick.	Overprotection & Overindulgence
10	Made me feel guilty if I did not put his/her needs ahead of mine.	Subjugation
11	If I didn’t feel like doing a difficult or unpleasant task, I could usually get him/her to do it for me.	Overprotection & Overindulgence
12	Was often anxious and relied on me for reassurance and support.	Social Isolation
13	Was undependable and often did not follow through on plans we made.	Undependability & Irresponsibility
14	Put a lot of emphasis on my getting good grades and getting ahead in life.	Competitiveness & Unrelenting Standards
15	Worried when making decisions that something terrible would happen if s/he made the wrong choice.	Vulnerability to Harm & Illness
16	His/her punishments were often out of proportion with the “crime”.	Punitiveness
17	Was (seemed to be) jealous of my friends.	Social Isolation
18	Believed that if I was smarter or more talented it made me superior to others who were less so.	Competitiveness & Unrelenting Standards
19	Was uncomfortable expressing his/her feelings to others; even to people s/he knew well.	Emotional Inhibition-Deprivation
20	Would worry that something terrible would happen if I made the wrong choice.	Vulnerability to Harm & Illness
21	Did not have a sense of humor.	Emotional Inhibition-Deprivation
22	Placed strong emphasis on success and competition.	Competitiveness & Unrelenting Standards
23	Discouraged me from inviting friends to our house.	Social Isolation
24	Would punish me when I did something wrong.	Punitiveness
25	Worried about my developing a serious illness even though nothing serious was diagnosed by a physician.	Vulnerability to Harm & Illness
26	Believed that you are either a winner or a loser in life.	Competitiveness & Unrelenting Standards
27	Felt uncomfortable being silly and child-like.	Emotional Inhibition-Deprivation
28	Made me feel like the “black sheep” of the family.	Degradation & Rejection
29	When we disagreed s/he always needed to be right.	Punitiveness
30	Put more emphasis on competition and winning than getting along with others.	Competitiveness & Unrelenting Standards
31	Was uncomfortable expressing affection.	Emotional Inhibition-Deprivation
32	Did a lot of things for me because s/he didn’t want me to get hurt.	Overprotection & Overindulgence
33	Treated me as if I was stupid or untalented.	Degradation & Rejection
34	Would punish me harshly when I did something wrong.	Punitiveness
35	Expected me to do my best at all times.	Competitiveness & Unrelenting Standards
36	Would call me names (like “stupid” or “idiot”) when I made mistakes.	Degradation & Rejection
37	Was critical of my friends.	Social Isolation
38	Saw me as having little to contribute.	Degradation & Rejection
39	Did not seem comfortable playing with me.	Emotional Inhibition-Deprivation
40	Put me down and made me feel ashamed of myself if I didn’t do well.	Degradation & Rejection
41	Spent too much money and was often in debt.	Undependability & Irresponsibility
42	Saw me as lacking common sense.	Degradation & Rejection
43	Was private; rarely discussed his/her feelings.	Emotional Inhibition-Deprivation
44	Saw me as not good at understanding the consequences of things.	Degradation & Rejection
45	Was an undisciplined person.	Undependability & Irresponsibility
46	Was concerned with social status and appearance.	Competitiveness & Unrelenting Standards
47	Overprotected me.	Overprotection & Overindulgence
48	He/she relied more on punishment than praise and rewards.	Punitiveness
49	Took money or a possession from me against my wishes to use for him/herself.	Undependability & Irresponsibility
50	Treated me as if I was fragile.	Overprotection & Overindulgence
51	Made me feel unloved or rejected.	Degradation & Rejection
52	Put a lot of pressure on me to meet all of my responsibilities.	Subjugation
53	Spoiled me, or was overindulgent, in many respects.	Overprotection & Overindulgence
54	Was demanding; expected to get things his/her way.	Subjugation
55	Criticized me a lot.	Degradation & Rejection
56	S/he often thought that something bad was likely to happen to me.	Vulnerability to Harm & Illness
57	Would make me feel guilty if I did not go along with him/her.	Subjugation

## Sheet: UC YSQ-S3 Negative Schema
UC	YSQ-S3 Schema Questionnaire: 90 questions
YSQ-S3 Item No	Item Description	Schema
1	I haven’t had someone to nurture me, share him/herself with me, or care deeply about everything that happens to me.	Emotional Deprivation
2	I find myself clinging to people I’m close to because I’m afraid they’ll leave me.	Abandonment
3	I feel that people will take advantage of me.	Mistrust
4	I don’t fit in.	Social Isolation
5	No man/woman I desire could love me once he or she saw my defects or flaws.	Defectiveness
6	Almost nothing I do at work (or school) is as good as other people can do.	Failure
7	I do not feel capable of getting by on my own in everyday life.	Dependence
8	I can’t seem to escape the feeling that something bad is about to happen.	Vulnerability
9	I have not been able to separate myself from my parent(s) the way other people my age seem to.	Enmeshment
10	I think that if I do what I want, I’m only asking for trouble.	Subjugation
11	I’m the one who usually ends up taking care of the people I’m close to.	Self-Sacrifice
12	I am too self-conscious to show positive feelings to others (e.g., affection, showing I care).	Emotional Inhibition
13	I must be the best at most of what I do; I can’t accept second best.	Unrelenting Standards
14	I have a lot of trouble accepting “no” for an answer when I want something from other people.	Entitlement
15	I can’t seem to discipline myself to complete most routine or boring tasks.	Insufficient Self-Control
16	Having money and knowing important people make me feel worthwhile.	Approval-Seeking
17	Even when things seem to be going well, I feel that it is only temporary.	Pessimism
18	If I make a mistake, I deserve to be punished.	Punitiveness
19	I don’t have people to give me warmth, holding, and affection.	Emotional Deprivation
20	I need other people so much that I worry about losing them.	Abandonment
21	I feel that I cannot let my guard down in the presence of other people, or else they will intentionally hurt me.	Mistrust
22	I’m fundamentally different from other people.	Social Isolation
23	No one I desire would want to stay close to me if he or she knew the real me.	Defectiveness
24	I’m incompetent when it comes to achievement.	Failure
25	I think of myself as a dependent person when it comes to everyday functioning.	Dependence
26	I feel that a disaster (natural, criminal, financial, or medical) could strike at any moment.	Vulnerability
27	My parent(s) and I tend to be over-involved in each other’s lives and problems.	Enmeshment
28	I feel as if I have no choice but to give in to other people’s wishes, or else they will retaliate, get angry, or reject me in some way.	Subjugation
29	I am a good person because I think of others more than myself.	Self-Sacrifice
30	I find it embarrassing to express my feelings to others.	Emotional Inhibition
31	I try to do my best; I can’t settle for “good enough.”	Unrelenting Standards
32	I’m special and shouldn’t have to accept many of the restrictions or limitations placed on other people.	Entitlement
33	If I can’t reach a goal, I become easily frustrated and give up.	Insufficient Self-Control
34	Accomplishments are most valuable to me if other people notice them.	Approval-Seeking
35	If something good happens, I worry that something bad is likely to follow.	Pessimism
36	If I don't try my hardest, I should expect to lose out.	Punitiveness
37	I haven’t felt that I am special to someone.	Emotional Deprivation
38	I worry that people I feel close to will leave me or abandon me.	Abandonment
39	It is only a matter of time before someone betrays me.	Mistrust
40	I don’t belong; I’m a loner.	Social Isolation
41	I’m unworthy of the love, attention, and respect of others.	Defectiveness
42	Most other people are more capable than I am in areas of work and achievement.	Failure
43	I lack common sense.	Dependence
44	I worry about being physically attacked by people.	Vulnerability
45	It is very difficult for my parent(s) and me to keep intimate details from each other without feeling betrayed or guilty.	Enmeshment
46	In relationships, I usually let the other person have the upper hand.	Subjugation
47	I’m so busy doing things for the people that I care about that I have little time for myself.	Self-Sacrifice
48	I find it hard to be free-spirited and spontaneous around other people.	Emotional Inhibition
49	I must meet all my responsibilities.	Unrelenting Standards
50	I hate to be constrained or kept from doing what I want.	Entitlement
51	I have a very difficult time sacrificing immediate gratification or pleasure to achieve a long-range goal.	Insufficient Self-Control
52	Unless I get a lot of attention from others, I feel less important.	Approval-Seeking
53	You can’t be too careful; something will almost always go wrong.	Pessimism
54	If I don’t do the job right, I should suffer the consequences.	Punitiveness
55	I have not had someone who really listens to me, understands me, or is tuned into my true needs and feelings.	Emotional Deprivation
56	When someone I care for seems to be pulling away or withdrawing from me, I feel desperate.	Abandonment
57	I am quite suspicious of other people’s motives.	Mistrust
58	I feel alienated or cut off from other people.	Social Isolation
59	I feel that I’m not lovable.	Defectiveness
60	I’m not as talented as most people are at their work.	Failure
61	My judgment cannot be counted on in everyday situations.	Dependence
62	I worry that I’ll lose all my money and become destitute or very poor.	Vulnerability
63	I often feel as if my parent(s) are living through me – that I don’t have a life of my own.	Enmeshment
64	I’ve always let others make choices for me, so I really don’t know what I want for myself.	Subjugation
65	I’ve always been the one who listens to everyone else’s problems.	Self-Sacrifice
66	I control myself so much that many people think I am unemotional or unfeeling.	Emotional Inhibition
67	I feel that there is constant pressure for me to achieve and get things done.	Unrelenting Standards
68	I feel that I shouldn’t have to follow the normal rules or conventions that other people do.	Entitlement
69	I can’t force myself to do things I don’t enjoy, even when I know it’s for my own good.	Insufficient Self-Control
70	If I make remarks at a meeting, or am introduced in a social situation, it’s important for me to get recognition and admiration.	Approval-Seeking
71	No matter how hard I work, I worry that I could be wiped out financially and lose almost everything.	Pessimism
72	It doesn’t matter why I make a mistake. When I do something wrong, I should pay the consequences.	Punitiveness
73	I haven’t had a strong or wise person to give me sound advice or direction when I’m not sure what to do.	Emotional Deprivation
74	Sometimes I am so worried about people leaving me that I drive them away.	Abandonment
75	I’m usually on the lookout for people’s ulterior or hidden motives.	Mistrust
76	I always feel on the outside of groups.	Social Isolation
77	I am too unacceptable in very basic ways to reveal myself to other people or to let them get to know me well.	Defectiveness
78	I’m not as intelligent as most people when it comes to work (or school).	Failure
79	I don’t feel confident about my ability to solve everyday problems that come up.	Dependence
80	I worry that I’m developing a serious illness, even though nothing serious has been diagnosed by a doctor.	Vulnerability
81	I often feel I do not have a separate identity from my parent(s) or partner.	Enmeshment
82	I have a lot of trouble demanding that my rights be respected and that my feelings be taken into account.	Subjugation
83	Other people see me as doing too much for others and not enough for myself.	Self-Sacrifice
84	People see me as uptight emotionally.	Emotional Inhibition
85	I can’t let myself off the hook easily or make excuses for my mistakes.	Unrelenting Standards
86	I feel that what I have to offer is of greater value than the contributions of others.	Entitlement
87	I have rarely been able to stick to my resolutions.	Insufficient Self-Control
88	Lots of praise and compliments make me feel like a worthwhile person.	Approval-Seeking
89	I worry that a wrong decision could lead to disaster.	Pessimism
90	I’m a bad person who deserves to be punished.	Punitiveness
